# Supplementary material for: Investigation of cell wall proteins of C. sinensis leaves by combining cell wall proteomics and N-glycoproteomics
Source: BMC Plant Biol. 2021 Aug 20;21:384. doi: 10.1186/s12870-021-03166-4 (PMC8377857; doi:10.1186/s12870-021-03166-4)
Supplement: Supplementary file 1 — Additional file 1: Table S1. Proteins identified from C. sinensis leaves by cell wall proteomics. [file 12870_2021_3166_MOESM1_ESM.xlsx]

## Sheet: Identification proteins
Table 1 Proteins identified from C. sinensis leaves by cell wall proteomics
Protein accession	Protein description	target	plantloc	loctree	Subcellular localization	Mol. weight [kDa]	Sequence coverage [%]	MS/MS Counts	Peptides	Unique peptides	MS/MS Count	Peptides	Unique peptides	LFQ intensity	Biological Process	Cellular Component	Molecular Function	KEGG KO No.	KEGG Gene	KEGG pathway	Pfam ID	Domain description	KOG category	KOG NO.	KOG description
CSS000021.1_CSS000021	PREDICTED: mitochondrial import inner membrane translocase subunit TIM8 [Jatropha curcas]	other	M	M	ch	7.6348	22.4	1	1	1	0	0	0	0		GO:0005622 intracellular; GO:0005623 cell; GO:0005737 cytoplasm; GO:0005739 mitochondrion; GO:0005740 mitochondrial envelope; GO:0005758 mitochondrial intermembrane space; GO:0031967 organelle envelope; GO:0031970 organelle envelope lumen; GO:0031974 membrane-enclosed lumen; GO:0031975 envelope; GO:0043226 organelle; GO:0043227 membrane-bounded organelle; GO:0043229 intracellular organelle; GO:00…		K17780	TIM8; mitochondrial import inner membrane translocase subunit TIM8		PF02953	Tim10/DDP family zinc finger	U	KOG3489	Mitochondrial import inner membrane translocase, subunit TIM8
CSS000033.1_CSS000033	PREDICTED: protein CURVATURE THYLAKOID 1A, chloroplastic-like [Juglans regia]	ch	N	chm	ch	18.084	23.8	6	4	4	0	0	0	0							PF14159	Domain of unknown function (DUF4308)
CSS000059.1_CSS000059	PREDICTED: probable tRNA N6-adenosine threonylcarbamoyltransferase [Eucalyptus grandis]	other	cy, N	M	cy	40.318	22.3	5	5	5	0	0	0	0	GO:0002949 tRNA threonylcarbamoyladenosine modification; GO:0006139 nucleobase-containing compound metabolic process; GO:0006396 RNA processing; GO:0006399 tRNA metabolic process; GO:0006400 tRNA modification; GO:0006725 cellular aromatic compound metabolic process; GO:0006807 nitrogen compound metabolic process; GO:0008033 tRNA processing; GO:0008152 metabolic process; GO:0009451 RNA modificatio…	GO:0000408 EKC/KEOPS complex; GO:0005622 intracellular; GO:0005623 cell; GO:0032991 macromolecular complex; GO:0044424 intracellular part; GO:0044464 cell part;							O	KOG2708	Predicted metalloprotease with chaperone activity (RNAse H/HSP70 fold)
CSS000063.1_CSS000063	PREDICTED: serine carboxypeptidase-like 34 [Nicotiana sylvestris]	other	V	S	cytoskeleton	40.263	12.7	6	3	2	0	0	0	0				K16297	SCPL-II; serine carboxypeptidase-like clade II [EC:3.4.16.-]		PF00450	Serine carboxypeptidase	O	KOG1282	Serine carboxypeptidases (lysosomal cathepsin A)
CSS000093.1_CSS000093	PREDICTED: peroxiredoxin Q, chloroplastic-like [Juglans regia]	ch	N	ch	ch	23.892	40.4	15	9	3	0	0	0	0							PF00578	AhpC/TSA family	O	KOG0855	Alkyl hydroperoxide reductase, thiol specific antioxidant and related enzymes
CSS000094.1_CSS000094	PREDICTED: peroxiredoxin Q, chloroplastic [Ricinus communis]	ch	N	ch	ch	24.14	39.6	3	9	3	0	0	0	0							PF00578	AhpC/TSA family	O	KOG0855	Alkyl hydroperoxide reductase, thiol specific antioxidant and related enzymes
CSS000097.1_CSS000097	PREDICTED: hydroquinone glucosyltransferase-like [Nicotiana sylvestris]	other	cm,ch	cy	cy	51.781	6.8	3	4	3	0	0	0	0	GO:0006725 cellular aromatic compound metabolic process; GO:0006805 xenobiotic metabolic process; GO:0006950 response to stress; GO:0006970 response to osmotic stress; GO:0008152 metabolic process; GO:0009056 catabolic process; GO:0009058 biosynthetic process; GO:0009410 response to xenobiotic stimulus; GO:0009628 response to abiotic stimulus; GO:0009636 response to toxic substance; GO:0009651 re…	GO:0005622 intracellular; GO:0005623 cell; GO:0005737 cytoplasm; GO:0005783 endoplasmic reticulum; GO:0012505 endomembrane system; GO:0043226 organelle; GO:0043227 membrane-bounded organelle; GO:0043229 intracellular organelle; GO:0043231 intracellular membrane-bounded organelle; GO:0044424 intracellular part; GO:0044444 cytoplasmic part; GO:0044464 cell part;	GO:0003824 catalytic activity; GO:0008194 UDP-glycosyltransferase activity; GO:0016740 transferase activity; GO:0016757 transferase activity, transferring glycosyl groups; GO:0016758 transferase activity, transferring hexosyl groups; GO:0035251 UDP-glucosyltransferase activity; GO:0046527 glucosyltransferase activity; GO:0080043 quercetin 3-O-glucosyltransferase activity; GO:0080044 quercetin 7-O…						CG	KOG1192	UDP-glucuronosyl and UDP-glucosyl transferase
CSS000135.1_CSS000135	PREDICTED: HMG-Y-related protein A-like [Lupinus angustifolius]	other	N	N	N	19.389	25	4	3	3	0	0	0	0	GO:0048580 regulation of post-embryonic development; GO:0050789 regulation of biological process; GO:0050793 regulation of developmental process; GO:0051239 regulation of multicellular organismal process; GO:0065007 biological regulation; GO:0080050 regulation of seed development; GO:2000014 regulation of endosperm development; GO:2000026 regulation of multicellular organismal development; GO:200…	GO:0005622 intracellular; GO:0005623 cell; GO:0005634 nucleus; GO:0005730 nucleolus; GO:0031974 membrane-enclosed lumen; GO:0031981 nuclear lumen; GO:0043226 organelle; GO:0043227 membrane-bounded organelle; GO:0043228 non-membrane-bounded organelle; GO:0043229 intracellular organelle; GO:0043231 intracellular membrane-bounded organelle; GO:0043232 intracellular non-membrane-bounded organelle; GO…	GO:0003676 nucleic acid binding; GO:0003677 DNA binding; GO:0005488 binding; GO:0043565 sequence-specific DNA binding; GO:0097159 organic cyclic compound binding; GO:1901363 heterocyclic compound binding;				PF00538	linker histone H1 and H5 family
CSS000136.1_CSS000136	PREDICTED: valine--tRNA ligase, chloroplastic/mitochondrial 2 isoform X3 [Vitis vinifera]	S	cy	cy	cy	79.374	7.9	3	4	4	0	0	0	0				K01873	VARS, valS; valyl-tRNA synthetase [EC:6.1.1.9]	vvi00970 Aminoacyl-tRNA biosynthesis - Vitis vinifera (wine grape);	PF08264; PF10458	Anticodon-binding domain of tRNA; Valyl tRNA synthetase tRNA binding arm	J	KOG0432	Valyl-tRNA synthetase
CSS000138.1_CSS000138	PREDICTED: THO complex subunit 4D isoform X5 [Sesamum indicum]	other	ch	N	N	29.879	41.6	8	10	9	0	0	0	0		GO:0005622 intracellular; GO:0005623 cell; GO:0005634 nucleus; GO:0005654 nucleoplasm; GO:0005730 nucleolus; GO:0031974 membrane-enclosed lumen; GO:0031981 nuclear lumen; GO:0043226 organelle; GO:0043227 membrane-bounded organelle; GO:0043228 non-membrane-bounded organelle; GO:0043229 intracellular organelle; GO:0043231 intracellular membrane-bounded organelle; GO:0043232 intracellular non-membra…	GO:0003676 nucleic acid binding; GO:0003723 RNA binding; GO:0003729 mRNA binding; GO:0005488 binding; GO:0097159 organic cyclic compound binding; GO:1901363 heterocyclic compound binding;				PF00076	RNA recognition motif. (a.k.a. RRM, RBD, or RNP domain)	A	KOG0533	RRM motif-containing protein
CSS000172.1_CSS000172	PREDICTED: glutamate--tRNA ligase, cytoplasmic isoform X1 [Vitis vinifera]	S	no	cy	cy	83.108	1.5	1	1	1	0	0	0	0	GO:0002181 cytoplasmic translation; GO:0002376 immune system process; GO:0006082 organic acid metabolic process; GO:0006139 nucleobase-containing compound metabolic process; GO:0006399 tRNA metabolic process; GO:0006412 translation; GO:0006417 regulation of translation; GO:0006418 tRNA aminoacylation for protein translation; GO:0006424 glutamyl-tRNA aminoacylation; GO:0006433 prolyl-tRNA aminoacy…	GO:0005622 intracellular; GO:0005623 cell; GO:0005737 cytoplasm; GO:0005829 cytosol; GO:0005886 plasma membrane; GO:0016020 membrane; GO:0017101 aminoacyl-tRNA synthetase multienzyme complex; GO:0032991 macromolecular complex; GO:0044424 intracellular part; GO:0044444 cytoplasmic part; GO:0044464 cell part; GO:0071944 cell periphery; GO:0097452 GAIT complex; GO:1990904 ribonucleoprotein complex;	GO:0003676 nucleic acid binding; GO:0003723 RNA binding; GO:0003824 catalytic activity; GO:0004812 aminoacyl-tRNA ligase activity; GO:0004818 glutamate-tRNA ligase activity; GO:0004827 proline-tRNA ligase activity; GO:0005488 binding; GO:0005515 protein binding; GO:0008270 zinc ion binding; GO:0016874 ligase activity; GO:0016875 ligase activity, forming carbon-oxygen bonds; GO:0019899 enzyme bind…	K01885	EARS, gltX; glutamyl-tRNA synthetase [EC:6.1.1.17]	vvi00860 Porphyrin and chlorophyll metabolism - Vitis vinifera (wine grape); vvi00970 Aminoacyl-tRNA biosynthesis - Vitis vinifera (wine grape); vvi01100 Metabolic pathways - Vitis vinifera (wine grape); vvi01110 Biosynthesis of secondary metabolites - Vitis vinifera (wine grape);	PF00749; PF03950	tRNA synthetases class I (E and Q), catalytic domain; tRNA synthetases class I (E and Q), anti-codon binding domain	J	KOG1147	Glutamyl-tRNA synthetase
CSS000173.1_CSS000173	PREDICTED: nectarin-1 [Eucalyptus grandis]another name: Superoxide dismutase	S	cw	S	ex	22.822	4.2	2	2	2	0	0	0	0	GO:0006810 transport; GO:0009987 cellular process; GO:0010496 intercellular transport; GO:0010497 plasmodesmata-mediated intercellular transport; GO:0050789 regulation of biological process; GO:0050793 regulation of developmental process; GO:0051179 localization; GO:0051234 establishment of localization; GO:0051239 regulation of multicellular organismal process; GO:0065007 biological regulation; …	GO:0005618 cell wall; GO:0005623 cell; GO:0005911 cell-cell junction; GO:0009506 plasmodesma; GO:0030054 cell junction; GO:0030312 external encapsulating structure; GO:0044464 cell part; GO:0055044 symplast; GO:0071944 cell periphery;					PF00190	Cupin
CSS000175.1_CSS000175	PREDICTED: probable mitochondrial-processing peptidase subunit beta, mitochondrial [Nelumbo nucifera]	M	M	M	M	59.085	19.5	3	9	3	0	0	0	0	GO:0006091 generation of precursor metabolites and energy; GO:0006119 oxidative phosphorylation; GO:0006122 mitochondrial electron transport, ubiquinol to cytochrome c; GO:0006139 nucleobase-containing compound metabolic process; GO:0006163 purine nucleotide metabolic process; GO:0006508 proteolysis; GO:0006725 cellular aromatic compound metabolic process; GO:0006753 nucleoside phosphate metaboli…	GO:0005618 cell wall; GO:0005622 intracellular; GO:0005623 cell; GO:0005634 nucleus; GO:0005730 nucleolus; GO:0005737 cytoplasm; GO:0005739 mitochondrion; GO:0005740 mitochondrial envelope; GO:0005741 mitochondrial outer membrane; GO:0005743 mitochondrial inner membrane; GO:0005746 mitochondrial respiratory chain; GO:0005750 mitochondrial respiratory chain complex III; GO:0005758 mitochondrial in…	GO:0003824 catalytic activity; GO:0004175 endopeptidase activity; GO:0004222 metalloendopeptidase activity; GO:0005488 binding; GO:0008233 peptidase activity; GO:0008237 metallopeptidase activity; GO:0008270 zinc ion binding; GO:0016787 hydrolase activity; GO:0043167 ion binding; GO:0043169 cation binding; GO:0046872 metal ion binding; GO:0046914 transition metal ion binding; GO:0070011 peptidase…	K17732	PMPCB, MAS1; mitochondrial-processing peptidase subunit beta [EC:3.4.24.64]		PF05193	Peptidase M16 inactive domain	O	KOG0960	Mitochondrial processing peptidase, beta subunit, and related enzymes (insulinase superfamily)
CSS000176.1_CSS000176	PREDICTED: probable RNA-binding protein 46 isoform X4 [Vitis vinifera]	S	ch	N	N	70.654	15.4	5	7	7	0	0	0	0							PF00076	RNA recognition motif. (a.k.a. RRM, RBD, or RNP domain)	A	KOG0117	Heterogeneous nuclear ribonucleoprotein R (RRM superfamily)
CSS000208.1_CSS000208	PREDICTED: 60S ribosomal protein L22-2-like [Ziziphus jujuba]	other	ch	cy	cy	16.397	22.1	3	3	3	0	0	0	0	GO:0002181 cytoplasmic translation; GO:0006412 translation; GO:0006518 peptide metabolic process; GO:0006807 nitrogen compound metabolic process; GO:0008152 metabolic process; GO:0009058 biosynthetic process; GO:0009059 macromolecule biosynthetic process; GO:0009987 cellular process; GO:0010467 gene expression; GO:0019538 protein metabolic process; GO:0034641 cellular nitrogen compound metabolic …	GO:0005622 intracellular; GO:0005623 cell; GO:0005634 nucleus; GO:0005730 nucleolus; GO:0005737 cytoplasm; GO:0005829 cytosol; GO:0005840 ribosome; GO:0005844 polysome; GO:0005886 plasma membrane; GO:0005911 cell-cell junction; GO:0009506 plasmodesma; GO:0015934 large ribosomal subunit; GO:0016020 membrane; GO:0022625 cytosolic large ribosomal subunit; GO:0022626 cytosolic ribosome; GO:0030054 ce…	GO:0003676 nucleic acid binding; GO:0003723 RNA binding; GO:0003729 mRNA binding; GO:0003735 structural constituent of ribosome; GO:0005198 structural molecule activity; GO:0005488 binding; GO:0097159 organic cyclic compound binding; GO:1901363 heterocyclic compound binding;	K02891	RP-L22e, RPL22; large subunit ribosomal protein L22e	vvi03010 Ribosome - Vitis vinifera (wine grape);			J	KOG3434	60S ribosomal protein L22
CSS000215.1_CSS000215	PREDICTED: serine/arginine-rich splicing factor SR30-like [Phoenix dactylifera]	M	N	N	N	36.813	13.8	4	4	1	0	0	0	0				K12890	SFRS1, ASF, SF2; splicing factor, arginine/serine-rich 1	vvi03040 Spliceosome - Vitis vinifera (wine grape);	PF00076	RNA recognition motif. (a.k.a. RRM, RBD, or RNP domain)	A	KOG0105	Alternative splicing factor ASF/SF2 (RRM superfamily)
CSS000220.1_CSS000220	PREDICTED: 60S ribosomal protein L19-1-like [Cucumis melo]	M	ch, cy, N	cy	N	24.497	21	4	3	2	0	0	0	0	GO:0006412 translation; GO:0006518 peptide metabolic process; GO:0006807 nitrogen compound metabolic process; GO:0008152 metabolic process; GO:0009058 biosynthetic process; GO:0009059 macromolecule biosynthetic process; GO:0009987 cellular process; GO:0010467 gene expression; GO:0019538 protein metabolic process; GO:0034641 cellular nitrogen compound metabolic process; GO:0034645 cellular macromo…	GO:0005622 intracellular; GO:0005623 cell; GO:0005737 cytoplasm; GO:0005829 cytosol; GO:0005840 ribosome; GO:0005886 plasma membrane; GO:0015934 large ribosomal subunit; GO:0016020 membrane; GO:0022625 cytosolic large ribosomal subunit; GO:0022626 cytosolic ribosome; GO:0032991 macromolecular complex; GO:0043226 organelle; GO:0043228 non-membrane-bounded organelle; GO:0043229 intracellular organe…	GO:0003676 nucleic acid binding; GO:0003723 RNA binding; GO:0003729 mRNA binding; GO:0003735 structural constituent of ribosome; GO:0005198 structural molecule activity; GO:0005488 binding; GO:0097159 organic cyclic compound binding; GO:1901363 heterocyclic compound binding;						J	KOG1696	60s ribosomal protein L19
CSS000275.1_CSS000275	PREDICTED: DAG protein, chloroplastic [Daucus carota subsp. sativus]	ch	ch	ch	ch	27.414	19.8	2	3	2	0	0	0	0	GO:0006139 nucleobase-containing compound metabolic process; GO:0006725 cellular aromatic compound metabolic process; GO:0006807 nitrogen compound metabolic process; GO:0008152 metabolic process; GO:0009451 RNA modification; GO:0009987 cellular process; GO:0016070 RNA metabolic process; GO:0034641 cellular nitrogen compound metabolic process; GO:0043170 macromolecule metabolic process; GO:0043412…	GO:0005622 intracellular; GO:0005623 cell; GO:0005737 cytoplasm; GO:0009507 chloroplast; GO:0009526 plastid envelope; GO:0009532 plastid stroma; GO:0009536 plastid; GO:0009570 chloroplast stroma; GO:0009941 chloroplast envelope; GO:0031967 organelle envelope; GO:0031975 envelope; GO:0043226 organelle; GO:0043227 membrane-bounded organelle; GO:0043229 intracellular organelle; GO:0043231 intracellu…
CSS000291.1_CSS000291	Thioredoxin superfamily protein [Arabidopsis thaliana]	M	N	S	ch	27.536	15.9	2	3	3	0	0	0	0							PF00578	AhpC/TSA family
CSS000309.1_CSS000309	rubredoxin family protein [Medicago truncatula]	ch	ch	ch	ch	21.046	25.6	7	5	5	0	0	0	0
CSS000315.1_CSS000315	PREDICTED: 60S ribosomal protein L13-1 [Nelumbo nucifera]	other	cy	cy	ch	23.908	38.6	13	7	7	0	0	0	0	GO:0006412 translation; GO:0006518 peptide metabolic process; GO:0006807 nitrogen compound metabolic process; GO:0008152 metabolic process; GO:0009058 biosynthetic process; GO:0009059 macromolecule biosynthetic process; GO:0009719 response to endogenous stimulus; GO:0009725 response to hormone; GO:0009735 response to cytokinin; GO:0009987 cellular process; GO:0010033 response to organic substance…	GO:0005618 cell wall; GO:0005622 intracellular; GO:0005623 cell; GO:0005634 nucleus; GO:0005730 nucleolus; GO:0005737 cytoplasm; GO:0005773 vacuole; GO:0005774 vacuolar membrane; GO:0005829 cytosol; GO:0005840 ribosome; GO:0005844 polysome; GO:0005886 plasma membrane; GO:0005911 cell-cell junction; GO:0009506 plasmodesma; GO:0015934 large ribosomal subunit; GO:0016020 membrane; GO:0022625 cytosol…	GO:0003676 nucleic acid binding; GO:0003723 RNA binding; GO:0003729 mRNA binding; GO:0003735 structural constituent of ribosome; GO:0005198 structural molecule activity; GO:0005488 binding; GO:0097159 organic cyclic compound binding; GO:1901363 heterocyclic compound binding;	K02873	RP-L13e, RPL13; large subunit ribosomal protein L13e	vvi03010 Ribosome - Vitis vinifera (wine grape);			J	KOG3295	60S Ribosomal protein L13
CSS000332.1_CSS000332	PREDICTED: isoflavone reductase-like protein [Vigna angularis]	other	cy	cy	cy	34.012	39.5	7	8	3	0	0	0	0	GO:0006950 response to stress; GO:0006979 response to oxidative stress; GO:0010035 response to inorganic substance; GO:0010038 response to metal ion; GO:0042221 response to chemical; GO:0046686 response to cadmium ion; GO:0050896 response to stimulus;	GO:0005623 cell; GO:0005886 plasma membrane; GO:0016020 membrane; GO:0044464 cell part; GO:0071944 cell periphery;		K23050
CSS000338.1_CSS000338	PREDICTED: probable methylenetetrahydrofolate reductase [Sesamum indicum]	other	ch, cy, ga	cy	cy	67.145	20.9	10	9	9	0	0	0	0	GO:0006730 one-carbon metabolic process; GO:0008152 metabolic process; GO:0009987 cellular process; GO:0044237 cellular metabolic process; GO:0044281 small molecule metabolic process; GO:0055114 oxidation-reduction process;	GO:0005622 intracellular; GO:0005623 cell; GO:0005737 cytoplasm; GO:0005829 cytosol; GO:0044424 intracellular part; GO:0044444 cytoplasmic part; GO:0044464 cell part;	GO:0003824 catalytic activity; GO:0004489 methylenetetrahydrofolate reductase (NAD(P)H) activity; GO:0016491 oxidoreductase activity; GO:0016645 oxidoreductase activity, acting on the CH-NH group of donors; GO:0016646 oxidoreductase activity, acting on the CH-NH group of donors, NAD or NADP as acceptor;				PF02219	Methylenetetrahydrofolate reductase	E	KOG0564	5,10-methylenetetrahydrofolate reductase
CSS000346.1_CSS000346	PREDICTED: ras-related protein RABH1b-like [Nicotiana tabacum]	M	ga,N	cy	ch	17.421	7	1	1	1	0	0	0	0	GO:0006810 transport; GO:0006890 retrograde vesicle-mediated transport, Golgi to ER; GO:0006891 intra-Golgi vesicle-mediated transport; GO:0016192 vesicle-mediated transport; GO:0016197 endosomal transport; GO:0016482 cytosolic transport; GO:0042147 retrograde transport, endosome to Golgi; GO:0046907 intracellular transport; GO:0048193 Golgi vesicle transport; GO:0051179 localization; GO:0051234 …	GO:0000139 Golgi membrane; GO:0005622 intracellular; GO:0005623 cell; GO:0005737 cytoplasm; GO:0005768 endosome; GO:0005773 vacuole; GO:0005774 vacuolar membrane; GO:0005794 Golgi apparatus; GO:0005802 trans-Golgi network; GO:0005829 cytosol; GO:0005886 plasma membrane; GO:0005911 cell-cell junction; GO:0009506 plasmodesma; GO:0012505 endomembrane system; GO:0016020 membrane; GO:0030054 cell junc…	GO:0000166 nucleotide binding; GO:0001882 nucleoside binding; GO:0001883 purine nucleoside binding; GO:0005488 binding; GO:0005525 GTP binding; GO:0017076 purine nucleotide binding; GO:0019001 guanyl nucleotide binding; GO:0032549 ribonucleoside binding; GO:0032550 purine ribonucleoside binding; GO:0032553 ribonucleotide binding; GO:0032555 purine ribonucleotide binding; GO:0032561 guanyl ribonuc…				PF00071	Ras family	U	KOG0094	GTPase Rab6/YPT6/Ryh1, small G protein superfamily
CSS000361.1_CSS000361	PREDICTED: glucan endo-1,3-beta-glucosidase 2 [Theobroma cacao]	S	cm	S	er	34.13	4.4	1	1	1	0	0	0	0		GO:0005623 cell; GO:0005886 plasma membrane; GO:0016020 membrane; GO:0031224 intrinsic component of membrane; GO:0031225 anchored component of membrane; GO:0031226 intrinsic component of plasma membrane; GO:0044425 membrane part; GO:0044459 plasma membrane part; GO:0044464 cell part; GO:0046658 anchored component of plasma membrane; GO:0071944 cell periphery;	GO:0001871 pattern binding; GO:0003824 catalytic activity; GO:0004553 hydrolase activity, hydrolyzing O-glycosyl compounds; GO:0005488 binding; GO:0016787 hydrolase activity; GO:0016798 hydrolase activity, acting on glycosyl bonds; GO:0030246 carbohydrate binding; GO:0030247 polysaccharide binding;				PF00332; PF07983	Glycosyl hydrolases family 17; X8 domain
CSS000366.1_CSS000366	PREDICTED: protein TIC 55, chloroplastic [Juglans regia]	M	ch	chm	ch	62.458	10.6	2	5	2	0	0	0	0	GO:0006605 protein targeting; GO:0006810 transport; GO:0006886 intracellular protein transport; GO:0008104 protein localization; GO:0015031 protein transport; GO:0015833 peptide transport; GO:0033036 macromolecule localization; GO:0033365 protein localization to organelle; GO:0034613 cellular protein localization; GO:0042886 amide transport; GO:0045036 protein targeting to chloroplast; GO:0045184…	GO:0005622 intracellular; GO:0005623 cell; GO:0005737 cytoplasm; GO:0009507 chloroplast; GO:0009526 plastid envelope; GO:0009536 plastid; GO:0009941 chloroplast envelope; GO:0031967 organelle envelope; GO:0031975 envelope; GO:0043226 organelle; GO:0043227 membrane-bounded organelle; GO:0043229 intracellular organelle; GO:0043231 intracellular membrane-bounded organelle; GO:0044422 organelle part;…					PF00355	Rieske [2Fe-2S] domain
CSS000376.1_CSS000376	acetyltransferase-related family protein [Populus trichocarpa]	other	N	cy	cy	107.87	5.3	4	4	3	0	0	0	0				K20792	NAA15_16; N-alpha-acetyltransferase 15/16, NatA auxiliary subunit				B	KOG1156	N-terminal acetyltransferase
CSS000390.1_CSS000390	PREDICTED: proline synthase co-transcribed bacterial homolog protein isoform X2 [Vitis vinifera]	M	ch	S	cy	26.901	5.3	1	1	1	0	0	0	0				K06997	yggS, PROSC; PLP dependent protein		PF01168	Alanine racemase, N-terminal domain	U	KOG3157	Proline synthetase co-transcribed protein
CSS000415.1_CSS000415	PREDICTED: alpha-glucosidase-like [Vitis vinifera]	S	cw	pm	vm	103.34	7.1	2	4	2	0	0	0	0				K01187	malZ; alpha-glucosidase [EC:3.2.1.20]	vvi00052 Galactose metabolism - Vitis vinifera (wine grape); vvi00500 Starch and sucrose metabolism - Vitis vinifera (wine grape); vvi01100 Metabolic pathways - Vitis vinifera (wine grape);	PF13802	Galactose mutarotase-like	G	KOG1065	Maltase glucoamylase and related hydrolases, glycosyl hydrolase family 31
CSS000435.1_CSS000435	PREDICTED: CDK5RAP3-like protein [Theobroma cacao]	other	ch, N	N	N	63.285	2.1	1	1	1	0	0	0	0	GO:0000079 regulation of cyclin-dependent protein serine/threonine kinase activity; GO:0001932 regulation of protein phosphorylation; GO:0007346 regulation of mitotic cell cycle; GO:0019220 regulation of phosphate metabolic process; GO:0019222 regulation of metabolic process; GO:0031323 regulation of cellular metabolic process; GO:0031399 regulation of protein modification process; GO:0032268 reg…	GO:0005623 cell; GO:0012505 endomembrane system; GO:0044464 cell part;							T	KOG2607	CDK5 activator-binding protein
CSS000467.1_CSS000467	PREDICTED: carotene epsilon-monooxygenase, chloroplastic isoform X3 [Vitis vinifera]	ch	er	erm	ch	80.949	5.8	4	3	3	0	0	0	0	GO:0006629 lipid metabolic process; GO:0006720 isoprenoid metabolic process; GO:0006721 terpenoid metabolic process; GO:0008152 metabolic process; GO:0008299 isoprenoid biosynthetic process; GO:0008610 lipid biosynthetic process; GO:0009058 biosynthetic process; GO:0009987 cellular process; GO:0016108 tetraterpenoid metabolic process; GO:0016109 tetraterpenoid biosynthetic process; GO:0016114 ter…	GO:0005622 intracellular; GO:0005623 cell; GO:0005737 cytoplasm; GO:0009507 chloroplast; GO:0009526 plastid envelope; GO:0009536 plastid; GO:0009941 chloroplast envelope; GO:0031967 organelle envelope; GO:0031975 envelope; GO:0043226 organelle; GO:0043227 membrane-bounded organelle; GO:0043229 intracellular organelle; GO:0043231 intracellular membrane-bounded organelle; GO:0044422 organelle part;…	GO:0003824 catalytic activity; GO:0004497 monooxygenase activity; GO:0009974 zeinoxanthin epsilon hydroxylase activity; GO:0016491 oxidoreductase activity; GO:0016705 oxidoreductase activity, acting on paired donors, with incorporation or reduction of molecular oxygen; GO:0072374 carotene epsilon hydroxylase activity;	K09837	LUT1, CYP97C1; carotene epsilon-monooxygenase [EC:1.14.99.45]	vvi00906 Carotenoid biosynthesis - Vitis vinifera (wine grape); vvi01100 Metabolic pathways - Vitis vinifera (wine grape); vvi01110 Biosynthesis of secondary metabolites - Vitis vinifera (wine grape);	PF00067	Cytochrome P450	Q	KOG0157	Cytochrome P450 CYP4/CYP19/CYP26 subfamilies
CSS000480.1_CSS000480	PREDICTED: profilin-2 [Gossypium hirsutum]	other	cy	cy	cy	18.089	19	1	2	1	0	0	0	0				K05759	PFN; profilin		PF00235	Profilin	Z	KOG1755	Profilin
CSS000486.1_CSS000486	PREDICTED: TPR-containing protein DDB_G0280363-like [Daucus carota subsp. sativus]	other	ch	cy	cy	46.639	3	0	1	1	0	0	0	0							PF08284	Retroviral aspartyl protease	L	KOG0017	FOG: Transposon-encoded proteins with TYA, reverse transcriptase, integrase domains in various combinations
CSS000490.1_CSS000490	PREDICTED: mitochondrial-processing peptidase subunit alpha [Musa acuminata subsp. malaccensis]	M	M	M	M	54.526	20.4	11	8	8	0	0	0	0	GO:0006508 proteolysis; GO:0006605 protein targeting; GO:0006626 protein targeting to mitochondrion; GO:0006627 protein processing involved in protein targeting to mitochondrion; GO:0006807 nitrogen compound metabolic process; GO:0006810 transport; GO:0006839 mitochondrial transport; GO:0006886 intracellular protein transport; GO:0006950 response to stress; GO:0006970 response to osmotic stress; …	GO:0005622 intracellular; GO:0005623 cell; GO:0005737 cytoplasm; GO:0005739 mitochondrion; GO:0005740 mitochondrial envelope; GO:0005741 mitochondrial outer membrane; GO:0005743 mitochondrial inner membrane; GO:0005746 mitochondrial respiratory chain; GO:0005750 mitochondrial respiratory chain complex III; GO:0005758 mitochondrial intermembrane space; GO:0005759 mitochondrial matrix; GO:0005773 v…	GO:0000166 nucleotide binding; GO:0003824 catalytic activity; GO:0004175 endopeptidase activity; GO:0004222 metalloendopeptidase activity; GO:0005488 binding; GO:0005524 ATP binding; GO:0008144 drug binding; GO:0008233 peptidase activity; GO:0008237 metallopeptidase activity; GO:0008270 zinc ion binding; GO:0016787 hydrolase activity; GO:0017076 purine nucleotide binding; GO:0030554 adenyl nucleo…	K01412	PMPCA, MAS2; mitochondrial-processing peptidase subunit alpha [EC:3.4.24.64]		PF05193	Peptidase M16 inactive domain	O	KOG2067	Mitochondrial processing peptidase, alpha subunit
CSS000505.1_CSS000505	PREDICTED: 1,4-alpha-glucan-branching enzyme 1, chloroplastic/amyloplastic isoform X1 [Vitis vinifera]	ch	ch	ch	ch	95.109	15.3	11	10	10	0	0	0	0	GO:0005975 carbohydrate metabolic process; GO:0005976 polysaccharide metabolic process; GO:0005982 starch metabolic process; GO:0006073 cellular glucan metabolic process; GO:0008152 metabolic process; GO:0009987 cellular process; GO:0043170 macromolecule metabolic process; GO:0044042 glucan metabolic process; GO:0044237 cellular metabolic process; GO:0044238 primary metabolic process; GO:0044260 …	GO:0005622 intracellular; GO:0005623 cell; GO:0005737 cytoplasm; GO:0009501 amyloplast; GO:0009507 chloroplast; GO:0009536 plastid; GO:0043226 organelle; GO:0043227 membrane-bounded organelle; GO:0043229 intracellular organelle; GO:0043231 intracellular membrane-bounded organelle; GO:0044424 intracellular part; GO:0044444 cytoplasmic part; GO:0044464 cell part;	GO:0003824 catalytic activity; GO:0003844 1,4-alpha-glucan branching enzyme activity; GO:0016740 transferase activity; GO:0016757 transferase activity, transferring glycosyl groups; GO:0016758 transferase activity, transferring hexosyl groups;	K00700	GBE1, glgB; 1,4-alpha-glucan branching enzyme [EC:2.4.1.18]	vvi00500 Starch and sucrose metabolism - Vitis vinifera (wine grape); vvi01100 Metabolic pathways - Vitis vinifera (wine grape); vvi01110 Biosynthesis of secondary metabolites - Vitis vinifera (wine grape);	PF02922; PF00128; PF02806	Carbohydrate-binding module 48 (Isoamylase N-terminal domain); Alpha amylase, catalytic domain; Alpha amylase, C-terminal all-beta domain	G	KOG0470	1,4-alpha-glucan branching enzyme/starch branching enzyme II
CSS000510.1_CSS000510	catalase isozyme 3 [Nicotiana tabacum]	ch	per	ch (p)	ch	62.793	33.6	3	14	2	0	0	0	0							PF00199	Catalase	P	KOG0047	Catalase
CSS000522.1_CSS000522	vestitone reductase-related family protein [Populus trichocarpa]	ch	cy	ch (p)	ch	44.792	17.9	9	7	7	0	0	0	0									G	KOG1203	Predicted dehydrogenase
CSS000544.1_CSS000544	PREDICTED: SKP1-like protein 1B [Ricinus communis]	other	N	N	N	17.917	10.8	1	1	1	0	0	0	0	GO:0000003 reproduction; GO:0003006 developmental process involved in reproduction; GO:0006508 proteolysis; GO:0006511 ubiquitin-dependent protein catabolic process; GO:0006807 nitrogen compound metabolic process; GO:0007275 multicellular organism development; GO:0008152 metabolic process; GO:0009056 catabolic process; GO:0009057 macromolecule catabolic process; GO:0009790 embryo development; GO:…			K03094	SKP1, CBF3D; S-phase kinase-associated protein 1	vvi04120 Ubiquitin mediated proteolysis - Vitis vinifera (wine grape); vvi04141 Protein processing in endoplasmic reticulum - Vitis vinifera (wine grape);	PF03931; PF01466	Skp1 family, tetramerisation domain; Skp1 family, dimerisation domain	O	KOG1724	SCF ubiquitin ligase, Skp1 component
CSS000560.1_CSS000560	PREDICTED: germin-like protein subfamily T member 1 [Juglans regia]	S	cw	S	ex	22.628	17.8	3	3	1	0	0	0	0		GO:0005618 cell wall; GO:0005623 cell; GO:0030312 external encapsulating structure; GO:0044464 cell part; GO:0071944 cell periphery;					PF00190	Cupin
CSS000573.1_CSS000573	PREDICTED: peptidyl-prolyl cis-trans isomerase FKBP20-1 isoform X1 [Nelumbo nucifera]	other	V	cy	N	20.505	19.1	1	2	2	0	0	0	0	GO:0000413 protein peptidyl-prolyl isomerization; GO:0006457 protein folding; GO:0006464 cellular protein modification process; GO:0006807 nitrogen compound metabolic process; GO:0008152 metabolic process; GO:0009987 cellular process; GO:0018193 peptidyl-amino acid modification; GO:0018208 peptidyl-proline modification; GO:0019538 protein metabolic process; GO:0036211 protein modification process…	GO:0005622 intracellular; GO:0005623 cell; GO:0005737 cytoplasm; GO:0044424 intracellular part; GO:0044464 cell part;	GO:0003755 peptidyl-prolyl cis-trans isomerase activity; GO:0003824 catalytic activity; GO:0005488 binding; GO:0005527 macrolide binding; GO:0005528 FK506 binding; GO:0008144 drug binding; GO:0016853 isomerase activity; GO:0016859 cis-trans isomerase activity; GO:0097159 organic cyclic compound binding; GO:1901363 heterocyclic compound binding;	K01802	E5.2.1.8; peptidylprolyl isomerase [EC:5.2.1.8]		PF00254	FKBP-type peptidyl-prolyl cis-trans isomerase	O	KOG0543	FKBP-type peptidyl-prolyl cis-trans isomerase
CSS000607.1_CSS000607	PREDICTED: transcription factor VIP1 [Vitis vinifera]	other	N	N	N	30.384	3.5	1	1	1	0	0	0	0
CSS000625.1_CSS000625	PREDICTED: monodehydroascorbate reductase 4, peroxisomal [Vitis vinifera]	M	ch	ch	ch	61.19	13.9	5	6	6	0	0	0	0	GO:0006950 response to stress; GO:0006970 response to osmotic stress; GO:0008152 metabolic process; GO:0009056 catabolic process; GO:0009628 response to abiotic stimulus; GO:0009651 response to salt stress; GO:0009987 cellular process; GO:0010035 response to inorganic substance; GO:0010038 response to metal ion; GO:0010043 response to zinc ion; GO:0016999 antibiotic metabolic process; GO:0017001 …	GO:0005622 intracellular; GO:0005623 cell; GO:0005737 cytoplasm; GO:0005777 peroxisome; GO:0005778 peroxisomal membrane; GO:0005829 cytosol; GO:0009507 chloroplast; GO:0009526 plastid envelope; GO:0009532 plastid stroma; GO:0009536 plastid; GO:0009570 chloroplast stroma; GO:0009941 chloroplast envelope; GO:0016020 membrane; GO:0031090 organelle membrane; GO:0031903 microbody membrane; GO:0031967 …	GO:0003824 catalytic activity; GO:0016491 oxidoreductase activity; GO:0016651 oxidoreductase activity, acting on NAD(P)H; GO:0016655 oxidoreductase activity, acting on NAD(P)H, quinone or similar compound as acceptor; GO:0016656 monodehydroascorbate reductase (NADH) activity;	K08232	E1.6.5.4; monodehydroascorbate reductase (NADH) [EC:1.6.5.4]	vvi00053 Ascorbate and aldarate metabolism - Vitis vinifera (wine grape); vvi01100 Metabolic pathways - Vitis vinifera (wine grape);	PF07992	Pyridine nucleotide-disulphide oxidoreductase	S	KOG1336	Monodehydroascorbate/ferredoxin reductase
CSS000626.1_CSS000626	PREDICTED: universal stress protein A-like protein [Nelumbo nucifera]	other	ch	cy	cy	20.092	6.1	0	1	1	0	0	0	0							PF00582	Universal stress protein family
CSS000634.1_CSS000634	PREDICTED: elongation factor 2-like [Sesamum indicum]	ch	cy	cy	ch	96.528	25	5	16	4	0	0	0	0							PF00009; PF03144; PF03764; PF00679	Elongation factor Tu GTP binding domain; Elongation factor Tu domain 2; Elongation factor G, domain IV; Elongation factor G C-terminus	J	KOG0469	Elongation factor 2
CSS000644.1_CSS000644	PREDICTED: starch synthase 3, chloroplastic/amyloplastic [Vitis vinifera]	ch	ch	ch	ch	141.72	7.8	7	8	8	0	0	0	0	GO:0008152 metabolic process; GO:0009058 biosynthetic process; GO:0009059 macromolecule biosynthetic process; GO:0010021 amylopectin biosynthetic process; GO:0043170 macromolecule metabolic process; GO:0071704 organic substance metabolic process; GO:1901135 carbohydrate derivative metabolic process; GO:1901137 carbohydrate derivative biosynthetic process; GO:1901576 organic substance biosynthetic…		GO:0005488 binding; GO:0005515 protein binding; GO:0042802 identical protein binding;	K00703	glgA; starch synthase [EC:2.4.1.21]	vvi00500 Starch and sucrose metabolism - Vitis vinifera (wine grape); vvi01100 Metabolic pathways - Vitis vinifera (wine grape); vvi01110 Biosynthesis of secondary metabolites - Vitis vinifera (wine grape);	PF08323	Starch synthase catalytic domain
CSS000658.1_CSS000658	DNA-directed RNA polymerase subunit alpha [Medicago truncatula]	ch	ch	ch	ch	53.008	13.9	6	6	3	0	0	0	0		GO:0005622 intracellular; GO:0005623 cell; GO:0005737 cytoplasm; GO:0009507 chloroplast; GO:0009536 plastid; GO:0043226 organelle; GO:0043227 membrane-bounded organelle; GO:0043229 intracellular organelle; GO:0043231 intracellular membrane-bounded organelle; GO:0044424 intracellular part; GO:0044444 cytoplasmic part; GO:0044464 cell part;					PF01193; PF01000; PF03118	RNA polymerase Rpb3/Rpb11 dimerisation domain; RNA polymerase Rpb3/RpoA insert domain; Bacterial RNA polymerase, alpha chain C terminal domain	K	KOG0408	Mitochondrial/chloroplast ribosomal protein S11
CSS000659.1_CSS000659	initiation factor 1 (chloroplast) [Camellia crapnelliana]	other	ch	ch	cy	8.1443	20	1	1	1	0	0	0	0		GO:0005622 intracellular; GO:0005623 cell; GO:0005737 cytoplasm; GO:0005829 cytosol; GO:0044424 intracellular part; GO:0044444 cytoplasmic part; GO:0044464 cell part;	GO:0005488 binding; GO:0043021 ribonucleoprotein complex binding; GO:0043022 ribosome binding; GO:0044877 macromolecular complex binding;	K02518	infA; translation initiation factor IF-1		PF01176	Translation initiation factor 1A / IF-1
CSS000685.1_CSS000685	PREDICTED: SUPPRESSOR OF ABI3-5 isoform X1 [Theobroma cacao]	other	N	N	N	44.602	7.8	2	2	2	0	0	0	0				K13099	CD2BP2, PPP1R59; CD2 antigen cytoplasmic tail-binding protein 2				S	KOG2950	Uncharacterized protein involved in protein-protein interaction, contains polyproline-binding GYF domain
CSS000700.1_CSS000700	Transposon Ty3-I Gag-Pol polyprotein [Morus notabilis]	other	ch	N	pm	67.732	1.5	1	1	1	0	0	0	0							PF00098; PF08284	Zinc knuckle; Retroviral aspartyl protease	L	KOG0017	FOG: Transposon-encoded proteins with TYA, reverse transcriptase, integrase domains in various combinations
CSS000718.1_CSS000718	PREDICTED: probable glutamate carboxypeptidase 2 isoform X1 [Citrus sinensis]	ch	cw	pm	ch	77.461	2.1	1	1	1	0	0	0	0	GO:0009888 tissue development; GO:0010073 meristem maintenance; GO:0032501 multicellular organismal process; GO:0032502 developmental process; GO:0048507 meristem development; GO:0048856 anatomical structure development;	GO:0005622 intracellular; GO:0005623 cell; GO:0005737 cytoplasm; GO:0005773 vacuole; GO:0005783 endoplasmic reticulum; GO:0012505 endomembrane system; GO:0043226 organelle; GO:0043227 membrane-bounded organelle; GO:0043229 intracellular organelle; GO:0043231 intracellular membrane-bounded organelle; GO:0044424 intracellular part; GO:0044444 cytoplasmic part; GO:0044464 cell part;		K01301	NAALAD; N-acetylated-alpha-linked acidic dipeptidase [EC:3.4.17.21]		PF04253	Transferrin receptor-like dimerisation domain	OP	KOG2195	Transferrin receptor and related proteins containing the protease-associated (PA) domain
CSS000739.1_CSS000739	PREDICTED: protein SGT1 homolog [Solanum tuberosum]	other	N	N	cy	40.819	22.5	4	6	4	0	0	0	0	GO:0006950 response to stress; GO:0006952 defense response; GO:0009605 response to external stimulus; GO:0009607 response to biotic stimulus; GO:0009617 response to bacterium; GO:0009620 response to fungus; GO:0042742 defense response to bacterium; GO:0043207 response to external biotic stimulus; GO:0050832 defense response to fungus; GO:0050896 response to stimulus; GO:0051704 multi-organism pro…	GO:0005622 intracellular; GO:0005623 cell; GO:0005634 nucleus; GO:0005737 cytoplasm; GO:0043226 organelle; GO:0043227 membrane-bounded organelle; GO:0043229 intracellular organelle; GO:0043231 intracellular membrane-bounded organelle; GO:0044424 intracellular part; GO:0044464 cell part;		K12795	SUGT1, SGT1; suppressor of G2 allele of SKP1	vvi04626 Plant-pathogen interaction - Vitis vinifera (wine grape);	PF04969; PF05002	CS domain; SGS domain	T	KOG1309	Suppressor of G2 allele of skp1
CSS000753.1_CSS000753	PREDICTED: zinc finger CCCH domain-containing protein 37 isoform X1 [Nelumbo nucifera]	ch	N	N	N	57.136	6.2	2	2	2	0	0	0	0	GO:0001709 cell fate determination; GO:0006417 regulation of translation; GO:0009889 regulation of biosynthetic process; GO:0009890 negative regulation of biosynthetic process; GO:0009892 negative regulation of metabolic process; GO:0009893 positive regulation of metabolic process; GO:0009894 regulation of catabolic process; GO:0009896 positive regulation of catabolic process; GO:0009987 cellular…	GO:0005622 intracellular; GO:0005623 cell; GO:0005634 nucleus; GO:0005737 cytoplasm; GO:0005829 cytosol; GO:0043226 organelle; GO:0043227 membrane-bounded organelle; GO:0043229 intracellular organelle; GO:0043231 intracellular membrane-bounded organelle; GO:0044424 intracellular part; GO:0044444 cytoplasmic part; GO:0044464 cell part;	GO:0003676 nucleic acid binding; GO:0003723 RNA binding; GO:0003729 mRNA binding; GO:0003730 mRNA 3'-UTR binding; GO:0005488 binding; GO:0097159 organic cyclic compound binding; GO:1901363 heterocyclic compound binding;						S	KOG1677	CCCH-type Zn-finger protein
CSS000760.1_CSS000760	PREDICTED: probable xyloglucan endotransglucosylase/hydrolase protein 21 [Gossypium hirsutum]	other	cw	S	cy	24.636	20.6	3	3	3	0	0	0	0	GO:0009888 tissue development; GO:0010087 phloem or xylem histogenesis; GO:0032502 developmental process; GO:0048856 anatomical structure development;		GO:0003824 catalytic activity; GO:0016740 transferase activity; GO:0016757 transferase activity, transferring glycosyl groups; GO:0016758 transferase activity, transferring hexosyl groups; GO:0016762 xyloglucan:xyloglucosyl transferase activity; GO:0046527 glucosyltransferase activity;				PF00722	Glycosyl hydrolases family 16
CSS000782.1_CSS000782	PREDICTED: kynurenine formamidase isoform X1 [Solanum tuberosum]	other	cw	S	ch	50.398	11.8	4	5	5	0	0	0	0
CSS000787.1_CSS000787	26S proteasome regulatory subunit RPN13 [Cajanus cajan]	S	N	N	ex	40.619	5.5	1	1	1	0	0	0	0	GO:0006508 proteolysis; GO:0006511 ubiquitin-dependent protein catabolic process; GO:0006807 nitrogen compound metabolic process; GO:0008152 metabolic process; GO:0009056 catabolic process; GO:0009057 macromolecule catabolic process; GO:0009893 positive regulation of metabolic process; GO:0009987 cellular process; GO:0010604 positive regulation of macromolecule metabolic process; GO:0010950 posit…	GO:0000502 proteasome complex; GO:0005622 intracellular; GO:0005623 cell; GO:0005838 proteasome regulatory particle; GO:0008541 proteasome regulatory particle, lid subcomplex; GO:0022624 proteasome accessory complex; GO:0032991 macromolecular complex; GO:0044424 intracellular part; GO:0044464 cell part; GO:1902494 catalytic complex; GO:1905368 peptidase complex; GO:1905369 endopeptidase complex;	GO:0005488 binding; GO:0005515 protein binding; GO:0008047 enzyme activator activity; GO:0016504 peptidase activator activity; GO:0030234 enzyme regulator activity; GO:0032182 ubiquitin-like protein binding; GO:0043130 ubiquitin binding; GO:0044877 macromolecular complex binding; GO:0061133 endopeptidase activator activity; GO:0061134 peptidase regulator activity; GO:0061135 endopeptidase regulat…	K06691	RPN13; 26S proteasome regulatory subunit N13	vvi03050 Proteasome - Vitis vinifera (wine grape);			S	KOG3037	Cell membrane glycoprotein
CSS000810.1_CSS000810	PREDICTED: probably inactive leucine-rich repeat receptor-like protein kinase At5g48380 [Sesamum indicum]	S	cw	pm	ex	24.085	5.9	1	1	1	0	0	0	0	GO:0006464 cellular protein modification process; GO:0006468 protein phosphorylation; GO:0006793 phosphorus metabolic process; GO:0006796 phosphate-containing compound metabolic process; GO:0006807 nitrogen compound metabolic process; GO:0006950 response to stress; GO:0006952 defense response; GO:0008152 metabolic process; GO:0009605 response to external stimulus; GO:0009607 response to biotic st…	GO:0005623 cell; GO:0005886 plasma membrane; GO:0005911 cell-cell junction; GO:0009506 plasmodesma; GO:0016020 membrane; GO:0030054 cell junction; GO:0044464 cell part; GO:0055044 symplast; GO:0071944 cell periphery;	GO:0003824 catalytic activity; GO:0004672 protein kinase activity; GO:0005102 receptor binding; GO:0005488 binding; GO:0005515 protein binding; GO:0016301 kinase activity; GO:0016740 transferase activity; GO:0016772 transferase activity, transferring phosphorus-containing groups; GO:0016773 phosphotransferase activity, alcohol group as acceptor; GO:0033612 receptor serine/threonine kinase binding;
CSS000849.1_CSS000849	PREDICTED: syntaxin-71-like [Pyrus x bretschneideri]	other	ga,n	gam	ch	42.912	3.4	1	1	1	0	0	0	0	GO:0006605 protein targeting; GO:0006612 protein targeting to membrane; GO:0006810 transport; GO:0006886 intracellular protein transport; GO:0006906 vesicle fusion; GO:0006996 organelle organization; GO:0008104 protein localization; GO:0009987 cellular process; GO:0015031 protein transport; GO:0015833 peptide transport; GO:0016043 cellular component organization; GO:0016050 vesicle organization; …	GO:0005622 intracellular; GO:0005623 cell; GO:0005737 cytoplasm; GO:0005783 endoplasmic reticulum; GO:0005886 plasma membrane; GO:0005911 cell-cell junction; GO:0009506 plasmodesma; GO:0012505 endomembrane system; GO:0016020 membrane; GO:0016021 integral component of membrane; GO:0030054 cell junction; GO:0031201 SNARE complex; GO:0031224 intrinsic component of membrane; GO:0032991 macromolecular…	GO:0000149 SNARE binding; GO:0005215 transporter activity; GO:0005484 SNAP receptor activity; GO:0005488 binding; GO:0005515 protein binding; GO:0008565 protein transporter activity;	K08506	SYP7; syntaxin of plants SYP7	vvi04130 SNARE interactions in vesicular transport - Vitis vinifera (wine grape);
CSS000894.1_CSS000894	PREDICTED: aspartic proteinase nepenthesin-1 [Sesamum indicum]	S	cm	er	er	46.761	28.6	11	9	9	0	0	0	0	GO:0002376 immune system process; GO:0006508 proteolysis; GO:0006807 nitrogen compound metabolic process; GO:0006950 response to stress; GO:0006952 defense response; GO:0006955 immune response; GO:0008152 metabolic process; GO:0009056 catabolic process; GO:0009057 macromolecule catabolic process; GO:0009605 response to external stimulus; GO:0009607 response to biotic stimulus; GO:0009627 systemic…	GO:0005576 extracellular region; GO:0005618 cell wall; GO:0005623 cell; GO:0009505 plant-type cell wall; GO:0030312 external encapsulating structure; GO:0044464 cell part; GO:0048046 apoplast; GO:0071944 cell periphery;	GO:0003824 catalytic activity; GO:0004175 endopeptidase activity; GO:0004190 aspartic-type endopeptidase activity; GO:0008233 peptidase activity; GO:0016787 hydrolase activity; GO:0070001 aspartic-type peptidase activity; GO:0070011 peptidase activity, acting on L-amino acid peptides;						O	KOG1339	Aspartyl protease
CSS000915.1_CSS000915	PREDICTED: stress response protein NST1 [Arachis ipaensis]	other	N	cy	N	31.888	5.1	1	1	1	0	0	0	0							PF01985	CRS1 / YhbY (CRM) domain
CSS000916.1_CSS000916	PREDICTED: squalene synthase [Vitis vinifera]	other	er	erm	cy	47.297	22.5	6	6	6	0	0	0	0	GO:0006629 lipid metabolic process; GO:0006644 phospholipid metabolic process; GO:0006694 steroid biosynthetic process; GO:0006720 isoprenoid metabolic process; GO:0006721 terpenoid metabolic process; GO:0006793 phosphorus metabolic process; GO:0006796 phosphate-containing compound metabolic process; GO:0008152 metabolic process; GO:0008202 steroid metabolic process; GO:0008610 lipid biosynthetic…	GO:0005622 intracellular; GO:0005623 cell; GO:0005737 cytoplasm; GO:0005783 endoplasmic reticulum; GO:0005789 endoplasmic reticulum membrane; GO:0005886 plasma membrane; GO:0012505 endomembrane system; GO:0016020 membrane; GO:0031984 organelle subcompartment; GO:0042175 nuclear outer membrane-endoplasmic reticulum membrane network; GO:0043226 organelle; GO:0043227 membrane-bounded organelle; GO:0…	GO:0003824 catalytic activity; GO:0004310 farnesyl-diphosphate farnesyltransferase activity; GO:0004311 farnesyltranstransferase activity; GO:0004659 prenyltransferase activity; GO:0016740 transferase activity; GO:0016765 transferase activity, transferring alkyl or aryl (other than methyl) groups; GO:0051996 squalene synthase activity;	K00801	FDFT1; farnesyl-diphosphate farnesyltransferase [EC:2.5.1.21]	vvi00100 Steroid biosynthesis - Vitis vinifera (wine grape); vvi00909 Sesquiterpenoid and triterpenoid biosynthesis - Vitis vinifera (wine grape); vvi01100 Metabolic pathways - Vitis vinifera (wine grape); vvi01110 Biosynthesis of secondary metabolites - Vitis vinifera (wine grape);	PF00494	Squalene/phytoene synthase	I	KOG1459	Squalene synthetase
CSS000922.1_CSS000922	PREDICTED: xylulose kinase-like isoform X1 [Nicotiana tabacum]	ch	cm,ch,m	cy	ch	53.224	10.9	4	4	4	0	0	0	0	GO:0005975 carbohydrate metabolic process; GO:0006793 phosphorus metabolic process; GO:0006796 phosphate-containing compound metabolic process; GO:0008152 metabolic process; GO:0009987 cellular process; GO:0016310 phosphorylation; GO:0044237 cellular metabolic process; GO:0044238 primary metabolic process; GO:0044262 cellular carbohydrate metabolic process; GO:0046835 carbohydrate phosphorylation…	GO:0005622 intracellular; GO:0005623 cell; GO:0005737 cytoplasm; GO:0009507 chloroplast; GO:0009536 plastid; GO:0043226 organelle; GO:0043227 membrane-bounded organelle; GO:0043229 intracellular organelle; GO:0043231 intracellular membrane-bounded organelle; GO:0044424 intracellular part; GO:0044444 cytoplasmic part; GO:0044464 cell part;	GO:0000166 nucleotide binding; GO:0003824 catalytic activity; GO:0005488 binding; GO:0005524 ATP binding; GO:0008144 drug binding; GO:0016301 kinase activity; GO:0016740 transferase activity; GO:0016772 transferase activity, transferring phosphorus-containing groups; GO:0016773 phosphotransferase activity, alcohol group as acceptor; GO:0017076 purine nucleotide binding; GO:0019150 D-ribulokinase …	K22935	vvi00040 Pentose and glucuronate interconversions - Vitis vinifera (wine grape); vvi01100 Metabolic pathways - Vitis vinifera (wine grape);		PF00370; PF02782	FGGY family of carbohydrate kinases, N-terminal domain; FGGY family of carbohydrate kinases, C-terminal domain
CSS000929.1_CSS000929	PREDICTED: protein THYLAKOID FORMATION1, chloroplastic [Theobroma cacao]	ch	ch	M	ch	27.309	14.3	0	2	1	0	0	0	0	GO:0006091 generation of precursor metabolites and energy; GO:0006605 protein targeting; GO:0006612 protein targeting to membrane; GO:0006725 cellular aromatic compound metabolic process; GO:0006778 porphyrin-containing compound metabolic process; GO:0006787 porphyrin-containing compound catabolic process; GO:0006807 nitrogen compound metabolic process; GO:0006810 transport; GO:0006886 intracellu…	GO:0005622 intracellular; GO:0005623 cell; GO:0005737 cytoplasm; GO:0009507 chloroplast; GO:0009526 plastid envelope; GO:0009527 plastid outer membrane; GO:0009528 plastid inner membrane; GO:0009532 plastid stroma; GO:0009534 chloroplast thylakoid; GO:0009535 chloroplast thylakoid membrane; GO:0009536 plastid; GO:0009570 chloroplast stroma; GO:0009579 thylakoid; GO:0009707 chloroplast outer membr…
CSS000940.1_CSS000940	PREDICTED: vacuolar protein 8 [Theobroma cacao]	ch	N	N	ch	92.852	13.7	12	10	10	0	0	0	0		GO:0005622 intracellular; GO:0005623 cell; GO:0005634 nucleus; GO:0043226 organelle; GO:0043227 membrane-bounded organelle; GO:0043229 intracellular organelle; GO:0043231 intracellular membrane-bounded organelle; GO:0044424 intracellular part; GO:0044464 cell part;							S	KOG0167	FOG: Armadillo/beta-catenin-like repeats
CSS000946.1_CSS000946	PREDICTED: methanol O-anthraniloyltransferase [Vitis vinifera]	other	cy	cy	ch	52.208	16.3	6	7	4	0	0	0	0				K19861	BEBT, AMAT; benzyl alcohol O-benzoyltransferase [EC:2.3.1.196 2.3.1.232]
CSS000953.1_CSS000953	PREDICTED: 2-alkenal reductase (NADP(+)-dependent)-like [Prunus mume]	other	cy	cy	ch	23.737	16.1	3	2	2	0	0	0	0									S	KOG1196	Predicted NAD-dependent oxidoreductase
CSS000968.1_CSS000968	PREDICTED: putative calcium-transporting ATPase 13, plasma membrane-type [Citrus sinensis]	other	cm	pm	pm	110.04	1	1	1	1	0	0	0	0	GO:0006810 transport; GO:0006811 ion transport; GO:0006812 cation transport; GO:0006816 calcium ion transport; GO:0030001 metal ion transport; GO:0034220 ion transmembrane transport; GO:0051179 localization; GO:0051234 establishment of localization; GO:0055085 transmembrane transport; GO:0070588 calcium ion transmembrane transport; GO:0070838 divalent metal ion transport; GO:0072511 divalent inor…	GO:0005622 intracellular; GO:0005623 cell; GO:0005886 plasma membrane; GO:0005887 integral component of plasma membrane; GO:0016020 membrane; GO:0016021 integral component of membrane; GO:0031224 intrinsic component of membrane; GO:0031226 intrinsic component of plasma membrane; GO:0043226 organelle; GO:0043227 membrane-bounded organelle; GO:0043229 intracellular organelle; GO:0043231 intracellul…	GO:0003824 catalytic activity; GO:0005215 transporter activity; GO:0005388 calcium-transporting ATPase activity; GO:0008324 cation transmembrane transporter activity; GO:0015075 ion transmembrane transporter activity; GO:0015085 calcium ion transmembrane transporter activity; GO:0015318 inorganic solute uptake transmembrane transporter activity; GO:0015399 primary active transmembrane transporter…	K01537	E3.6.3.8; Ca2+-transporting ATPase [EC:3.6.3.8]		PF00690; PF00702	Cation transporter/ATPase, N-terminus; haloacid dehalogenase-like hydrolase	P	KOG0204	Calcium transporting ATPase
CSS000988.1_CSS000988	PREDICTED: methyl-CpG-binding domain-containing protein 11 [Citrus sinensis]	other	N	N	N	47.094	28.2	9	8	7	0	0	0	0		GO:0005622 intracellular; GO:0005623 cell; GO:0005634 nucleus; GO:0005737 cytoplasm; GO:0005829 cytosol; GO:0043226 organelle; GO:0043227 membrane-bounded organelle; GO:0043229 intracellular organelle; GO:0043231 intracellular membrane-bounded organelle; GO:0044424 intracellular part; GO:0044444 cytoplasmic part; GO:0044464 cell part;	GO:0000166 nucleotide binding; GO:0003676 nucleic acid binding; GO:0003677 DNA binding; GO:0005488 binding; GO:0008327 methyl-CpG binding; GO:0036094 small molecule binding; GO:0043565 sequence-specific DNA binding; GO:0097159 organic cyclic compound binding; GO:1901265 nucleoside phosphate binding; GO:1901363 heterocyclic compound binding;				PF01429	Methyl-CpG binding domain
CSS000992.1_CSS000992	PREDICTED: heat shock cognate protein 80 [Ziziphus jujuba]	other	cy	cy	cy	79.986	40.8	46	25	12	0	0	0	0							PF02518	Histidine kinase-, DNA gyrase B-, and HSP90-like ATPase	O	KOG0019	Molecular chaperone (HSP90 family)
CSS000996.1_CSS000996	PREDICTED: fructose-bisphosphate aldolase, cytoplasmic isozyme 1 [Theobroma cacao]	other	M	cy	cy	38.559	48.5	10	10	9	0	0	0	0	GO:0001666 response to hypoxia; GO:0005975 carbohydrate metabolic process; GO:0005996 monosaccharide metabolic process; GO:0006006 glucose metabolic process; GO:0006082 organic acid metabolic process; GO:0006090 pyruvate metabolic process; GO:0006091 generation of precursor metabolites and energy; GO:0006094 gluconeogenesis; GO:0006096 glycolytic process; GO:0006139 nucleobase-containing compound…	GO:0005622 intracellular; GO:0005623 cell; GO:0005737 cytoplasm; GO:0009507 chloroplast; GO:0009536 plastid; GO:0043226 organelle; GO:0043227 membrane-bounded organelle; GO:0043229 intracellular organelle; GO:0043231 intracellular membrane-bounded organelle; GO:0044424 intracellular part; GO:0044444 cytoplasmic part; GO:0044464 cell part;	GO:0003824 catalytic activity; GO:0004332 fructose-bisphosphate aldolase activity; GO:0016829 lyase activity; GO:0016830 carbon-carbon lyase activity; GO:0016832 aldehyde-lyase activity;				PF00274	Fructose-bisphosphate aldolase class-I	G	KOG1557	Fructose-biphosphate aldolase
CSS001005.1_CSS001005	PREDICTED: 1,2-dihydroxy-3-keto-5-methylthiopentene dioxygenase 1 [Vitis vinifera]	other	N	cy	cy	18.359	13.2	2	2	2	0	0	0	0	GO:0000096 sulfur amino acid metabolic process; GO:0006082 organic acid metabolic process; GO:0006520 cellular amino acid metabolic process; GO:0006555 methionine metabolic process; GO:0006790 sulfur compound metabolic process; GO:0006807 nitrogen compound metabolic process; GO:0008152 metabolic process; GO:0009066 aspartate family amino acid metabolic process; GO:0009987 cellular process; GO:001…		GO:0003824 catalytic activity; GO:0010309 acireductone dioxygenase [iron(II)-requiring] activity; GO:0016491 oxidoreductase activity; GO:0016701 oxidoreductase activity, acting on single donors with incorporation of molecular oxygen; GO:0016702 oxidoreductase activity, acting on single donors with incorporation of molecular oxygen, incorporation of two atoms of oxygen; GO:0051213 dioxygenase acti…	K08967	mtnD, mtnZ, ADI1; 1,2-dihydroxy-3-keto-5-methylthiopentene dioxygenase [EC:1.13.11.53 1.13.11.54]	vvi00270 Cysteine and methionine metabolism - Vitis vinifera (wine grape); vvi01100 Metabolic pathways - Vitis vinifera (wine grape);	PF03079	ARD/ARD' family	Z	KOG2107	Uncharacterized conserved protein, contains double-stranded beta-helix domain
CSS001009.1_CSS001009	PREDICTED: transmembrane emp24 domain-containing protein p24beta3-like isoform X1 [Juglans regia]	S	ch,n	gam	cy	24.903	10.9	2	2	2	0	0	0	0		GO:0005622 intracellular; GO:0005623 cell; GO:0005737 cytoplasm; GO:0005773 vacuole; GO:0005783 endoplasmic reticulum; GO:0005794 Golgi apparatus; GO:0012505 endomembrane system; GO:0043226 organelle; GO:0043227 membrane-bounded organelle; GO:0043229 intracellular organelle; GO:0043231 intracellular membrane-bounded organelle; GO:0044424 intracellular part; GO:0044444 cytoplasmic part; GO:0044464…					PF01105	emp24/gp25L/p24 family/GOLD	U	KOG1692	Putative cargo transport protein EMP24 (p24 protein family)
CSS001010.1_CSS001010	PREDICTED: stem-specific protein TSJT1 [Daucus carota subsp. sativus]	other	ch	S	ch	29.29	18.2	4	4	4	0	0	0	0							PF12481	Aluminium induced protein
CSS001049.1_CSS001049	PREDICTED: 17.3 kDa class I heat shock protein-like [Gossypium raimondii]	ch	ch,cy	cy	cy	17.234	62.7	13	9	3	0	0	0	0	GO:0000302 response to reactive oxygen species; GO:0006950 response to stress; GO:0006979 response to oxidative stress; GO:0009266 response to temperature stimulus; GO:0009408 response to heat; GO:0009628 response to abiotic stimulus; GO:0009636 response to toxic substance; GO:0010033 response to organic substance; GO:0010035 response to inorganic substance; GO:0010038 response to metal ion; GO:0…	GO:0005622 intracellular; GO:0005623 cell; GO:0005737 cytoplasm; GO:0009507 chloroplast; GO:0009536 plastid; GO:0043226 organelle; GO:0043227 membrane-bounded organelle; GO:0043229 intracellular organelle; GO:0043231 intracellular membrane-bounded organelle; GO:0044424 intracellular part; GO:0044444 cytoplasmic part; GO:0044464 cell part;							O	KOG0710	Molecular chaperone (small heat-shock protein Hsp26/Hsp42)
CSS001052.1_CSS001052	PREDICTED: 17.3 kDa class I heat shock protein-like [Gossypium raimondii]	ch	ch,cy	cy	cy	17.248	56.7	0	7	1	0	0	0	0									O	KOG0710	Molecular chaperone (small heat-shock protein Hsp26/Hsp42)
CSS001068.1_CSS001068	PREDICTED: clathrin light chain 2-like [Cucumis sativus]	other	N	N	ch	34.999	8.1	3	2	2	0	0	0	0
CSS001073.1_CSS001073	PREDICTED: high mobility group B protein 1-like [Nelumbo nucifera]	ch	N	N	ch	24.084	6.4	1	1	1	0	0	0	0							PF00505	HMG (high mobility group) box	K	KOG0381	HMG box-containing protein
CSS001074.1_CSS001074	PREDICTED: chlorophyll a-b binding protein CP29.1, chloroplastic [Ricinus communis]	ch	ch	chm	ch	31.353	46.7	10	10	8	0	0	0	0				K08915	LHCB4; light-harvesting complex II chlorophyll a/b binding protein 4	vvi00196 Photosynthesis - antenna proteins - Vitis vinifera (wine grape); vvi01100 Metabolic pathways - Vitis vinifera (wine grape);
CSS001095.1_CSS001095	PREDICTED: heavy metal-associated isoprenylated plant protein 3-like [Nicotiana tabacum]	other	ch, M, N	cy	cy	35.273	6.8	1	2	2	0	0	0	0	GO:0006810 transport; GO:0006811 ion transport; GO:0006812 cation transport; GO:0006873 cellular ion homeostasis; GO:0006875 cellular metal ion homeostasis; GO:0009987 cellular process; GO:0019725 cellular homeostasis; GO:0030001 metal ion transport; GO:0030003 cellular cation homeostasis; GO:0042592 homeostatic process; GO:0046916 cellular transition metal ion homeostasis; GO:0048878 chemical ho…	GO:0005622 intracellular; GO:0005623 cell; GO:0005737 cytoplasm; GO:0044424 intracellular part; GO:0044464 cell part;	GO:0005488 binding; GO:0005507 copper ion binding; GO:0043167 ion binding; GO:0043169 cation binding; GO:0046872 metal ion binding; GO:0046914 transition metal ion binding;				PF00403	Heavy-metal-associated domain	P	KOG1603	Copper chaperone
CSS001101.1_CSS001101	Cytosolic enolase 3 [Morus notabilis]	ch	cy	cy	ch	59.521	3.2	1	1	1	0	0	0	0		GO:0005622 intracellular; GO:0005623 cell; GO:0005634 nucleus; GO:0005737 cytoplasm; GO:0005829 cytosol; GO:0043226 organelle; GO:0043227 membrane-bounded organelle; GO:0043229 intracellular organelle; GO:0043231 intracellular membrane-bounded organelle; GO:0044424 intracellular part; GO:0044444 cytoplasmic part; GO:0044464 cell part;		K01689	ENO, eno; enolase [EC:4.2.1.11]	vvi00010 Glycolysis / Gluconeogenesis - Vitis vinifera (wine grape); vvi01100 Metabolic pathways - Vitis vinifera (wine grape); vvi01110 Biosynthesis of secondary metabolites - Vitis vinifera (wine grape); vvi01200 Carbon metabolism - Vitis vinifera (wine grape); vvi01230 Biosynthesis of amino acids - Vitis vinifera (wine grape); vvi03018 RNA degradation - Vitis vinifera (wine grape);	PF03952; PF00113	Enolase, N-terminal domain; Enolase, C-terminal TIM barrel domain	G	KOG2670	Enolase
CSS001104.1_CSS001104	Proliferating cell nuclear antigen [Morus notabilis]	other	N	N	N	29.254	25	7	4	4	0	0	0	0	GO:0000731 DNA synthesis involved in DNA repair; GO:0006139 nucleobase-containing compound metabolic process; GO:0006259 DNA metabolic process; GO:0006260 DNA replication; GO:0006261 DNA-dependent DNA replication; GO:0006271 DNA strand elongation involved in DNA replication; GO:0006272 leading strand elongation; GO:0006281 DNA repair; GO:0006298 mismatch repair; GO:0006301 postreplication repair;…	GO:0005622 intracellular; GO:0005623 cell; GO:0005634 nucleus; GO:0005730 nucleolus; GO:0005737 cytoplasm; GO:0031974 membrane-enclosed lumen; GO:0031981 nuclear lumen; GO:0032991 macromolecular complex; GO:0043226 organelle; GO:0043227 membrane-bounded organelle; GO:0043228 non-membrane-bounded organelle; GO:0043229 intracellular organelle; GO:0043231 intracellular membrane-bounded organelle; GO…	GO:0030234 enzyme regulator activity; GO:0030337 DNA polymerase processivity factor activity; GO:0098772 molecular function regulator;	K04802	PCNA; proliferating cell nuclear antigen	vvi03030 DNA replication - Vitis vinifera (wine grape); vvi03410 Base excision repair - Vitis vinifera (wine grape); vvi03420 Nucleotide excision repair - Vitis vinifera (wine grape); vvi03430 Mismatch repair - Vitis vinifera (wine grape);	PF00705; PF02747	Proliferating cell nuclear antigen, N-terminal domain; Proliferating cell nuclear antigen, C-terminal domain	L	KOG1636	DNA polymerase delta processivity factor (proliferating cell nuclear antigen)
CSS001106.1_CSS001106	PREDICTED: zinc finger CCCH domain-containing protein 49 [Vitis vinifera]	other	ch, N	N	cy	55.009	3.9	2	2	2	0	0	0	0	GO:0000375 RNA splicing, via transesterification reactions; GO:0000377 RNA splicing, via transesterification reactions with bulged adenosine as nucleophile; GO:0000387 spliceosomal snRNP assembly; GO:0000398 mRNA splicing, via spliceosome; GO:0006139 nucleobase-containing compound metabolic process; GO:0006396 RNA processing; GO:0006397 mRNA processing; GO:0006725 cellular aromatic compound metab…	GO:0000974 Prp19 complex; GO:0005622 intracellular; GO:0005623 cell; GO:0005634 nucleus; GO:0005681 spliceosomal complex; GO:0005684 U2-type spliceosomal complex; GO:0032991 macromolecular complex; GO:0043226 organelle; GO:0043227 membrane-bounded organelle; GO:0043229 intracellular organelle; GO:0043231 intracellular membrane-bounded organelle; GO:0044422 organelle part; GO:0044424 intracellular…	GO:0003676 nucleic acid binding; GO:0003723 RNA binding; GO:0005488 binding; GO:0017069 snRNA binding; GO:0017070 U6 snRNA binding; GO:0036002 pre-mRNA binding; GO:0097159 organic cyclic compound binding; GO:1901363 heterocyclic compound binding;	K12872	RBM22, SLT11; pre-mRNA-splicing factor RBM22/SLT11	vvi03040 Spliceosome - Vitis vinifera (wine grape);	PF00076	RNA recognition motif. (a.k.a. RRM, RBD, or RNP domain)	A	KOG0153	Predicted RNA-binding protein (RRM superfamily)
CSS001114.1_CSS001114	PREDICTED: acyl-coenzyme A thioesterase 13-like [Pyrus x bretschneideri]	other	ch	cy	pero	28.556	3.9	1	1	1	0	0	0	0							PF03061	Thioesterase superfamily	Q	KOG3328	HGG motif-containing thioesterase
CSS001115.1_CSS001115	PREDICTED: alpha-glucan phosphorylase, H isozyme [Gossypium arboreum]	ch	ch	cy	ch	131.94	19.7	18	16	15	0	0	0	0	GO:0000272 polysaccharide catabolic process; GO:0001101 response to acid chemical; GO:0005975 carbohydrate metabolic process; GO:0005976 polysaccharide metabolic process; GO:0005977 glycogen metabolic process; GO:0005980 glycogen catabolic process; GO:0006073 cellular glucan metabolic process; GO:0006091 generation of precursor metabolites and energy; GO:0006112 energy reserve metabolic process; …	GO:0005622 intracellular; GO:0005623 cell; GO:0005737 cytoplasm; GO:0005829 cytosol; GO:0009507 chloroplast; GO:0009536 plastid; GO:0043226 organelle; GO:0043227 membrane-bounded organelle; GO:0043229 intracellular organelle; GO:0043231 intracellular membrane-bounded organelle; GO:0044424 intracellular part; GO:0044444 cytoplasmic part; GO:0044464 cell part;	GO:0003824 catalytic activity; GO:0004645 phosphorylase activity; GO:0005488 binding; GO:0008144 drug binding; GO:0008184 glycogen phosphorylase activity; GO:0016740 transferase activity; GO:0016757 transferase activity, transferring glycosyl groups; GO:0016758 transferase activity, transferring hexosyl groups; GO:0019842 vitamin binding; GO:0030170 pyridoxal phosphate binding; GO:0036094 small m…				PF00069	Protein kinase domain	G	KOG2099	Glycogen phosphorylase
CSS001130.1_CSS001130	DUF1680 domain protein [Medicago truncatula] 文章中报道	S	cm, ch	S	vm	97.159	25	15	16	16	0	0	0	0				K09955	K09955; uncharacterized protein
CSS001140.1_CSS001140	PREDICTED: ADP,ATP carrier protein, mitochondrial-like [Ipomoea nil]	other	M	mm	ch	42.586	20.8	1	8	2	0	0	0	0		GO:0005622 intracellular; GO:0005623 cell; GO:0005737 cytoplasm; GO:0005739 mitochondrion; GO:0005740 mitochondrial envelope; GO:0005743 mitochondrial inner membrane; GO:0016020 membrane; GO:0019866 organelle inner membrane; GO:0031090 organelle membrane; GO:0031966 mitochondrial membrane; GO:0031967 organelle envelope; GO:0031975 envelope; GO:0043226 organelle; GO:0043227 membrane-bounded organe…		K05863	SLC25A4S, ANT; solute carrier family 25 (mitochondrial adenine nucleotide translocator), member 4/5/6/31				C	KOG0749	Mitochondrial ADP/ATP carrier proteins
CSS001146.1_CSS001146	PREDICTED: aldehyde dehydrogenase family 3 member F1-like [Nicotiana sylvestris]	other	ch	ch	cy	55.18	12.9	6	6	6	0	0	0	0	GO:0008152 metabolic process; GO:0055114 oxidation-reduction process;	GO:0005622 intracellular; GO:0005623 cell; GO:0005737 cytoplasm; GO:0005783 endoplasmic reticulum; GO:0012505 endomembrane system; GO:0016020 membrane; GO:0043226 organelle; GO:0043227 membrane-bounded organelle; GO:0043229 intracellular organelle; GO:0043231 intracellular membrane-bounded organelle; GO:0044424 intracellular part; GO:0044444 cytoplasmic part; GO:0044464 cell part;	GO:0003824 catalytic activity; GO:0004029 aldehyde dehydrogenase (NAD) activity; GO:0016491 oxidoreductase activity; GO:0016620 oxidoreductase activity, acting on the aldehyde or oxo group of donors, NAD or NADP as acceptor; GO:0016903 oxidoreductase activity, acting on the aldehyde or oxo group of donors;	K00128	ALDH; aldehyde dehydrogenase (NAD+) [EC:1.2.1.3]	vvi00010 Glycolysis / Gluconeogenesis - Vitis vinifera (wine grape); vvi00053 Ascorbate and aldarate metabolism - Vitis vinifera (wine grape); vvi00071 Fatty acid degradation - Vitis vinifera (wine grape); vvi00280 Valine, leucine and isoleucine degradation - Vitis vinifera (wine grape); vvi00310 Lysine degradation - Vitis vinifera (wine grape); vvi00330 Arginine and proline metabolism - Vitis vi…			C	KOG2456	Aldehyde dehydrogenase
CSS001209.1_CSS001209	PREDICTED: trifunctional UDP-glucose 4,6-dehydratase/UDP-4-keto-6-deoxy-D-glucose 3,5-epimerase/UDP-4-keto-L-rhamnose-reductase RHM1 [Vitis vinifera]	other	cy, ga	gam	ch	75.789	1.6	1	1	1	0	0	0	0	GO:0000003 reproduction; GO:0003006 developmental process involved in reproduction; GO:0006139 nucleobase-containing compound metabolic process; GO:0006725 cellular aromatic compound metabolic process; GO:0006793 phosphorus metabolic process; GO:0006807 nitrogen compound metabolic process; GO:0006810 transport; GO:0007275 multicellular organism development; GO:0008152 metabolic process; GO:000905…	GO:0005622 intracellular; GO:0005623 cell; GO:0005737 cytoplasm; GO:0005829 cytosol; GO:0005911 cell-cell junction; GO:0009506 plasmodesma; GO:0030054 cell junction; GO:0044424 intracellular part; GO:0044444 cytoplasmic part; GO:0044464 cell part; GO:0055044 symplast;	GO:0003824 catalytic activity; GO:0010280 UDP-L-rhamnose synthase activity; GO:0010489 UDP-4-keto-6-deoxy-glucose-3,5-epimerase activity; GO:0010490 UDP-4-keto-rhamnose-4-keto-reductase activity; GO:0016491 oxidoreductase activity; GO:0016614 oxidoreductase activity, acting on CH-OH group of donors; GO:0016616 oxidoreductase activity, acting on the CH-OH group of donors, NAD or NADP as acceptor; …	K12450	RHM; UDP-glucose 4,6-dehydratase [EC:4.2.1.76]	vvi00520 Amino sugar and nucleotide sugar metabolism - Vitis vinifera (wine grape); vvi01100 Metabolic pathways - Vitis vinifera (wine grape);	PF04321	RmlD substrate binding domain	G	KOG0747	Putative NAD+-dependent epimerases
CSS001235.1_CSS001235	PREDICTED: probable lactoylglutathione lyase, chloroplastic [Vitis vinifera]	ch	ch	ch	ch	41.197	31	7	9	3	0	0	0	0	GO:0006081 cellular aldehyde metabolic process; GO:0006082 organic acid metabolic process; GO:0006089 lactate metabolic process; GO:0006950 response to stress; GO:0008152 metabolic process; GO:0009056 catabolic process; GO:0009266 response to temperature stimulus; GO:0009409 response to cold; GO:0009438 methylglyoxal metabolic process; GO:0009628 response to abiotic stimulus; GO:0009987 cellular …	GO:0005622 intracellular; GO:0005623 cell; GO:0005737 cytoplasm; GO:0009507 chloroplast; GO:0009526 plastid envelope; GO:0009532 plastid stroma; GO:0009536 plastid; GO:0009570 chloroplast stroma; GO:0009579 thylakoid; GO:0010319 stromule; GO:0031967 organelle envelope; GO:0031975 envelope; GO:0031977 thylakoid lumen; GO:0043226 organelle; GO:0043227 membrane-bounded organelle; GO:0043229 intracel…	GO:0003824 catalytic activity; GO:0004462 lactoylglutathione lyase activity; GO:0016829 lyase activity; GO:0016846 carbon-sulfur lyase activity;				PF00903	Glyoxalase/Bleomycin resistance protein/Dioxygenase superfamily	G	KOG2943	Predicted glyoxalase
CSS001249.1_CSS001249	PREDICTED: 40S ribosomal protein S25-2 [Citrus sinensis]	other	N	cy	N	12.009	29.6	3	3	3	0	0	0	0									J	KOG1767	40S ribosomal protein S25
CSS001251.1_CSS001251	PREDICTED: diaminopimelate decarboxylase 2, chloroplastic [Vitis vinifera]	ch	ch	cy	ch	52.5	18.8	6	7	2	0	0	0	0		GO:0005622 intracellular; GO:0005623 cell; GO:0005737 cytoplasm; GO:0005829 cytosol; GO:0009507 chloroplast; GO:0009532 plastid stroma; GO:0009536 plastid; GO:0009570 chloroplast stroma; GO:0043226 organelle; GO:0043227 membrane-bounded organelle; GO:0043229 intracellular organelle; GO:0043231 intracellular membrane-bounded organelle; GO:0044422 organelle part; GO:0044424 intracellular part; GO:0…		K01586	lysA; diaminopimelate decarboxylase [EC:4.1.1.20]	vvi00300 Lysine biosynthesis - Vitis vinifera (wine grape); vvi01100 Metabolic pathways - Vitis vinifera (wine grape); vvi01110 Biosynthesis of secondary metabolites - Vitis vinifera (wine grape); vvi01230 Biosynthesis of amino acids - Vitis vinifera (wine grape);	PF02784; PF00278	Pyridoxal-dependent decarboxylase, pyridoxal binding domain; Pyridoxal-dependent decarboxylase, C-terminal sheet domain	E	KOG0622	Ornithine decarboxylase
CSS001269.1_CSS001269	PREDICTED: calcium-binding allergen Ole e 8 [Solanum tuberosum]	other	V	cy	ch	19.056	12.5	2	2	2	0	0	0	0		GO:0005622 intracellular; GO:0005623 cell; GO:0005737 cytoplasm; GO:0005773 vacuole; GO:0005886 plasma membrane; GO:0016020 membrane; GO:0043226 organelle; GO:0043227 membrane-bounded organelle; GO:0043229 intracellular organelle; GO:0043231 intracellular membrane-bounded organelle; GO:0044424 intracellular part; GO:0044444 cytoplasmic part; GO:0044464 cell part; GO:0071944 cell periphery;	GO:0005488 binding; GO:0005509 calcium ion binding; GO:0043167 ion binding; GO:0043169 cation binding; GO:0046872 metal ion binding;	K13448	CML; calcium-binding protein CML	vvi04626 Plant-pathogen interaction - Vitis vinifera (wine grape);	PF13499	EF-hand domain pair	T	KOG0027	Calmodulin and related proteins (EF-Hand superfamily)
CSS001294.1_CSS001294	PREDICTED: auxin-binding protein ABP19a [Eucalyptus grandis]	S	cw	S	ch	22.359	25	9	3	2	0	0	0	0							PF00190	Cupin
CSS001301.1_CSS001301	PREDICTED: protein phosphatase inhibitor 2 isoform X1 [Juglans regia]	other	N	N	N	28.848	6.1	1	1	1	0	0	0	0
CSS001312.1_CSS001312	PREDICTED: protein FAM188A [Jatropha curcas]	other	cm, N	N	N	15.691	11.6	1	1	1	0	0	0	0				K22647					S	KOG2871	Uncharacterized conserved protein
CSS001314.1_CSS001314	PREDICTED: protein FAM188A [Theobroma cacao]	other	ch	N	N	51.239	2.6	0	1	1	0	0	0	0							PF13898	Domain of unknown function (DUF4205)	S	KOG2871	Uncharacterized conserved protein
CSS001330.1_CSS001330	PREDICTED: 26S protease regulatory subunit 8 homolog A [Nelumbo nucifera]	ch	cy, N	cy	ch	47.802	30.8	2	10	2	0	0	0	0				K03066	PSMC5, RPT6; 26S proteasome regulatory subunit T6	vvi03050 Proteasome - Vitis vinifera (wine grape);	PF00004	ATPase family associated with various cellular activities (AAA)	O	KOG0728	26S proteasome regulatory complex, ATPase RPT6
CSS001352.1_CSS001352	PREDICTED: exocyst complex component SEC6 [Vitis vinifera]	other	N	cy	cy	83.894	2	1	1	1	0	0	0	0				K06110	EXOC3, SEC6; exocyst complex component 3				U	KOG2286	Exocyst complex subunit SEC6
CSS001369.1_CSS001369	transmembrane protein [Arabidopsis thaliana]	S	ch	cy	ch	59.318	1.9	1	1	1	0	0	0	0
CSS001378.1_CSS001378	PREDICTED: galactokinase [Nelumbo nucifera]	M	cy	S	N	59.865	8.8	1	3	1	0	0	0	0	GO:0005975 carbohydrate metabolic process; GO:0005996 monosaccharide metabolic process; GO:0006012 galactose metabolic process; GO:0006793 phosphorus metabolic process; GO:0006796 phosphate-containing compound metabolic process; GO:0008152 metabolic process; GO:0009987 cellular process; GO:0016310 phosphorylation; GO:0019318 hexose metabolic process; GO:0044237 cellular metabolic process; GO:0044…	GO:0005622 intracellular; GO:0005623 cell; GO:0005737 cytoplasm; GO:0005829 cytosol; GO:0044424 intracellular part; GO:0044444 cytoplasmic part; GO:0044464 cell part;	GO:0003824 catalytic activity; GO:0004335 galactokinase activity; GO:0016301 kinase activity; GO:0016740 transferase activity; GO:0016772 transferase activity, transferring phosphorus-containing groups; GO:0016773 phosphotransferase activity, alcohol group as acceptor; GO:0019200 carbohydrate kinase activity;	K18674	GALK2; N-acetylgalactosamine kinase [EC:2.7.1.157]		PF10509	Galactokinase galactose-binding signature	G	KOG0631	Galactokinase
CSS001380.1_CSS001380	PREDICTED: flowering time control protein FCA isoform X1 [Vitis vinifera]	ch	ch	N	N	90.648	9	5	5	5	0	0	0	0							PF00076; PF00397	RNA recognition motif. (a.k.a. RRM, RBD, or RNP domain); WW domain	A	KOG0144	RNA-binding protein CUGBP1/BRUNO (RRM superfamily)
CSS001406.1_CSS001406	PREDICTED: pyruvate decarboxylase 1 [Erythranthe guttata]	other	ch	cy	cy	65.412	16.7	8	8	5	0	0	0	0	GO:0001666 response to hypoxia; GO:0006950 response to stress; GO:0009628 response to abiotic stimulus; GO:0034059 response to anoxia; GO:0036293 response to decreased oxygen levels; GO:0050896 response to stimulus; GO:0070482 response to oxygen levels;	GO:0005622 intracellular; GO:0005623 cell; GO:0005737 cytoplasm; GO:0005829 cytosol; GO:0016020 membrane; GO:0044424 intracellular part; GO:0044444 cytoplasmic part; GO:0044464 cell part;	GO:0003824 catalytic activity; GO:0016829 lyase activity; GO:0016830 carbon-carbon lyase activity; GO:0016831 carboxy-lyase activity;	K01568	PDC, pdc; pyruvate decarboxylase [EC:4.1.1.1]	vvi00010 Glycolysis / Gluconeogenesis - Vitis vinifera (wine grape); vvi01100 Metabolic pathways - Vitis vinifera (wine grape); vvi01110 Biosynthesis of secondary metabolites - Vitis vinifera (wine grape);	PF02776; PF00205; PF02775	Thiamine pyrophosphate enzyme, N-terminal TPP binding domain; Thiamine pyrophosphate enzyme, central domain; Thiamine pyrophosphate enzyme, C-terminal TPP binding domain	EH	KOG1184	Thiamine pyrophosphate-requiring enzyme
CSS001433.1_CSS001433	PREDICTED: elongation factor Tu, mitochondrial [Ziziphus jujuba]	ch	M	M	M	49.054	28	11	9	8	0	0	0	0	GO:0010035 response to inorganic substance; GO:0010038 response to metal ion; GO:0042221 response to chemical; GO:0046686 response to cadmium ion; GO:0050896 response to stimulus;	GO:0005618 cell wall; GO:0005622 intracellular; GO:0005623 cell; GO:0005737 cytoplasm; GO:0005739 mitochondrion; GO:0030312 external encapsulating structure; GO:0043226 organelle; GO:0043227 membrane-bounded organelle; GO:0043229 intracellular organelle; GO:0043231 intracellular membrane-bounded organelle; GO:0044424 intracellular part; GO:0044444 cytoplasmic part; GO:0044464 cell part; GO:007194…	GO:0000166 nucleotide binding; GO:0005488 binding; GO:0005524 ATP binding; GO:0008144 drug binding; GO:0008270 zinc ion binding; GO:0017076 purine nucleotide binding; GO:0030554 adenyl nucleotide binding; GO:0032553 ribonucleotide binding; GO:0032555 purine ribonucleotide binding; GO:0032559 adenyl ribonucleotide binding; GO:0035639 purine ribonucleoside triphosphate binding; GO:0036094 small mol…	K02358	tuf, TUFM; elongation factor Tu		PF00009; PF03144; PF03143	Elongation factor Tu GTP binding domain; Elongation factor Tu domain 2; Elongation factor Tu C-terminal domain	J	KOG0460	Mitochondrial translation elongation factor Tu
CSS001445.1_CSS001445	PREDICTED: protein PALE CRESS, chloroplastic [Solanum pennellii]	M	N	ch	ch	36.324	10.3	3	3	3	0	0	0	0	GO:0006139 nucleobase-containing compound metabolic process; GO:0006396 RNA processing; GO:0006397 mRNA processing; GO:0006725 cellular aromatic compound metabolic process; GO:0006807 nitrogen compound metabolic process; GO:0006996 organelle organization; GO:0007275 multicellular organism development; GO:0008152 metabolic process; GO:0009314 response to radiation; GO:0009416 response to light sti…	GO:0005622 intracellular; GO:0005623 cell; GO:0005737 cytoplasm; GO:0009295 nucleoid; GO:0009501 amyloplast; GO:0009507 chloroplast; GO:0009509 chromoplast; GO:0009513 etioplast; GO:0009532 plastid stroma; GO:0009536 plastid; GO:0009537 proplastid; GO:0009570 chloroplast stroma; GO:0042644 chloroplast nucleoid; GO:0042646 plastid nucleoid; GO:0043226 organelle; GO:0043227 membrane-bounded organel…	GO:0003676 nucleic acid binding; GO:0003723 RNA binding; GO:0005488 binding; GO:0005515 protein binding; GO:0019843 rRNA binding; GO:0043621 protein self-association; GO:0097159 organic cyclic compound binding; GO:1901363 heterocyclic compound binding;
CSS001455.1_CSS001455	PREDICTED: inosine-5'-monophosphate dehydrogenase 2-like isoform X2 [Nelumbo nucifera]	other	cy, per	cy	cy	42.904	14.1	4	5	5	0	0	0	0	GO:0006139 nucleobase-containing compound metabolic process; GO:0006163 purine nucleotide metabolic process; GO:0006164 purine nucleotide biosynthetic process; GO:0006183 GTP biosynthetic process; GO:0006725 cellular aromatic compound metabolic process; GO:0006753 nucleoside phosphate metabolic process; GO:0006793 phosphorus metabolic process; GO:0006796 phosphate-containing compound metabolic pr…	GO:0005622 intracellular; GO:0005623 cell; GO:0005737 cytoplasm; GO:0005829 cytosol; GO:0044424 intracellular part; GO:0044444 cytoplasmic part; GO:0044464 cell part;	GO:0003824 catalytic activity; GO:0003938 IMP dehydrogenase activity; GO:0016491 oxidoreductase activity; GO:0016614 oxidoreductase activity, acting on CH-OH group of donors; GO:0016616 oxidoreductase activity, acting on the CH-OH group of donors, NAD or NADP as acceptor;	K00088	IMPDH, guaB; IMP dehydrogenase [EC:1.1.1.205]	vvi00230 Purine metabolism - Vitis vinifera (wine grape); vvi01100 Metabolic pathways - Vitis vinifera (wine grape); vvi01110 Biosynthesis of secondary metabolites - Vitis vinifera (wine grape);	PF00478	IMP dehydrogenase / GMP reductase domain	F	KOG2550	IMP dehydrogenase/GMP reductase
CSS001472.1_CSS001472	PREDICTED: LOW QUALITY PROTEIN: putative vesicle-associated membrane protein 726 [Elaeis guineensis]	S	N	S	ch	16.898	7.2	1	1	1	0	0	0	0	GO:0006810 transport; GO:0006887 exocytosis; GO:0006906 vesicle fusion; GO:0006996 organelle organization; GO:0009987 cellular process; GO:0016043 cellular component organization; GO:0016050 vesicle organization; GO:0016192 vesicle-mediated transport; GO:0032940 secretion by cell; GO:0046903 secretion; GO:0048284 organelle fusion; GO:0051179 localization; GO:0051234 establishment of localization;…	GO:0005622 intracellular; GO:0005623 cell; GO:0005737 cytoplasm; GO:0016020 membrane; GO:0031201 SNARE complex; GO:0032991 macromolecular complex; GO:0044424 intracellular part; GO:0044425 membrane part; GO:0044444 cytoplasmic part; GO:0044464 cell part; GO:0098796 membrane protein complex;	GO:0000149 SNARE binding; GO:0005484 SNAP receptor activity; GO:0005488 binding; GO:0005515 protein binding;	K08511	ATVAMP72; vesicle-associated membrane protein 72		PF13774	Regulated-SNARE-like domain	U	KOG0859	Synaptobrevin/VAMP-like protein
CSS001476.1_CSS001476	PREDICTED: probable transaldolase [Sesamum indicum]	other	ch	cy	ch	82.315	4.6	3	2	2	0	0	0	0				K00616	E2.2.1.2, talA, talB; transaldolase [EC:2.2.1.2]	vvi00030 Pentose phosphate pathway - Vitis vinifera (wine grape); vvi01100 Metabolic pathways - Vitis vinifera (wine grape); vvi01110 Biosynthesis of secondary metabolites - Vitis vinifera (wine grape); vvi01200 Carbon metabolism - Vitis vinifera (wine grape); vvi01230 Biosynthesis of amino acids - Vitis vinifera (wine grape);	PF00923	Transaldolase	G	KOG2772	Transaldolase
CSS001484.1_CSS001484	PREDICTED: subtilisin-like protease SBT3.5 [Sesamum indicum]	S	cw	S	pm	88.56	1.6	1	1	1	0	0	0	0	GO:0006508 proteolysis; GO:0006807 nitrogen compound metabolic process; GO:0008152 metabolic process; GO:0019538 protein metabolic process; GO:0043170 macromolecule metabolic process; GO:0044238 primary metabolic process; GO:0071704 organic substance metabolic process; GO:1901564 organonitrogen compound metabolic process;		GO:0003824 catalytic activity; GO:0004175 endopeptidase activity; GO:0004252 serine-type endopeptidase activity; GO:0008233 peptidase activity; GO:0008236 serine-type peptidase activity; GO:0016787 hydrolase activity; GO:0017171 serine hydrolase activity; GO:0070011 peptidase activity, acting on L-amino acid peptides;				PF05922; PF00082	Peptidase inhibitor I9; Subtilase family
CSS001485.1_CSS001485	PREDICTED: alpha-glucosidase-like [Vitis vinifera]	M	cw	S	ch	90.348	18.6	11	9	7	0	0	0	0				K01187	malZ; alpha-glucosidase [EC:3.2.1.20]	vvi00052 Galactose metabolism - Vitis vinifera (wine grape); vvi00500 Starch and sucrose metabolism - Vitis vinifera (wine grape); vvi01100 Metabolic pathways - Vitis vinifera (wine grape);	PF13802	Galactose mutarotase-like	G	KOG1065	Maltase glucoamylase and related hydrolases, glycosyl hydrolase family 31
CSS001490.1_CSS001490	PREDICTED: actin-depolymerizing factor 2 [Vitis vinifera]	other	cy	cy	ch	12.779	10.9	1	1	1	0	0	0	0				K05765	CFL; cofilin		PF00241	Cofilin/tropomyosin-type actin-binding protein	Z	KOG1735	Actin depolymerizing factor
CSS001494.1_CSS001494	PREDICTED: prolyl endopeptidase-like [Sesamum indicum]	other	no	cy	N	81.633	2.6	2	2	2	0	0	0	0				K01354	ptrB; oligopeptidase B [EC:3.4.21.83]		PF02897; PF00326	Prolyl oligopeptidase, N-terminal beta-propeller domain; Prolyl oligopeptidase family	O	KOG2237	Predicted serine protease
CSS001497.1_CSS001497	PREDICTED: serine carboxypeptidase-like 34 [Nicotiana attenuata]	other	V	S	ch	59.399	4.8	2	2	1	0	0	0	0							PF00450	Serine carboxypeptidase	O	KOG1282	Serine carboxypeptidases (lysosomal cathepsin A)
CSS001524.1_CSS001524	PREDICTED: COP9 signalosome complex subunit 7-like isoform X1 [Nicotiana tabacum]	other	N	cy	cy	29.706	4.2	1	1	1	0	0	0	0	GO:0000338 protein deneddylation; GO:0006464 cellular protein modification process; GO:0006508 proteolysis; GO:0006807 nitrogen compound metabolic process; GO:0008152 metabolic process; GO:0009987 cellular process; GO:0010387 COP9 signalosome assembly; GO:0016043 cellular component organization; GO:0019538 protein metabolic process; GO:0022607 cellular component assembly; GO:0034622 cellular macr…	GO:0005622 intracellular; GO:0005623 cell; GO:0005737 cytoplasm; GO:0005829 cytosol; GO:0044424 intracellular part; GO:0044444 cytoplasmic part; GO:0044464 cell part;		K12180	COPS7, CSN7; COP9 signalosome complex subunit 7				OT	KOG3250	COP9 signalosome, subunit CSN7
CSS001533.1_CSS001533	PREDICTED: nucleoside diphosphate kinase 1 [Daucus carota subsp. sativus]	other	cy, M,N	cy	cy	16.414	34.5	2	4	1	0	0	0	0	GO:0000302 response to reactive oxygen species; GO:0006139 nucleobase-containing compound metabolic process; GO:0006165 nucleoside diphosphate phosphorylation; GO:0006725 cellular aromatic compound metabolic process; GO:0006753 nucleoside phosphate metabolic process; GO:0006793 phosphorus metabolic process; GO:0006796 phosphate-containing compound metabolic process; GO:0006807 nitrogen compound m…	GO:0005622 intracellular; GO:0005623 cell; GO:0044464 cell part;	GO:0003824 catalytic activity; GO:0004550 nucleoside diphosphate kinase activity; GO:0016301 kinase activity; GO:0016740 transferase activity; GO:0016772 transferase activity, transferring phosphorus-containing groups; GO:0016776 phosphotransferase activity, phosphate group as acceptor; GO:0019205 nucleobase-containing compound kinase activity;	K00940	ndk, NME; nucleoside-diphosphate kinase [EC:2.7.4.6]	vvi00230 Purine metabolism - Vitis vinifera (wine grape); vvi00240 Pyrimidine metabolism - Vitis vinifera (wine grape); vvi01100 Metabolic pathways - Vitis vinifera (wine grape); vvi01110 Biosynthesis of secondary metabolites - Vitis vinifera (wine grape); vvi04016 MAPK signaling pathway - plant - Vitis vinifera (wine grape);	PF00334	Nucleoside diphosphate kinase	F	KOG0888	Nucleoside diphosphate kinase
CSS001547.1_CSS001547	PREDICTED: transcription factor HY5-like [Ziziphus jujuba]	ch	N	N	N	27.279	3.7	1	1	1	0	0	0	0	GO:0001101 response to acid chemical; GO:0006355 regulation of transcription, DNA-templated; GO:0007154 cell communication; GO:0007165 signal transduction; GO:0009314 response to radiation; GO:0009411 response to UV; GO:0009416 response to light stimulus; GO:0009605 response to external stimulus; GO:0009606 tropism; GO:0009628 response to abiotic stimulus; GO:0009629 response to gravity; GO:00096…	GO:0005622 intracellular; GO:0005623 cell; GO:0005634 nucleus; GO:0032991 macromolecular complex; GO:0032993 protein-DNA complex; GO:0043226 organelle; GO:0043227 membrane-bounded organelle; GO:0043229 intracellular organelle; GO:0043231 intracellular membrane-bounded organelle; GO:0044424 intracellular part; GO:0044464 cell part;	GO:0000976 transcription regulatory region sequence-specific DNA binding; GO:0000977 RNA polymerase II regulatory region sequence-specific DNA binding; GO:0001012 RNA polymerase II regulatory region DNA binding; GO:0001067 regulatory region nucleic acid binding; GO:0003676 nucleic acid binding; GO:0003677 DNA binding; GO:0003690 double-stranded DNA binding; GO:0003700 transcription factor activit…	K16241	HY5; transcription factor HY5	vvi04712 Circadian rhythm - plant - Vitis vinifera (wine grape);			K	KOG1414	Transcriptional activator FOSB/c-Fos and related bZIP transcription factors
CSS001550.1_CSS001550	PREDICTED: chloroplast processing peptidase-like isoform X1 [Nicotiana tabacum]	ch	N	chm	ch	34.24	32.9	6	6	6	0	0	0	0	GO:0006508 proteolysis; GO:0006807 nitrogen compound metabolic process; GO:0006996 organelle organization; GO:0008152 metabolic process; GO:0009657 plastid organization; GO:0009668 plastid membrane organization; GO:0009987 cellular process; GO:0010027 thylakoid membrane organization; GO:0010467 gene expression; GO:0016043 cellular component organization; GO:0019538 protein metabolic process; GO:0…	GO:0005622 intracellular; GO:0005623 cell; GO:0005737 cytoplasm; GO:0009507 chloroplast; GO:0009526 plastid envelope; GO:0009534 chloroplast thylakoid; GO:0009535 chloroplast thylakoid membrane; GO:0009536 plastid; GO:0009579 thylakoid; GO:0016020 membrane; GO:0031967 organelle envelope; GO:0031975 envelope; GO:0031976 plastid thylakoid; GO:0031984 organelle subcompartment; GO:0034357 photosynthe…	GO:0003824 catalytic activity; GO:0008233 peptidase activity; GO:0016787 hydrolase activity;	K03100	lepB; signal peptidase I [EC:3.4.21.89]	vvi03060 Protein export - Vitis vinifera (wine grape);	PF10502	Signal peptidase, peptidase S26	O	KOG0171	Mitochondrial inner membrane protease, subunit IMP1
CSS001554.1_CSS001554	PREDICTED: centromere-associated protein E [Vitis vinifera]	M	N	N	N	105.49	1.5	0	1	1	0	0	0	0
CSS001567.1_CSS001567	PREDICTED: malate dehydrogenase [Sesamum indicum]	other	ch	cy	cy	35.425	31.9	3	7	4	0	0	0	0				K00025	MDH1; malate dehydrogenase [EC:1.1.1.37]	vvi00020 Citrate cycle (TCA cycle) - Vitis vinifera (wine grape); vvi00270 Cysteine and methionine metabolism - Vitis vinifera (wine grape); vvi00620 Pyruvate metabolism - Vitis vinifera (wine grape); vvi00630 Glyoxylate and dicarboxylate metabolism - Vitis vinifera (wine grape); vvi00710 Carbon fixation in photosynthetic organisms - Vitis vinifera (wine grape); vvi01100 Metabolic pathways - Viti…	PF02866	lactate/malate dehydrogenase, alpha/beta C-terminal domain	C	KOG1496	Malate dehydrogenase
CSS001582.1_CSS001582	PREDICTED: probable inorganic phosphate transporter 1-3 [Sesamum indicum]	S	cm	pm	pm	59.064	6.5	2	2	2	0	0	0	0	GO:0006810 transport; GO:0006811 ion transport; GO:0006820 anion transport; GO:0034220 ion transmembrane transport; GO:0051179 localization; GO:0051234 establishment of localization; GO:0055085 transmembrane transport; GO:0098656 anion transmembrane transport; GO:1901684 arsenate ion transmembrane transport;	GO:0005623 cell; GO:0005886 plasma membrane; GO:0005887 integral component of plasma membrane; GO:0016020 membrane; GO:0016021 integral component of membrane; GO:0031224 intrinsic component of membrane; GO:0031226 intrinsic component of plasma membrane; GO:0044425 membrane part; GO:0044459 plasma membrane part; GO:0044464 cell part; GO:0071944 cell periphery;	GO:0005215 transporter activity; GO:0008509 anion transmembrane transporter activity; GO:0015075 ion transmembrane transporter activity; GO:0015318 inorganic solute uptake transmembrane transporter activity; GO:0022857 transmembrane transporter activity; GO:1901683 arsenate ion transmembrane transporter activity;						P	KOG0252	Inorganic phosphate transporter
CSS001601.1_CSS001601	PREDICTED: CBS domain-containing protein CBSX3, mitochondrial [Citrus sinensis]	M	M	M	M	22.644	26.1	5	4	3	0	0	0	0	GO:0006950 response to stress; GO:0006970 response to osmotic stress; GO:0009628 response to abiotic stimulus; GO:0009651 response to salt stress; GO:0009987 cellular process; GO:0019725 cellular homeostasis; GO:0042592 homeostatic process; GO:0045454 cell redox homeostasis; GO:0050789 regulation of biological process; GO:0050794 regulation of cellular process; GO:0050896 response to stimulus; GO…	GO:0005622 intracellular; GO:0005623 cell; GO:0005737 cytoplasm; GO:0005739 mitochondrion; GO:0043226 organelle; GO:0043227 membrane-bounded organelle; GO:0043229 intracellular organelle; GO:0043231 intracellular membrane-bounded organelle; GO:0044424 intracellular part; GO:0044444 cytoplasmic part; GO:0044464 cell part;	GO:0005488 binding; GO:0043167 ion binding; GO:0043169 cation binding; GO:0046872 metal ion binding; GO:0046914 transition metal ion binding; GO:0050897 cobalt ion binding;				PF00571	CBS domain
CSS001609.1_CSS001609	PREDICTED: fatty-acid-binding protein 1 [Vitis vinifera]	other	N	V	ch	27.736	4.4	2	2	2	0	0	0	0
CSS001633.1_CSS001633	PREDICTED: succinate dehydrogenase [ubiquinone] flavoprotein subunit 1, mitochondrial [Juglans regia]	M	M	ch	M	69.227	20.7	11	9	3	0	0	0	0	GO:0006082 organic acid metabolic process; GO:0006091 generation of precursor metabolites and energy; GO:0006099 tricarboxylic acid cycle; GO:0006101 citrate metabolic process; GO:0006119 oxidative phosphorylation; GO:0006121 mitochondrial electron transport, succinate to ubiquinone; GO:0006139 nucleobase-containing compound metabolic process; GO:0006163 purine nucleotide metabolic process; GO:00…	GO:0005618 cell wall; GO:0005622 intracellular; GO:0005623 cell; GO:0005737 cytoplasm; GO:0005739 mitochondrion; GO:0005740 mitochondrial envelope; GO:0005743 mitochondrial inner membrane; GO:0005746 mitochondrial respiratory chain; GO:0005749 mitochondrial respiratory chain complex II, succinate dehydrogenase complex (ubiquinone); GO:0016020 membrane; GO:0019866 organelle inner membrane; GO:0030…	GO:0000104 succinate dehydrogenase activity; GO:0000166 nucleotide binding; GO:0003824 catalytic activity; GO:0005488 binding; GO:0005524 ATP binding; GO:0008144 drug binding; GO:0009055 electron carrier activity; GO:0016491 oxidoreductase activity; GO:0016627 oxidoreductase activity, acting on the CH-CH group of donors; GO:0017076 purine nucleotide binding; GO:0030554 adenyl nucleotide binding; …				PF02910	Fumarate reductase flavoprotein C-term	C	KOG2403	Succinate dehydrogenase, flavoprotein subunit
CSS001659.1_CSS001659	PREDICTED: 3-isopropylmalate dehydrogenase, chloroplastic [Vitis vinifera]	M	ch,cy	ch	M	43.847	8.6	4	3	3	0	0	0	0				K00052	leuB, IMDH; 3-isopropylmalate dehydrogenase [EC:1.1.1.85]	vvi00290 Valine, leucine and isoleucine biosynthesis - Vitis vinifera (wine grape); vvi00660 C5-Branched dibasic acid metabolism - Vitis vinifera (wine grape); vvi01100 Metabolic pathways - Vitis vinifera (wine grape); vvi01110 Biosynthesis of secondary metabolites - Vitis vinifera (wine grape); vvi01210 2-Oxocarboxylic acid metabolism - Vitis vinifera (wine grape); vvi01230 Biosynthesis of amino…	PF00180	Isocitrate/isopropylmalate dehydrogenase	E	KOG0786	3-isopropylmalate dehydrogenase
CSS001687.1_CSS001687	PREDICTED: catalase isozyme 1 [Gossypium raimondii]	other	pero	pero	per	57.293	40.4	19	15	3	0	0	0	0				K03781	katE, CAT, catB, srpA; catalase [EC:1.11.1.6]	vvi00380 Tryptophan metabolism - Vitis vinifera (wine grape); vvi00630 Glyoxylate and dicarboxylate metabolism - Vitis vinifera (wine grape); vvi01100 Metabolic pathways - Vitis vinifera (wine grape); vvi01110 Biosynthesis of secondary metabolites - Vitis vinifera (wine grape); vvi01200 Carbon metabolism - Vitis vinifera (wine grape); vvi04016 MAPK signaling pathway - plant - Vitis vinifera (wine…	PF00199	Catalase	P	KOG0047	Catalase
CSS001699.1_CSS001699	PREDICTED: thiol protease aleurain-like [Ziziphus jujuba]	ch	V	V	ch	44.318	34.2	5	8	8	0	0	0	0							PF08246; PF00112	Cathepsin propeptide inhibitor domain (I29); Papain family cysteine protease	O	KOG1543	Cysteine proteinase Cathepsin L
CSS001729.1_CSS001729	PREDICTED: dihydropyrimidinase [Vitis vinifera]	ch	ch	N	ch	65.472	8.1	6	4	4	0	0	0	0				K01464	DPYS, dht, hydA; dihydropyrimidinase [EC:3.5.2.2]	vvi00240 Pyrimidine metabolism - Vitis vinifera (wine grape); vvi00410 beta-Alanine metabolism - Vitis vinifera (wine grape); vvi00770 Pantothenate and CoA biosynthesis - Vitis vinifera (wine grape); vvi01100 Metabolic pathways - Vitis vinifera (wine grape);	PF01979	Amidohydrolase family	F	KOG2584	Dihydroorotase and related enzymes
CSS001737.1_CSS001737	AT-rich interactive domain protein [Arabidopsis thaliana]	M	cm,cw,n	cy	ch	23.397	12	1	1	1	0	0	0	0
CSS001742.1_CSS001742	PREDICTED: epidermal growth factor receptor substrate 15-like [Nelumbo nucifera]	other	N	cy	N	143.26	2.2	1	2	1	0	0	0	0	GO:0000147 actin cortical patch assembly; GO:0006810 transport; GO:0006886 intracellular protein transport; GO:0006897 endocytosis; GO:0006996 organelle organization; GO:0007010 cytoskeleton organization; GO:0008104 protein localization; GO:0009987 cellular process; GO:0015031 protein transport; GO:0015833 peptide transport; GO:0016043 cellular component organization; GO:0016192 vesicle-mediated …	GO:0005622 intracellular; GO:0005623 cell; GO:0005737 cytoplasm; GO:0005856 cytoskeleton; GO:0005938 cell cortex; GO:0015629 actin cytoskeleton; GO:0030479 actin cortical patch; GO:0030863 cortical cytoskeleton; GO:0030864 cortical actin cytoskeleton; GO:0043226 organelle; GO:0043228 non-membrane-bounded organelle; GO:0043229 intracellular organelle; GO:0043232 intracellular non-membrane-bounded …	GO:0005488 binding; GO:0005509 calcium ion binding; GO:0043167 ion binding; GO:0043169 cation binding; GO:0046872 metal ion binding;				PF13202	EF hand	TU	KOG0998	Synaptic vesicle protein EHS-1 and related EH domain proteins
CSS001754.1_CSS001754	PREDICTED: phosphoserine aminotransferase 2, chloroplastic [Vitis vinifera]	ch	ch	ch	ch	47.171	27.2	12	10	10	0	0	0	0	GO:0000003 reproduction; GO:0003006 developmental process involved in reproduction; GO:0006082 organic acid metabolic process; GO:0006520 cellular amino acid metabolic process; GO:0006563 L-serine metabolic process; GO:0006564 L-serine biosynthetic process; GO:0006793 phosphorus metabolic process; GO:0006796 phosphate-containing compound metabolic process; GO:0006807 nitrogen compound metabolic p…	GO:0005622 intracellular; GO:0005623 cell; GO:0005737 cytoplasm; GO:0009507 chloroplast; GO:0009532 plastid stroma; GO:0009534 chloroplast thylakoid; GO:0009536 plastid; GO:0009570 chloroplast stroma; GO:0009579 thylakoid; GO:0031976 plastid thylakoid; GO:0031984 organelle subcompartment; GO:0043226 organelle; GO:0043227 membrane-bounded organelle; GO:0043229 intracellular organelle; GO:0043231 i…	GO:0000287 magnesium ion binding; GO:0003824 catalytic activity; GO:0004647 phosphoserine phosphatase activity; GO:0004648 O-phospho-L-serine:2-oxoglutarate aminotransferase activity; GO:0005488 binding; GO:0005509 calcium ion binding; GO:0008483 transaminase activity; GO:0016740 transferase activity; GO:0016769 transferase activity, transferring nitrogenous groups; GO:0016787 hydrolase activity;…	K00831	serC, PSAT1; phosphoserine aminotransferase [EC:2.6.1.52]	vvi00260 Glycine, serine and threonine metabolism - Vitis vinifera (wine grape); vvi00270 Cysteine and methionine metabolism - Vitis vinifera (wine grape); vvi00750 Vitamin B6 metabolism - Vitis vinifera (wine grape); vvi01100 Metabolic pathways - Vitis vinifera (wine grape); vvi01200 Carbon metabolism - Vitis vinifera (wine grape); vvi01230 Biosynthesis of amino acids - Vitis vinifera (wine grap…	PF00266	Aminotransferase class-V	E	KOG2790	Phosphoserine aminotransferase
CSS001757.1_CSS001757	PREDICTED: isocitrate dehydrogenase [NAD] regulatory subunit 1, mitochondrial isoform X1 [Ricinus communis]	M	M	mm	ch, M	40.735	11.4	4	3	3	0	0	0	0				K00030	IDH3; isocitrate dehydrogenase (NAD+) [EC:1.1.1.41]	vvi00020 Citrate cycle (TCA cycle) - Vitis vinifera (wine grape); vvi01100 Metabolic pathways - Vitis vinifera (wine grape); vvi01110 Biosynthesis of secondary metabolites - Vitis vinifera (wine grape); vvi01200 Carbon metabolism - Vitis vinifera (wine grape); vvi01210 2-Oxocarboxylic acid metabolism - Vitis vinifera (wine grape); vvi01230 Biosynthesis of amino acids - Vitis vinifera (wine grape);	PF00180	Isocitrate/isopropylmalate dehydrogenase	E	KOG0784	Isocitrate dehydrogenase, gamma subunit
CSS001758.1_CSS001758	PREDICTED: probable acyl-activating enzyme 2 [Juglans regia]	M	pero	pero	ch	60.093	3.5	1	1	1	0	0	0	0							PF13193	Domain of unknown function (DUF4009)	I	KOG1176	Acyl-CoA synthetase
CSS001761.1_CSS001761	PREDICTED: protein GRIP [Erythranthe guttata]	other	N	ga	ch	98.834	2	1	1	1	0	0	0	0	GO:0000003 reproduction; GO:0000280 nuclear division; GO:0006139 nucleobase-containing compound metabolic process; GO:0006259 DNA metabolic process; GO:0006310 DNA recombination; GO:0006725 cellular aromatic compound metabolic process; GO:0006807 nitrogen compound metabolic process; GO:0006810 transport; GO:0006996 organelle organization; GO:0007049 cell cycle; GO:0007127 meiosis I; GO:0007131 re…	GO:0000228 nuclear chromosome; GO:0000793 condensed chromosome; GO:0000794 condensed nuclear chromosome; GO:0000795 synaptonemal complex; GO:0005622 intracellular; GO:0005623 cell; GO:0005634 nucleus; GO:0005694 chromosome; GO:0005737 cytoplasm; GO:0005794 Golgi apparatus; GO:0005802 trans-Golgi network; GO:0012505 endomembrane system; GO:0031974 membrane-enclosed lumen; GO:0031981 nuclear lumen;…
CSS001764.1_CSS001764	PREDICTED: bifunctional aspartokinase/homoserine dehydrogenase 1, chloroplastic-like [Juglans regia]	S	ch	ch	ch	99.794	3.1	1	2	1	0	0	0	0	GO:0006082 organic acid metabolic process; GO:0006520 cellular amino acid metabolic process; GO:0006793 phosphorus metabolic process; GO:0006796 phosphate-containing compound metabolic process; GO:0006807 nitrogen compound metabolic process; GO:0008152 metabolic process; GO:0008652 cellular amino acid biosynthetic process; GO:0009058 biosynthetic process; GO:0009069 serine family amino acid metab…	GO:0005622 intracellular; GO:0005623 cell; GO:0005737 cytoplasm; GO:0009507 chloroplast; GO:0009532 plastid stroma; GO:0009536 plastid; GO:0009570 chloroplast stroma; GO:0043226 organelle; GO:0043227 membrane-bounded organelle; GO:0043229 intracellular organelle; GO:0043231 intracellular membrane-bounded organelle; GO:0044422 organelle part; GO:0044424 intracellular part; GO:0044434 chloroplast p…	GO:0003824 catalytic activity; GO:0004072 aspartate kinase activity; GO:0004412 homoserine dehydrogenase activity; GO:0016301 kinase activity; GO:0016491 oxidoreductase activity; GO:0016614 oxidoreductase activity, acting on CH-OH group of donors; GO:0016616 oxidoreductase activity, acting on the CH-OH group of donors, NAD or NADP as acceptor; GO:0016740 transferase activity; GO:0016772 transfera…	K12524	thrA; bifunctional aspartokinase / homoserine dehydrogenase 1 [EC:2.7.2.4 1.1.1.3]	vvi00260 Glycine, serine and threonine metabolism - Vitis vinifera (wine grape); vvi00261 Monobactam biosynthesis - Vitis vinifera (wine grape); vvi00270 Cysteine and methionine metabolism - Vitis vinifera (wine grape); vvi00300 Lysine biosynthesis - Vitis vinifera (wine grape); vvi01100 Metabolic pathways - Vitis vinifera (wine grape); vvi01110 Biosynthesis of secondary metabolites - Vitis vinif…	PF01842; PF13840; PF03447; PF00742	ACT domain; Family description; Homoserine dehydrogenase, NAD binding domain; Homoserine dehydrogenase
CSS001777.1_CSS001777	PREDICTED: abscisic stress-ripening protein 2 [Musa acuminata subsp. malaccensis]	other	N	N	M	12.228	51.9	5	3	3	0	0	0	0
CSS001804.1_CSS001804	PREDICTED: serine carboxypeptidase-like 18 isoform X2 [Juglans regia]	S	V	V	ch	56.776	13.5	4	3	3	0	0	0	0				K16296	SCPL-I; serine carboxypeptidase-like clade I [EC:3.4.16.-]		PF00450	Serine carboxypeptidase	EO	KOG1282	Serine carboxypeptidases (lysosomal cathepsin A)
CSS001805.1_CSS001805	PREDICTED: serine carboxypeptidase-like 17 [Juglans regia]	S	V	V	cy	54.033	17.3	7	7	5	0	0	0	0				K16296	SCPL-I; serine carboxypeptidase-like clade I [EC:3.4.16.-]		PF00450	Serine carboxypeptidase	EO	KOG1282	Serine carboxypeptidases (lysosomal cathepsin A)
CSS001814.1_CSS001814	PREDICTED: regulator of nonsense transcripts 1 homolog isoform X2 [Vitis vinifera]	other	cy	cy	N	129.7	2.1	1	1	1	0	0	0	0	GO:0000184 nuclear-transcribed mRNA catabolic process, nonsense-mediated decay; GO:0000956 nuclear-transcribed mRNA catabolic process; GO:0001101 response to acid chemical; GO:0006139 nucleobase-containing compound metabolic process; GO:0006401 RNA catabolic process; GO:0006402 mRNA catabolic process; GO:0006725 cellular aromatic compound metabolic process; GO:0006807 nitrogen compound metabolic …	GO:0000932 P-body; GO:0005622 intracellular; GO:0005623 cell; GO:0005737 cytoplasm; GO:0005829 cytosol; GO:0005886 plasma membrane; GO:0005911 cell-cell junction; GO:0009506 plasmodesma; GO:0016020 membrane; GO:0030054 cell junction; GO:0032991 macromolecular complex; GO:0035770 ribonucleoprotein granule; GO:0036464 cytoplasmic ribonucleoprotein granule; GO:0043226 organelle; GO:0043228 non-membr…	GO:0003676 nucleic acid binding; GO:0003723 RNA binding; GO:0003729 mRNA binding; GO:0005488 binding; GO:0097159 organic cyclic compound binding; GO:1901363 heterocyclic compound binding;	K14326	UPF1, RENT1; regulator of nonsense transcripts 1 [EC:3.6.4.-]	vvi03013 RNA transport - Vitis vinifera (wine grape); vvi03015 mRNA surveillance pathway - Vitis vinifera (wine grape);	PF09416; PF13086; PF13087	RNA helicase (UPF2 interacting domain); AAA domain; AAA domain	L	KOG1802	RNA helicase nonsense mRNA reducing factor (pNORF1)
CSS001822.1_CSS001822	PREDICTED: zeta-carotene desaturase, chloroplastic/chromoplastic [Vitis vinifera]	ch	ch	ch	ch	66.134	8.8	5	5	5	0	0	0	0	GO:0006629 lipid metabolic process; GO:0006720 isoprenoid metabolic process; GO:0006721 terpenoid metabolic process; GO:0008152 metabolic process; GO:0008299 isoprenoid biosynthetic process; GO:0008610 lipid biosynthetic process; GO:0009058 biosynthetic process; GO:0009987 cellular process; GO:0016108 tetraterpenoid metabolic process; GO:0016109 tetraterpenoid biosynthetic process; GO:0016114 ter…	GO:0005622 intracellular; GO:0005623 cell; GO:0005737 cytoplasm; GO:0009507 chloroplast; GO:0009509 chromoplast; GO:0009526 plastid envelope; GO:0009536 plastid; GO:0009941 chloroplast envelope; GO:0031967 organelle envelope; GO:0031975 envelope; GO:0043226 organelle; GO:0043227 membrane-bounded organelle; GO:0043229 intracellular organelle; GO:0043231 intracellular membrane-bounded organelle; GO…	GO:0003824 catalytic activity; GO:0016491 oxidoreductase activity; GO:0016627 oxidoreductase activity, acting on the CH-CH group of donors; GO:0016635 oxidoreductase activity, acting on the CH-CH group of donors, quinone or related compound as acceptor; GO:0052886 9,9'-dicis-carotene:quinone oxidoreductase activity;	K00514	ZDS, crtQ; zeta-carotene desaturase [EC:1.3.5.6]	vvi00906 Carotenoid biosynthesis - Vitis vinifera (wine grape); vvi01100 Metabolic pathways - Vitis vinifera (wine grape); vvi01110 Biosynthesis of secondary metabolites - Vitis vinifera (wine grape);	PF01593	Flavin containing amine oxidoreductase	H	KOG0029	Amine oxidase
CSS001825.1_CSS001825	PREDICTED: DNA-damage-repair/toleration protein DRT102 [Nelumbo nucifera]	other	cw,ch	cy	cytoskeleton	50.975	11.4	4	4	4	0	0	0	0	GO:0006950 response to stress; GO:0009266 response to temperature stimulus; GO:0009409 response to cold; GO:0009628 response to abiotic stimulus; GO:0050896 response to stimulus;	GO:0005622 intracellular; GO:0005623 cell; GO:0005634 nucleus; GO:0005737 cytoplasm; GO:0005829 cytosol; GO:0043226 organelle; GO:0043227 membrane-bounded organelle; GO:0043229 intracellular organelle; GO:0043231 intracellular membrane-bounded organelle; GO:0044424 intracellular part; GO:0044444 cytoplasmic part; GO:0044464 cell part;					PF07883	Cupin domain
CSS001840.1_CSS001840	PREDICTED: aldehyde dehydrogenase family 2 member C4 [Ricinus communis]	other	ch	cy	ch	44.124	7.8	1	3	1	0	0	0	0	GO:0006725 cellular aromatic compound metabolic process; GO:0008152 metabolic process; GO:0009058 biosynthetic process; GO:0009698 phenylpropanoid metabolic process; GO:0009699 phenylpropanoid biosynthetic process; GO:0009987 cellular process; GO:0019438 aromatic compound biosynthetic process; GO:0019748 secondary metabolic process; GO:0044237 cellular metabolic process; GO:0044249 cellular biosy…		GO:0003824 catalytic activity; GO:0004029 aldehyde dehydrogenase (NAD) activity; GO:0004030 aldehyde dehydrogenase [NAD(P)+] activity; GO:0016491 oxidoreductase activity; GO:0016620 oxidoreductase activity, acting on the aldehyde or oxo group of donors, NAD or NADP as acceptor; GO:0016903 oxidoreductase activity, acting on the aldehyde or oxo group of donors; GO:0050269 coniferyl-aldehyde dehydro…	K12355	REF1; coniferyl-aldehyde dehydrogenase [EC:1.2.1.68]				C	KOG2450	Aldehyde dehydrogenase
CSS001857.1_CSS001857	PREDICTED: uroporphyrinogen decarboxylase, chloroplastic [Ipomoea nil]	ch	ch	ch	ch	41.137	24.1	6	5	5	0	0	0	0	GO:0006725 cellular aromatic compound metabolic process; GO:0006778 porphyrin-containing compound metabolic process; GO:0006779 porphyrin-containing compound biosynthetic process; GO:0006783 heme biosynthetic process; GO:0006807 nitrogen compound metabolic process; GO:0008152 metabolic process; GO:0009058 biosynthetic process; GO:0009719 response to endogenous stimulus; GO:0009725 response to hor…	GO:0005622 intracellular; GO:0005623 cell; GO:0005737 cytoplasm; GO:0005829 cytosol; GO:0009507 chloroplast; GO:0009526 plastid envelope; GO:0009532 plastid stroma; GO:0009536 plastid; GO:0009570 chloroplast stroma; GO:0009941 chloroplast envelope; GO:0031967 organelle envelope; GO:0031975 envelope; GO:0043226 organelle; GO:0043227 membrane-bounded organelle; GO:0043229 intracellular organelle; G…	GO:0003824 catalytic activity; GO:0004853 uroporphyrinogen decarboxylase activity; GO:0016829 lyase activity; GO:0016830 carbon-carbon lyase activity; GO:0016831 carboxy-lyase activity;	K01599	hemE, UROD; uroporphyrinogen decarboxylase [EC:4.1.1.37]	vvi00860 Porphyrin and chlorophyll metabolism - Vitis vinifera (wine grape); vvi01100 Metabolic pathways - Vitis vinifera (wine grape); vvi01110 Biosynthesis of secondary metabolites - Vitis vinifera (wine grape);	PF01208	Uroporphyrinogen decarboxylase (URO-D)	H	KOG2872	Uroporphyrinogen decarboxylase
CSS001859.1_CSS001859	PREDICTED: 15-cis-phytoene desaturase, chloroplastic/chromoplastic isoform X1 [Vitis vinifera]	ch	ch	ch	ch	64.87	11.7	5	5	5	0	0	0	0	GO:0006629 lipid metabolic process; GO:0006720 isoprenoid metabolic process; GO:0006721 terpenoid metabolic process; GO:0008152 metabolic process; GO:0008299 isoprenoid biosynthetic process; GO:0008610 lipid biosynthetic process; GO:0009058 biosynthetic process; GO:0009987 cellular process; GO:0016108 tetraterpenoid metabolic process; GO:0016109 tetraterpenoid biosynthetic process; GO:0016114 ter…	GO:0005622 intracellular; GO:0005623 cell; GO:0005737 cytoplasm; GO:0009507 chloroplast; GO:0009526 plastid envelope; GO:0009534 chloroplast thylakoid; GO:0009536 plastid; GO:0009579 thylakoid; GO:0009941 chloroplast envelope; GO:0031967 organelle envelope; GO:0031975 envelope; GO:0031976 plastid thylakoid; GO:0031984 organelle subcompartment; GO:0043226 organelle; GO:0043227 membrane-bounded org…	GO:0003824 catalytic activity; GO:0016166 phytoene dehydrogenase activity; GO:0016491 oxidoreductase activity; GO:0016627 oxidoreductase activity, acting on the CH-CH group of donors;	K02293	PDS, crtP; 15-cis-phytoene desaturase [EC:1.3.5.5]	vvi00906 Carotenoid biosynthesis - Vitis vinifera (wine grape); vvi01100 Metabolic pathways - Vitis vinifera (wine grape); vvi01110 Biosynthesis of secondary metabolites - Vitis vinifera (wine grape);	PF01593	Flavin containing amine oxidoreductase	Q	KOG0029	Amine oxidase
CSS001867.1_CSS001867	PREDICTED: probable methyltransferase PMT2 [Juglans regia]	other	M	gam	cy	74.611	2	2	2	2	0	0	0	0	GO:0008152 metabolic process; GO:0032259 methylation;	GO:0005622 intracellular; GO:0005623 cell; GO:0005737 cytoplasm; GO:0005768 endosome; GO:0005794 Golgi apparatus; GO:0005802 trans-Golgi network; GO:0012505 endomembrane system; GO:0016020 membrane; GO:0031410 cytoplasmic vesicle; GO:0031982 vesicle; GO:0031984 organelle subcompartment; GO:0043226 organelle; GO:0043227 membrane-bounded organelle; GO:0043229 intracellular organelle; GO:0043231 int…	GO:0003824 catalytic activity; GO:0008168 methyltransferase activity; GO:0008757 S-adenosylmethionine-dependent methyltransferase activity; GO:0016740 transferase activity; GO:0016741 transferase activity, transferring one-carbon groups;
CSS001872.1_CSS001872	PREDICTED: probable 2-carboxy-D-arabinitol-1-phosphatase [Juglans regia]	other	ch, N	cy	ch	32.162	17.3	3	4	4	0	0	0	0				K15637	PGAM5; serine/threonine-protein phosphatase PGAM5 [EC:3.1.3.16]		PF00300	Histidine phosphatase superfamily (branch 1)	G	KOG0235	Phosphoglycerate mutase
CSS001890.1_CSS001890	PREDICTED: stress-response A/B barrel domain-containing protein HS1 [Eucalyptus grandis]	other	M	cy	cy	12.643	11.7	1	1	1	0	0	0	0							PF07876	Stress responsive A/B Barrel Domain
CSS001892.1_CSS001892	PREDICTED: 30S ribosomal protein S1, chloroplastic [Nelumbo nucifera]	ch	ch	ch	M	44.752	23.7	12	9	9	0	0	0	0	GO:0009719 response to endogenous stimulus; GO:0009725 response to hormone; GO:0009735 response to cytokinin; GO:0010033 response to organic substance; GO:0042221 response to chemical; GO:0050896 response to stimulus;	GO:0005622 intracellular; GO:0005623 cell; GO:0005737 cytoplasm; GO:0009507 chloroplast; GO:0009532 plastid stroma; GO:0009536 plastid; GO:0009570 chloroplast stroma; GO:0009579 thylakoid; GO:0016020 membrane; GO:0043226 organelle; GO:0043227 membrane-bounded organelle; GO:0043229 intracellular organelle; GO:0043231 intracellular membrane-bounded organelle; GO:0044422 organelle part; GO:0044424 i…	GO:0003676 nucleic acid binding; GO:0003723 RNA binding; GO:0003729 mRNA binding; GO:0005488 binding; GO:0097159 organic cyclic compound binding; GO:1901363 heterocyclic compound binding;	K02945	RP-S1, rpsA; small subunit ribosomal protein S1	vvi03010 Ribosome - Vitis vinifera (wine grape);	PF00575	S1 RNA binding domain
CSS001904.1_CSS001904	PREDICTED: probable mitochondrial import inner membrane translocase subunit TIM21 [Vitis vinifera]	M	ch	pm	ch	34.642	4.2	1	1	1	0	0	0	0	GO:0006605 protein targeting; GO:0006626 protein targeting to mitochondrion; GO:0006810 transport; GO:0006839 mitochondrial transport; GO:0006886 intracellular protein transport; GO:0006996 organelle organization; GO:0007005 mitochondrion organization; GO:0007275 multicellular organism development; GO:0008104 protein localization; GO:0008535 respiratory chain complex IV assembly; GO:0009791 post-…	GO:0005622 intracellular; GO:0005623 cell; GO:0005737 cytoplasm; GO:0005739 mitochondrion; GO:0005740 mitochondrial envelope; GO:0005743 mitochondrial inner membrane; GO:0005744 mitochondrial inner membrane presequence translocase complex; GO:0016020 membrane; GO:0019866 organelle inner membrane; GO:0031090 organelle membrane; GO:0031966 mitochondrial membrane; GO:0031967 organelle envelope; GO:0…		K17796	TIM21; mitochondrial import inner membrane translocase subunit TIM21		PF08294	TIM21	O	KOG4836	Uncharacterized conserved protein
CSS001926.1_CSS001926	PREDICTED: cytochrome P450 89A2-like [Nicotiana attenuata]	S	er	erm	ch	58.893	6.2	1	3	1	0	0	0	0							PF00067	Cytochrome P450	Q	KOG0156	Cytochrome P450 CYP2 subfamily
CSS001931.1_CSS001931	PREDICTED: ras-related protein Rab7-like [Juglans regia]	M	N,V	cy	ch	23.156	20.9	4	4	2	0	0	0	0				K07897	RAB7A; Ras-related protein Rab-7A	vvi04144 Endocytosis - Vitis vinifera (wine grape); vvi04145 Phagosome - Vitis vinifera (wine grape);	PF00071	Ras family	U	KOG0394	Ras-related GTPase
CSS001948.1_CSS001948	plant/MOJ10-14 protein [Medicago truncatula]	other	N	cy	cy	21.256	5.4	1	1	1	0	0	0	0
CSS001949.1_CSS001949	PREDICTED: mitochondrial import receptor subunit TOM20 [Vitis vinifera]	other	M	mm	N	22.385	24	4	3	3	0	0	0	0	GO:0006605 protein targeting; GO:0006626 protein targeting to mitochondrion; GO:0006810 transport; GO:0006839 mitochondrial transport; GO:0006886 intracellular protein transport; GO:0006996 organelle organization; GO:0007005 mitochondrion organization; GO:0008104 protein localization; GO:0009987 cellular process; GO:0015031 protein transport; GO:0015833 peptide transport; GO:0016043 cellular comp…	GO:0005622 intracellular; GO:0005623 cell; GO:0005737 cytoplasm; GO:0005739 mitochondrion; GO:0005740 mitochondrial envelope; GO:0005741 mitochondrial outer membrane; GO:0005742 mitochondrial outer membrane translocase complex; GO:0005743 mitochondrial inner membrane; GO:0005744 mitochondrial inner membrane presequence translocase complex; GO:0005773 vacuole; GO:0005774 vacuolar membrane; GO:0016…	GO:0005215 transporter activity; GO:0008320 protein transmembrane transporter activity; GO:0008565 protein transporter activity; GO:0015399 primary active transmembrane transporter activity; GO:0015405 P-P-bond-hydrolysis-driven transmembrane transporter activity; GO:0015450 P-P-bond-hydrolysis-driven protein transmembrane transporter activity; GO:0022804 active transmembrane transporter activity…
CSS001963.1_CSS001963	PREDICTED: probable ubiquitin-like-specific protease 2B isoform X2 [Vitis vinifera]	S	N	N	N	144.75	0.9	0	1	1	0	0	0	0	GO:0006464 cellular protein modification process; GO:0006508 proteolysis; GO:0006807 nitrogen compound metabolic process; GO:0008152 metabolic process; GO:0009987 cellular process; GO:0016926 protein desumoylation; GO:0018193 peptidyl-amino acid modification; GO:0018205 peptidyl-lysine modification; GO:0019538 protein metabolic process; GO:0036211 protein modification process; GO:0043170 macromol…		GO:0003824 catalytic activity; GO:0004175 endopeptidase activity; GO:0004197 cysteine-type endopeptidase activity; GO:0008233 peptidase activity; GO:0008234 cysteine-type peptidase activity; GO:0016787 hydrolase activity; GO:0016929 SUMO-specific protease activity; GO:0019783 ubiquitin-like protein-specific protease activity; GO:0070011 peptidase activity, acting on L-amino acid peptides; GO:0070…	K08596	SENP7; sentrin-specific protease 7 [EC:3.4.22.68]		PF02902	Ulp1 protease family, C-terminal catalytic domain	O	KOG0779	Protease, Ulp1 family
CSS001974.1_CSS001974	PREDICTED: protein SRG1 [Vitis vinifera]	other	cy	cy	N	33.337	14.5	3	3	3	0	0	0	0							PF03171	2OG-Fe(II) oxygenase superfamily	Q	KOG0143	Iron/ascorbate family oxidoreductases
CSS001978.1_CSS001978	PREDICTED: ferredoxin--nitrite reductase, chloroplastic [Sesamum indicum]	ch	ch, M, N	ch	ch	65.661	2	1	1	1	0	0	0	0	GO:0001101 response to acid chemical; GO:0008152 metabolic process; GO:0010035 response to inorganic substance; GO:0010167 response to nitrate; GO:0042221 response to chemical; GO:0050896 response to stimulus; GO:0055114 oxidation-reduction process; GO:1901698 response to nitrogen compound; GO:1901700 response to oxygen-containing compound;	GO:0005576 extracellular region; GO:0005622 intracellular; GO:0005623 cell; GO:0005737 cytoplasm; GO:0005739 mitochondrion; GO:0009507 chloroplast; GO:0009532 plastid stroma; GO:0009536 plastid; GO:0009570 chloroplast stroma; GO:0016020 membrane; GO:0043226 organelle; GO:0043227 membrane-bounded organelle; GO:0043229 intracellular organelle; GO:0043231 intracellular membrane-bounded organelle; GO…	GO:0003824 catalytic activity; GO:0016491 oxidoreductase activity; GO:0016661 oxidoreductase activity, acting on other nitrogenous compounds as donors; GO:0016662 oxidoreductase activity, acting on other nitrogenous compounds as donors, cytochrome as acceptor; GO:0050421 nitrite reductase (NO-forming) activity; GO:0098809 nitrite reductase activity;	K00366	nirA; ferredoxin-nitrite reductase [EC:1.7.7.1]	vvi00910 Nitrogen metabolism - Vitis vinifera (wine grape); vvi01100 Metabolic pathways - Vitis vinifera (wine grape);			P	KOG0560	Sulfite reductase (ferredoxin)
CSS002035.1_CSS002035	60S ribosomal protein L19-1-like [Cajanus cajan]	M	ch	cy	cy	24.322	20.1	1	3	1	0	0	0	0				K02885	RP-L19e, RPL19; large subunit ribosomal protein L19e	vvi03010 Ribosome - Vitis vinifera (wine grape);			J	KOG1696	60s ribosomal protein L19
CSS002042.1_CSS002042	PREDICTED: DExH-box ATP-dependent RNA helicase DExH12 [Vitis vinifera]	M	N	N	cy	257.69	9.6	19	17	17	0	0	0	0	GO:0000245 spliceosomal complex assembly; GO:0000354 cis assembly of pre-catalytic spliceosome; GO:0000375 RNA splicing, via transesterification reactions; GO:0000377 RNA splicing, via transesterification reactions with bulged adenosine as nucleophile; GO:0000398 mRNA splicing, via spliceosome; GO:0006139 nucleobase-containing compound metabolic process; GO:0006396 RNA processing; GO:0006397 mRNA…	GO:0005622 intracellular; GO:0005623 cell; GO:0005634 nucleus; GO:0005654 nucleoplasm; GO:0005681 spliceosomal complex; GO:0005682 U5 snRNP; GO:0005911 cell-cell junction; GO:0009506 plasmodesma; GO:0030054 cell junction; GO:0030532 small nuclear ribonucleoprotein complex; GO:0031974 membrane-enclosed lumen; GO:0031981 nuclear lumen; GO:0032991 macromolecular complex; GO:0043226 organelle; GO:004…	GO:0003724 RNA helicase activity; GO:0003824 catalytic activity; GO:0004004 ATP-dependent RNA helicase activity; GO:0004386 helicase activity; GO:0005488 binding; GO:0005515 protein binding; GO:0008026 ATP-dependent helicase activity; GO:0008186 RNA-dependent ATPase activity; GO:0016462 pyrophosphatase activity; GO:0016787 hydrolase activity; GO:0016817 hydrolase activity, acting on acid anhydrid…	K12854	SNRNP200, BRR2; pre-mRNA-splicing helicase BRR2 [EC:3.6.4.13]	vvi03040 Spliceosome - Vitis vinifera (wine grape);	PF00270	DEAD/DEAH box helicase	A	KOG0951	RNA helicase BRR2, DEAD-box superfamily
CSS002048.1_CSS002048	PREDICTED: fasciclin-like arabinogalactan protein 9 [Nicotiana tomentosiformis]	S	cm	S	ch	25.651	9.8	3	2	2	0	0	0	0		GO:0005618 cell wall; GO:0005622 intracellular; GO:0005623 cell; GO:0005737 cytoplasm; GO:0005794 Golgi apparatus; GO:0005886 plasma membrane; GO:0005911 cell-cell junction; GO:0009505 plant-type cell wall; GO:0009506 plasmodesma; GO:0012505 endomembrane system; GO:0016020 membrane; GO:0030054 cell junction; GO:0030312 external encapsulating structure; GO:0031224 intrinsic component of membrane; …					PF02469	Fasciclin domain
CSS002053.1_CSS002053	PREDICTED: prohibitin-1, mitochondrial-like [Nicotiana tomentosiformis]	other	M	mm	cy	31.89	28.2	7	8	8	0	0	0	0		GO:0005618 cell wall; GO:0005622 intracellular; GO:0005623 cell; GO:0005737 cytoplasm; GO:0005739 mitochondrion; GO:0005740 mitochondrial envelope; GO:0005743 mitochondrial inner membrane; GO:0005746 mitochondrial respiratory chain; GO:0005747 mitochondrial respiratory chain complex I; GO:0005773 vacuole; GO:0005774 vacuolar membrane; GO:0005911 cell-cell junction; GO:0009506 plasmodesma; GO:0009…		K17081	PHB2; prohibitin 2				O	KOG3090	Prohibitin-like protein
CSS002071.1_CSS002071	PREDICTED: protein ASPARTIC PROTEASE IN GUARD CELL 2 [Sesamum indicum]	S	cm	erm	vm	49.331	34	11	10	9	0	0	0	0	GO:0006508 proteolysis; GO:0006807 nitrogen compound metabolic process; GO:0008152 metabolic process; GO:0009056 catabolic process; GO:0009057 macromolecule catabolic process; GO:0009628 response to abiotic stimulus; GO:0019538 protein metabolic process; GO:0030163 protein catabolic process; GO:0043170 macromolecule metabolic process; GO:0044238 primary metabolic process; GO:0050896 response to s…	GO:0005618 cell wall; GO:0005623 cell; GO:0009505 plant-type cell wall; GO:0016020 membrane; GO:0030312 external encapsulating structure; GO:0044464 cell part; GO:0071944 cell periphery;	GO:0003824 catalytic activity; GO:0004175 endopeptidase activity; GO:0004190 aspartic-type endopeptidase activity; GO:0008233 peptidase activity; GO:0016787 hydrolase activity; GO:0070001 aspartic-type peptidase activity; GO:0070011 peptidase activity, acting on L-amino acid peptides;						O	KOG1339	Aspartyl protease
CSS002189.1_CSS002189	PREDICTED: golgin subfamily A member 2-like [Nicotiana sylvestris]	ch	ch,n	erm	ch	29.531	25.8	8	5	5	0	0	0	0
CSS002190.1_CSS002190	homolog of Synechocystis YCF37 [Arabidopsis thaliana]	ch	cm,ch,m,cy,m,n	M	ch	16.65	15.9	5	3	3	0	0	0	0
CSS002191.1_CSS002191	PREDICTED: thioredoxin-like protein HCF164, chloroplastic isoform X2 [Nelumbo nucifera]	ch	N	N	N	37.053	24.9	5	6	6	0	0	0	0	GO:0006950 response to stress; GO:0006979 response to oxidative stress; GO:0008152 metabolic process; GO:0009636 response to toxic substance; GO:0009987 cellular process; GO:0010190 cytochrome b6f complex assembly; GO:0016043 cellular component organization; GO:0017004 cytochrome complex assembly; GO:0019725 cellular homeostasis; GO:0022607 cellular component assembly; GO:0033554 cellular respons…	GO:0005622 intracellular; GO:0005623 cell; GO:0005737 cytoplasm; GO:0009507 chloroplast; GO:0009534 chloroplast thylakoid; GO:0009535 chloroplast thylakoid membrane; GO:0009536 plastid; GO:0009579 thylakoid; GO:0016020 membrane; GO:0031976 plastid thylakoid; GO:0031977 thylakoid lumen; GO:0031984 organelle subcompartment; GO:0034357 photosynthetic membrane; GO:0042651 thylakoid membrane; GO:00432…	GO:0003824 catalytic activity; GO:0004791 thioredoxin-disulfide reductase activity; GO:0015035 protein disulfide oxidoreductase activity; GO:0015036 disulfide oxidoreductase activity; GO:0016209 antioxidant activity; GO:0016491 oxidoreductase activity; GO:0016651 oxidoreductase activity, acting on NAD(P)H; GO:0016667 oxidoreductase activity, acting on a sulfur group of donors; GO:0016668 oxidored…				PF04570; PF00085	Protein of unknown function (DUF581); Thioredoxin	O	KOG0907	Thioredoxin
CSS002194.1_CSS002194	PREDICTED: cinnamoyl-CoA reductase 1-like [Populus euphratica]	S	ch,cy,ga	cy	ch	35.576	13	2	4	2	0	0	0	0									V	KOG1502	Flavonol reductase/cinnamoyl-CoA reductase
CSS002195.1_CSS002195	PREDICTED: cinnamoyl-CoA reductase 1-like [Populus euphratica]	S	ch,cy	cy	ch	35.562	12.3	1	3	1	0	0	0	0									V	KOG1502	Flavonol reductase/cinnamoyl-CoA reductase
CSS002236.1_CSS002236	PREDICTED: peroxidase 5 [Beta vulgaris subsp. vulgaris]	S	cy,n,per	s	ex	19.347	5.1	5	1	1	0	0	0	0				K00430	E1.11.1.7; peroxidase [EC:1.11.1.7]	vvi00940 Phenylpropanoid biosynthesis - Vitis vinifera (wine grape); vvi01100 Metabolic pathways - Vitis vinifera (wine grape); vvi01110 Biosynthesis of secondary metabolites - Vitis vinifera (wine grape);	PF00141	Peroxidase
CSS002239.1_CSS002239	PREDICTED: caffeic acid 3-O-methyltransferase 1 [Ricinus communis]	other	ch	cy	ch	40.377	23.2	7	6	6	0	0	0	0	GO:0000302 response to reactive oxygen species; GO:0001101 response to acid chemical; GO:0006725 cellular aromatic compound metabolic process; GO:0006807 nitrogen compound metabolic process; GO:0006950 response to stress; GO:0006979 response to oxidative stress; GO:0008152 metabolic process; GO:0009058 biosynthetic process; GO:0009611 response to wounding; GO:0009636 response to toxic substance; …	GO:0005622 intracellular; GO:0005623 cell; GO:0005634 nucleus; GO:0005737 cytoplasm; GO:0005886 plasma membrane; GO:0005911 cell-cell junction; GO:0009506 plasmodesma; GO:0016020 membrane; GO:0030054 cell junction; GO:0043226 organelle; GO:0043227 membrane-bounded organelle; GO:0043229 intracellular organelle; GO:0043231 intracellular membrane-bounded organelle; GO:0044424 intracellular part; GO:…	GO:0003824 catalytic activity; GO:0008168 methyltransferase activity; GO:0008171 O-methyltransferase activity; GO:0008757 S-adenosylmethionine-dependent methyltransferase activity; GO:0016740 transferase activity; GO:0016741 transferase activity, transferring one-carbon groups; GO:0017096 acetylserotonin O-methyltransferase activity; GO:0030744 luteolin O-methyltransferase activity; GO:0030755 qu…	K13066	E2.1.1.68, COMT; caffeic acid 3-O-methyltransferase [EC:2.1.1.68]	vvi00940 Phenylpropanoid biosynthesis - Vitis vinifera (wine grape); vvi01100 Metabolic pathways - Vitis vinifera (wine grape); vvi01110 Biosynthesis of secondary metabolites - Vitis vinifera (wine grape);	PF08100; PF00891	Dimerisation domain; O-methyltransferase	S	KOG3178	Hydroxyindole-O-methyltransferase and related SAM-dependent methyltransferases
CSS002240.1_CSS002240	PREDICTED: 1,2-dihydroxy-3-keto-5-methylthiopentene dioxygenase 2 [Ziziphus jujuba]	other	ch,cy,n	ch	cy	13.596	8.5	0	1	1	0	0	0	0	GO:0000096 sulfur amino acid metabolic process; GO:0006082 organic acid metabolic process; GO:0006520 cellular amino acid metabolic process; GO:0006555 methionine metabolic process; GO:0006790 sulfur compound metabolic process; GO:0006807 nitrogen compound metabolic process; GO:0008152 metabolic process; GO:0009066 aspartate family amino acid metabolic process; GO:0009987 cellular process; GO:001…		GO:0001871 pattern binding; GO:0003824 catalytic activity; GO:0005488 binding; GO:0005506 iron ion binding; GO:0010297 heteropolysaccharide binding; GO:0010309 acireductone dioxygenase [iron(II)-requiring] activity; GO:0016491 oxidoreductase activity; GO:0016701 oxidoreductase activity, acting on single donors with incorporation of molecular oxygen; GO:0016702 oxidoreductase activity, acting on s…	K08967	mtnD, mtnZ, ADI1; 1,2-dihydroxy-3-keto-5-methylthiopentene dioxygenase [EC:1.13.11.53 1.13.11.54]	vvi00270 Cysteine and methionine metabolism - Vitis vinifera (wine grape); vvi01100 Metabolic pathways - Vitis vinifera (wine grape);	PF03079	ARD/ARD' family	E	KOG2107	Uncharacterized conserved protein, contains double-stranded beta-helix domain
CSS002253.1_CSS002253	PREDICTED: pyrophosphate-energized vacuolar membrane proton pump 1-like [Nicotiana tabacum]	S	V	vm	pm	79.521	9.5	1	6	1	0	0	0	0	GO:0001101 response to acid chemical; GO:0006810 transport; GO:0006811 ion transport; GO:0006950 response to stress; GO:0006970 response to osmotic stress; GO:0007275 multicellular organism development; GO:0009414 response to water deprivation; GO:0009415 response to water; GO:0009628 response to abiotic stimulus; GO:0009651 response to salt stress; GO:0009914 hormone transport; GO:0009926 auxin …	GO:0000325 plant-type vacuole; GO:0005622 intracellular; GO:0005623 cell; GO:0005737 cytoplasm; GO:0005739 mitochondrion; GO:0005768 endosome; GO:0005773 vacuole; GO:0005774 vacuolar membrane; GO:0005794 Golgi apparatus; GO:0005886 plasma membrane; GO:0009507 chloroplast; GO:0009526 plastid envelope; GO:0009536 plastid; GO:0009705 plant-type vacuole membrane; GO:0009941 chloroplast envelope; GO:0…	GO:0003824 catalytic activity; GO:0005215 transporter activity; GO:0009678 hydrogen-translocating pyrophosphatase activity; GO:0015399 primary active transmembrane transporter activity; GO:0015405 P-P-bond-hydrolysis-driven transmembrane transporter activity; GO:0016462 pyrophosphatase activity; GO:0016787 hydrolase activity; GO:0016817 hydrolase activity, acting on acid anhydrides; GO:0016818 hy…
CSS002284.1_CSS002284	PREDICTED: phenylalanine ammonia-lyase [Vitis vinifera]Cell Wall Metabolism in Response to Abiotic Stress 报道	other	cy	cy	cy	76.627	9.8	5	5	3	0	0	0	0	GO:0001101 response to acid chemical; GO:0006464 cellular protein modification process; GO:0006508 proteolysis; GO:0006511 ubiquitin-dependent protein catabolic process; GO:0006725 cellular aromatic compound metabolic process; GO:0006807 nitrogen compound metabolic process; GO:0008152 metabolic process; GO:0009056 catabolic process; GO:0009057 macromolecule catabolic process; GO:0009058 biosynthe…		GO:0003824 catalytic activity; GO:0016829 lyase activity; GO:0016840 carbon-nitrogen lyase activity; GO:0016841 ammonia-lyase activity; GO:0045548 phenylalanine ammonia-lyase activity;	K10775	PAL; phenylalanine ammonia-lyase [EC:4.3.1.24]	vvi00360 Phenylalanine metabolism - Vitis vinifera (wine grape); vvi00940 Phenylpropanoid biosynthesis - Vitis vinifera (wine grape); vvi01100 Metabolic pathways - Vitis vinifera (wine grape); vvi01110 Biosynthesis of secondary metabolites - Vitis vinifera (wine grape);			Q	KOG0222	Phenylalanine and histidine ammonia-lyase
CSS002289.1_CSS002289	PREDICTED: kiwellin [Citrus sinensis]	S	cm	S	ex	22.241	9.9	1	1	1	0	0	0	0
CSS002310.1_CSS002310	PREDICTED: prosaposin isoform X2 [Jatropha curcas]	S	N,V	S	ex	22.028	7.3	1	1	1	0	0	0	0	GO:0000003 reproduction; GO:0001655 urogenital system development; GO:0001775 cell activation; GO:0002252 immune effector process; GO:0002263 cell activation involved in immune response; GO:0002274 myeloid leukocyte activation; GO:0002275 myeloid cell activation involved in immune response; GO:0002283 neutrophil activation involved in immune response; GO:0002366 leukocyte activation involved in i…	GO:0000323 lytic vacuole; GO:0005576 extracellular region; GO:0005615 extracellular space; GO:0005622 intracellular; GO:0005623 cell; GO:0005737 cytoplasm; GO:0005764 lysosome; GO:0005765 lysosomal membrane; GO:0005766 primary lysosome; GO:0005773 vacuole; GO:0005774 vacuolar membrane; GO:0005775 vacuolar lumen; GO:0005886 plasma membrane; GO:0012505 endomembrane system; GO:0012506 vesicle membra…	GO:0001664 G-protein coupled receptor binding; GO:0003824 catalytic activity; GO:0004553 hydrolase activity, hydrolyzing O-glycosyl compounds; GO:0004565 beta-galactosidase activity; GO:0005102 receptor binding; GO:0005488 binding; GO:0005515 protein binding; GO:0005543 phospholipid binding; GO:0008047 enzyme activator activity; GO:0008289 lipid binding; GO:0015925 galactosidase activity; GO:0016…				PF05184	Saposin-like type B, region 1	GI	KOG1340	Prosaposin
CSS002327.1_CSS002327	PREDICTED: STS14 protein-like [Ziziphus jujuba]	S	V	V	ch	35.384	24.8	4	4	4	0	0	0	0				K13449	PR1; pathogenesis-related protein 1	vvi04016 MAPK signaling pathway - plant - Vitis vinifera (wine grape); vvi04075 Plant hormone signal transduction - Vitis vinifera (wine grape); vvi04626 Plant-pathogen interaction - Vitis vinifera (wine grape);	PF00188	Cysteine-rich secretory protein family	S	KOG3017	Defense-related protein containing SCP domain
CSS002374.1_CSS002374	PREDICTED: 33 kDa ribonucleoprotein, chloroplastic [Juglans regia]	ch	ch	ch	ch	34.709	16.7	6	5	5	0	0	0	0	GO:0006139 nucleobase-containing compound metabolic process; GO:0006364 rRNA processing; GO:0006396 RNA processing; GO:0006725 cellular aromatic compound metabolic process; GO:0006807 nitrogen compound metabolic process; GO:0008152 metabolic process; GO:0009987 cellular process; GO:0010467 gene expression; GO:0016070 RNA metabolic process; GO:0016072 rRNA metabolic process; GO:0022613 ribonucleop…	GO:0005622 intracellular; GO:0005623 cell; GO:0005737 cytoplasm; GO:0009507 chloroplast; GO:0009532 plastid stroma; GO:0009536 plastid; GO:0009570 chloroplast stroma; GO:0009579 thylakoid; GO:0043226 organelle; GO:0043227 membrane-bounded organelle; GO:0043229 intracellular organelle; GO:0043231 intracellular membrane-bounded organelle; GO:0044422 organelle part; GO:0044424 intracellular part; GO…	GO:0003676 nucleic acid binding; GO:0003723 RNA binding; GO:0003729 mRNA binding; GO:0005488 binding; GO:0097159 organic cyclic compound binding; GO:1901363 heterocyclic compound binding;				PF00076	RNA recognition motif. (a.k.a. RRM, RBD, or RNP domain)	A	KOG0118	FOG: RRM domain
CSS002380.1_CSS002380	uncharacterized LOC102588286 precursor [Solanum tuberosum]	S	cm	S	ex	26.592	7	1	1	1	0	0	0	0
CSS002389.1_CSS002389	PREDICTED: ras-related protein Rab7 [Sesamum indicum]	other	N,V	cy	ch	15.567	23.9	2	3	1	0	0	0	0							PF00071	Ras family	U	KOG0394	Ras-related GTPase
CSS002390.1_CSS002390	PREDICTED: coatomer subunit gamma-2 [Nelumbo nucifera]	other	N	cy	ch	98.496	12.2	2	9	2	0	0	0	0		GO:0005622 intracellular; GO:0005623 cell; GO:0005737 cytoplasm; GO:0005829 cytosol; GO:0005886 plasma membrane; GO:0005911 cell-cell junction; GO:0009506 plasmodesma; GO:0009507 chloroplast; GO:0009536 plastid; GO:0016020 membrane; GO:0030054 cell junction; GO:0043226 organelle; GO:0043227 membrane-bounded organelle; GO:0043229 intracellular organelle; GO:0043231 intracellular membrane-bounded o…		K17267	COPG; coatomer subunit gamma		PF08752	Coatomer gamma subunit appendage domain	U	KOG1078	Vesicle coat complex COPI, gamma subunit
CSS002393.1_CSS002393	PREDICTED: protein TSS [Vitis vinifera]	other	N	cy	N	208.91	3.8	2	6	3	0	0	0	0				K03255	TIF31, CLU1; protein TIF31				L	KOG1839	Uncharacterized protein CLU1/cluA/TIF31 involved in mitochondrial morphology/distribution, also found associated with eIF-3
CSS002436.1_CSS002436	PREDICTED: adenosine kinase 2 [Vitis vinifera]	other	ch	cy	cy	37.385	37.8	8	8	8	0	0	0	0									G	KOG2854	Possible pfkB family carbohydrate kinase
CSS002476.1_CSS002476	PREDICTED: magnesium-protoporphyrin IX monomethyl ester [oxidative] cyclase, chloroplastic [Ricinus communis]	ch	ch	ch	ch	46.868	20	11	8	8	0	0	0	0	GO:0006725 cellular aromatic compound metabolic process; GO:0006778 porphyrin-containing compound metabolic process; GO:0006779 porphyrin-containing compound biosynthetic process; GO:0006807 nitrogen compound metabolic process; GO:0006996 organelle organization; GO:0008152 metabolic process; GO:0009058 biosynthetic process; GO:0009657 plastid organization; GO:0009658 chloroplast organization; GO:…	GO:0005622 intracellular; GO:0005623 cell; GO:0005737 cytoplasm; GO:0009507 chloroplast; GO:0009526 plastid envelope; GO:0009528 plastid inner membrane; GO:0009534 chloroplast thylakoid; GO:0009535 chloroplast thylakoid membrane; GO:0009536 plastid; GO:0009579 thylakoid; GO:0009706 chloroplast inner membrane; GO:0009941 chloroplast envelope; GO:0016020 membrane; GO:0019866 organelle inner membran…	GO:0003676 nucleic acid binding; GO:0003677 DNA binding; GO:0003824 catalytic activity; GO:0004497 monooxygenase activity; GO:0005488 binding; GO:0016491 oxidoreductase activity; GO:0016705 oxidoreductase activity, acting on paired donors, with incorporation or reduction of molecular oxygen; GO:0016709 oxidoreductase activity, acting on paired donors, with incorporation or reduction of molecular …				PF02915	Rubrerythrin
CSS002496.1_CSS002496	PREDICTED: EG45-like domain containing protein [Juglans regia]	S	cw	S	ch	12.961	15.1	1	1	1	0	0	0	0							PF03330	Rare lipoprotein A (RlpA)-like double-psi beta-barrel
CSS002500.1_CSS002500	PREDICTED: peptide-N(4)-(N-acetyl-beta-glucosaminyl)asparagine amidase [Erythranthe guttata]	other	N	cy	N	76.152	5.1	2	3	3	0	0	0	0	GO:0000302 response to reactive oxygen species; GO:0001101 response to acid chemical; GO:0006464 cellular protein modification process; GO:0006508 proteolysis; GO:0006515 misfolded or incompletely synthesized protein catabolic process; GO:0006516 glycoprotein catabolic process; GO:0006517 protein deglycosylation; GO:0006807 nitrogen compound metabolic process; GO:0006950 response to stress; GO:00…	GO:0005622 intracellular; GO:0005623 cell; GO:0005634 nucleus; GO:0005737 cytoplasm; GO:0005829 cytosol; GO:0043226 organelle; GO:0043227 membrane-bounded organelle; GO:0043229 intracellular organelle; GO:0043231 intracellular membrane-bounded organelle; GO:0044424 intracellular part; GO:0044444 cytoplasmic part; GO:0044464 cell part;	GO:0000224 peptide-N4-(N-acetyl-beta-glucosaminyl)asparagine amidase activity; GO:0003824 catalytic activity; GO:0016787 hydrolase activity; GO:0016810 hydrolase activity, acting on carbon-nitrogen (but not peptide) bonds; GO:0016811 hydrolase activity, acting on carbon-nitrogen (but not peptide) bonds, in linear amides;	K01456	E3.5.1.52, NGLY1, PNG1; peptide-N4-(N-acetyl-beta-glucosaminyl)asparagine amidase [EC:3.5.1.52]	vvi04141 Protein processing in endoplasmic reticulum - Vitis vinifera (wine grape);			O	KOG0909	Peptide:N-glycanase
CSS002530.1_CSS002530	PREDICTED: alpha-1,3-mannosyl-glycoprotein 2-beta-N-acetylglucosaminyltransferase isoform X1 [Vitis vinifera]	other	ch,N	gam	cy	38.551	3.6	0	1	1	0	0	0	0	GO:0006464 cellular protein modification process; GO:0006486 protein glycosylation; GO:0006491 N-glycan processing; GO:0006807 nitrogen compound metabolic process; GO:0006950 response to stress; GO:0006970 response to osmotic stress; GO:0006972 hyperosmotic response; GO:0008152 metabolic process; GO:0009058 biosynthetic process; GO:0009059 macromolecule biosynthetic process; GO:0009100 glycoprote…	GO:0005622 intracellular; GO:0005623 cell; GO:0005737 cytoplasm; GO:0005768 endosome; GO:0005794 Golgi apparatus; GO:0005802 trans-Golgi network; GO:0012505 endomembrane system; GO:0031410 cytoplasmic vesicle; GO:0031982 vesicle; GO:0031984 organelle subcompartment; GO:0043226 organelle; GO:0043227 membrane-bounded organelle; GO:0043229 intracellular organelle; GO:0043231 intracellular membrane-b…	GO:0003824 catalytic activity; GO:0003827 alpha-1,3-mannosylglycoprotein 2-beta-N-acetylglucosaminyltransferase activity; GO:0008194 UDP-glycosyltransferase activity; GO:0008375 acetylglucosaminyltransferase activity; GO:0016262 protein N-acetylglucosaminyltransferase activity; GO:0016740 transferase activity; GO:0016757 transferase activity, transferring glycosyl groups; GO:0016758 transferase a…	K00726	MGAT1; alpha-1,3-mannosyl-glycoprotein beta-1,2-N-acetylglucosaminyltransferase [EC:2.4.1.101]	vvi00510 N-Glycan biosynthesis - Vitis vinifera (wine grape); vvi00513 Various types of N-glycan biosynthesis - Vitis vinifera (wine grape); vvi01100 Metabolic pathways - Vitis vinifera (wine grape);			G	KOG1413	N-acetylglucosaminyltransferase I
CSS002542.1_CSS002542	PREDICTED: acyl carrier protein 1, chloroplastic-like [Citrus sinensis]	ch	ch	ch	ch	14.993	10.7	1	1	1	0	0	0	0		GO:0005622 intracellular; GO:0005623 cell; GO:0005737 cytoplasm; GO:0009507 chloroplast; GO:0009536 plastid; GO:0043226 organelle; GO:0043227 membrane-bounded organelle; GO:0043229 intracellular organelle; GO:0043231 intracellular membrane-bounded organelle; GO:0044424 intracellular part; GO:0044444 cytoplasmic part; GO:0044464 cell part;					PF00550	Phosphopantetheine attachment site	CIQ	KOG1748	Acyl carrier protein/NADH-ubiquinone oxidoreductase, NDUFAB1/SDAP subunit
CSS002545.1_CSS002545	PREDICTED: bifunctional 3-dehydroquinate dehydratase/shikimate dehydrogenase, chloroplastic-like isoform X2 [Daucus carota subsp. sativus]	other	ch,cy	cy	cy	77.45	6.9	3	4	3	0	0	0	0	GO:0000003 reproduction; GO:0003006 developmental process involved in reproduction; GO:0006082 organic acid metabolic process; GO:0007275 multicellular organism development; GO:0008152 metabolic process; GO:0009058 biosynthetic process; GO:0009423 chorismate biosynthetic process; GO:0009790 embryo development; GO:0009791 post-embryonic development; GO:0009793 embryo development ending in seed dor…	GO:0005622 intracellular; GO:0005623 cell; GO:0005737 cytoplasm; GO:0009507 chloroplast; GO:0009532 plastid stroma; GO:0009536 plastid; GO:0009570 chloroplast stroma; GO:0043226 organelle; GO:0043227 membrane-bounded organelle; GO:0043229 intracellular organelle; GO:0043231 intracellular membrane-bounded organelle; GO:0044422 organelle part; GO:0044424 intracellular part; GO:0044434 chloroplast p…	GO:0003824 catalytic activity; GO:0004764 shikimate 3-dehydrogenase (NADP+) activity; GO:0016491 oxidoreductase activity; GO:0016614 oxidoreductase activity, acting on CH-OH group of donors; GO:0016616 oxidoreductase activity, acting on the CH-OH group of donors, NAD or NADP as acceptor;	K13832	aroDE, DHQ-SDH; 3-dehydroquinate dehydratase / shikimate dehydrogenase [EC:4.2.1.10 1.1.1.25]	vvi00400 Phenylalanine, tyrosine and tryptophan biosynthesis - Vitis vinifera (wine grape); vvi01100 Metabolic pathways - Vitis vinifera (wine grape); vvi01110 Biosynthesis of secondary metabolites - Vitis vinifera (wine grape); vvi01230 Biosynthesis of amino acids - Vitis vinifera (wine grape);	PF01487; PF08501	Type I 3-dehydroquinase; Shikimate dehydrogenase substrate binding domain	E	KOG0692	Pentafunctional AROM protein
CSS002546.1_CSS002546	DnaJ homolog subfamily B member 12 [Morus notabilis]	M	ga,n	cy	N	118.34	2.1	2	2	2	0	0	0	0	GO:0006457 protein folding; GO:0006458 'de novo' protein folding; GO:0006508 proteolysis; GO:0006807 nitrogen compound metabolic process; GO:0006950 response to stress; GO:0008152 metabolic process; GO:0009056 catabolic process; GO:0009057 macromolecule catabolic process; GO:0009987 cellular process; GO:0010033 response to organic substance; GO:0010243 response to organonitrogen compound; GO:0010…	GO:0005622 intracellular; GO:0005623 cell; GO:0005737 cytoplasm; GO:0005783 endoplasmic reticulum; GO:0005789 endoplasmic reticulum membrane; GO:0012505 endomembrane system; GO:0016020 membrane; GO:0016021 integral component of membrane; GO:0030176 integral component of endoplasmic reticulum membrane; GO:0031224 intrinsic component of membrane; GO:0031227 intrinsic component of endoplasmic reticu…	GO:0005488 binding; GO:0005515 protein binding; GO:0030544 Hsp70 protein binding; GO:0031072 heat shock protein binding;				PF00226	DnaJ domain
CSS002582.1_CSS002582	PREDICTED: flavonoid 3',5'-hydroxylase 2-like [Jatropha curcas]	S	er	erm	ch	56.785	19.2	9	7	7	0	0	0	0				K13083	CYP75A; flavonoid 3',5'-hydroxylase [EC:1.14.13.88]	vvi00941 Flavonoid biosynthesis - Vitis vinifera (wine grape); vvi00944 Flavone and flavonol biosynthesis - Vitis vinifera (wine grape); vvi01110 Biosynthesis of secondary metabolites - Vitis vinifera (wine grape);	PF00067	Cytochrome P450	Q	KOG0156	Cytochrome P450 CYP2 subfamily
CSS002594.1_CSS002594	SNF1-related kinase regulatory subunit gamma 1 [Medicago truncatula]	other	ch,m	cy	cy	47.666	12.4	4	4	4	0	0	0	0							PF00571	CBS domain	C	KOG1764	5'-AMP-activated protein kinase, gamma subunit
CSS002595.1_CSS002595	PREDICTED: serine carboxypeptidase-like 45 isoform X1 [Theobroma cacao]	S	V	S	ch	54.407	16.5	6	5	5	0	0	0	0							PF00450	Serine carboxypeptidase	O	KOG1282	Serine carboxypeptidases (lysosomal cathepsin A)
CSS002607.1_CSS002607	PREDICTED: 17.3 kDa class II heat shock protein-like [Nicotiana attenuata]	other	ch,cy	cy	cy	18.142	64.2	7	5	4	0	0	0	0		GO:0005622 intracellular; GO:0005623 cell; GO:0005737 cytoplasm; GO:0044424 intracellular part; GO:0044464 cell part;		K13993	HSP20; HSP20 family protein	vvi04141 Protein processing in endoplasmic reticulum - Vitis vinifera (wine grape);			O	KOG0710	Molecular chaperone (small heat-shock protein Hsp26/Hsp42)
CSS002618.1_CSS002618	PREDICTED: ATPase family AAA domain-containing protein 3C-like [Nicotiana tabacum]	S	N	N	ch	69.552	7.2	2	4	3	0	0	0	0							PF00004	ATPase family associated with various cellular activities (AAA)	O	KOG0742	AAA+-type ATPase
CSS002640.1_CSS002640	PREDICTED: L-galactono-1,4-lactone dehydrogenase, mitochondrial [Sesamum indicum]	M	V	pero	ch	70.168	17	8	8	8	0	0	0	0	GO:0008152 metabolic process; GO:0055114 oxidation-reduction process;	GO:0005622 intracellular; GO:0005623 cell; GO:0005737 cytoplasm; GO:0005739 mitochondrion; GO:0009536 plastid; GO:0043226 organelle; GO:0043227 membrane-bounded organelle; GO:0043229 intracellular organelle; GO:0043231 intracellular membrane-bounded organelle; GO:0044424 intracellular part; GO:0044444 cytoplasmic part; GO:0044464 cell part;	GO:0003824 catalytic activity; GO:0016491 oxidoreductase activity; GO:0016627 oxidoreductase activity, acting on the CH-CH group of donors; GO:0016632 oxidoreductase activity, acting on the CH-CH group of donors, cytochrome as acceptor; GO:0016633 galactonolactone dehydrogenase activity; GO:0080049 L-gulono-1,4-lactone dehydrogenase activity;	K00225	GLDH; L-galactono-1,4-lactone dehydrogenase [EC:1.3.2.3]	vvi00053 Ascorbate and aldarate metabolism - Vitis vinifera (wine grape); vvi01100 Metabolic pathways - Vitis vinifera (wine grape); vvi01110 Biosynthesis of secondary metabolites - Vitis vinifera (wine grape);	PF01565	FAD binding domain	V	KOG4730	D-arabinono-1, 4-lactone oxidase
CSS002701.1_CSS002701	PREDICTED: glutamyl-tRNA(Gln) amidotransferase subunit B, chloroplastic/mitochondrial [Theobroma cacao]	M	ch,m	ch(p)	ch	60.736	16.3	6	7	7	0	0	0	0	GO:0006082 organic acid metabolic process; GO:0006139 nucleobase-containing compound metabolic process; GO:0006399 tRNA metabolic process; GO:0006520 cellular amino acid metabolic process; GO:0006725 cellular aromatic compound metabolic process; GO:0006807 nitrogen compound metabolic process; GO:0008152 metabolic process; GO:0009987 cellular process; GO:0016070 RNA metabolic process; GO:0019752 c…	GO:0005622 intracellular; GO:0005623 cell; GO:0005737 cytoplasm; GO:0009507 chloroplast; GO:0009532 plastid stroma; GO:0009536 plastid; GO:0009570 chloroplast stroma; GO:0043226 organelle; GO:0043227 membrane-bounded organelle; GO:0043229 intracellular organelle; GO:0043231 intracellular membrane-bounded organelle; GO:0044422 organelle part; GO:0044424 intracellular part; GO:0044434 chloroplast p…	GO:0003824 catalytic activity; GO:0016874 ligase activity; GO:0016879 ligase activity, forming carbon-nitrogen bonds; GO:0016884 carbon-nitrogen ligase activity, with glutamine as amido-N-donor; GO:0050567 glutaminyl-tRNA synthase (glutamine-hydrolyzing) activity;	K02434	gatB, PET112; aspartyl-tRNA(Asn)/glutamyl-tRNA(Gln) amidotransferase subunit B [EC:6.3.5.6 6.3.5.7]	vvi00970 Aminoacyl-tRNA biosynthesis - Vitis vinifera (wine grape); vvi01100 Metabolic pathways - Vitis vinifera (wine grape);	PF02934; PF02637	GatB/GatE catalytic domain; GatB domain	J	KOG2438	Glutamyl-tRNA amidotransferase subunit B
CSS002710.1_CSS002710	PREDICTED: serine/arginine-rich-splicing factor SR34-like isoform X2 [Erythranthe guttata]	other	N	N	M	18.097	24.2	1	4	1	0	0	0	0				K12890	SFRS1, ASF, SF2; splicing factor, arginine/serine-rich 1	vvi03040 Spliceosome - Vitis vinifera (wine grape);	PF00076	RNA recognition motif. (a.k.a. RRM, RBD, or RNP domain)	A	KOG0105	Alternative splicing factor ASF/SF2 (RRM superfamily)
CSS002718.1_CSS002718	basic blue copper family protein [Populus trichocarpa]	S	cm	S	ex	12.532	17.2	0	1	1	0	0	0	0							PF02298	Plastocyanin-like domain
CSS002749.1_CSS002749	PREDICTED: adenylate kinase 5, chloroplastic [Jatropha curcas]	ch	ch	ch	N	48.911	26.9	13	11	11	0	0	0	0	GO:0006139 nucleobase-containing compound metabolic process; GO:0006725 cellular aromatic compound metabolic process; GO:0006753 nucleoside phosphate metabolic process; GO:0006793 phosphorus metabolic process; GO:0006796 phosphate-containing compound metabolic process; GO:0006807 nitrogen compound metabolic process; GO:0008152 metabolic process; GO:0009058 biosynthetic process; GO:0009117 nucleot…	GO:0005622 intracellular; GO:0005623 cell; GO:0005737 cytoplasm; GO:0009507 chloroplast; GO:0009526 plastid envelope; GO:0009534 chloroplast thylakoid; GO:0009535 chloroplast thylakoid membrane; GO:0009536 plastid; GO:0009579 thylakoid; GO:0009941 chloroplast envelope; GO:0016020 membrane; GO:0031967 organelle envelope; GO:0031975 envelope; GO:0031976 plastid thylakoid; GO:0031984 organelle subco…	GO:0003824 catalytic activity; GO:0004017 adenylate kinase activity; GO:0016301 kinase activity; GO:0016740 transferase activity; GO:0016772 transferase activity, transferring phosphorus-containing groups; GO:0016776 phosphotransferase activity, phosphate group as acceptor; GO:0019205 nucleobase-containing compound kinase activity; GO:0050145 nucleoside phosphate kinase activity;				PF00406; PF09353	Adenylate kinase; Domain of unknown function (DUF1995)	F	KOG3078	Adenylate kinase
CSS002760.1_CSS002760	PREDICTED: NEDD8 ultimate buster 1 [Nicotiana attenuata]	other	N	N	N	60.416	3.1	2	1	1	0	0	0	0	GO:0006464 cellular protein modification process; GO:0006508 proteolysis; GO:0006511 ubiquitin-dependent protein catabolic process; GO:0006807 nitrogen compound metabolic process; GO:0008152 metabolic process; GO:0009056 catabolic process; GO:0009057 macromolecule catabolic process; GO:0009893 positive regulation of metabolic process; GO:0009894 regulation of catabolic process; GO:0009896 positiv…	GO:0005622 intracellular; GO:0005623 cell; GO:0005634 nucleus; GO:0005730 nucleolus; GO:0005737 cytoplasm; GO:0005829 cytosol; GO:0031974 membrane-enclosed lumen; GO:0031981 nuclear lumen; GO:0043226 organelle; GO:0043227 membrane-bounded organelle; GO:0043228 non-membrane-bounded organelle; GO:0043229 intracellular organelle; GO:0043231 intracellular membrane-bounded organelle; GO:0043232 intrac…					PF00627	UBA/TS-N domain	OT	KOG2561	Adaptor protein NUB1, contains UBA domain
CSS002780.1_CSS002780	PREDICTED: heavy metal-associated isoprenylated plant protein 3-like [Gossypium arboreum]	other	ch,n	cy	ch	33.928	3.9	1	1	1	0	0	0	0	GO:0006810 transport; GO:0006811 ion transport; GO:0006812 cation transport; GO:0006873 cellular ion homeostasis; GO:0006875 cellular metal ion homeostasis; GO:0009987 cellular process; GO:0019725 cellular homeostasis; GO:0030001 metal ion transport; GO:0030003 cellular cation homeostasis; GO:0042592 homeostatic process; GO:0046916 cellular transition metal ion homeostasis; GO:0048878 chemical ho…	GO:0005622 intracellular; GO:0005623 cell; GO:0005737 cytoplasm; GO:0005886 plasma membrane; GO:0016020 membrane; GO:0044424 intracellular part; GO:0044464 cell part; GO:0071944 cell periphery;	GO:0005488 binding; GO:0043167 ion binding; GO:0043169 cation binding; GO:0046872 metal ion binding; GO:0046914 transition metal ion binding;				PF00403	Heavy-metal-associated domain	P	KOG1603	Copper chaperone
CSS002791.1_CSS002791	PREDICTED: cysteine synthase [Vitis vinifera]	other	ch,m	cy	cy	34.269	40.4	11	9	9	0	0	0	0	GO:0000096 sulfur amino acid metabolic process; GO:0000097 sulfur amino acid biosynthetic process; GO:0006082 organic acid metabolic process; GO:0006520 cellular amino acid metabolic process; GO:0006534 cysteine metabolic process; GO:0006535 cysteine biosynthetic process from serine; GO:0006563 L-serine metabolic process; GO:0006790 sulfur compound metabolic process; GO:0006807 nitrogen compound …	GO:0005622 intracellular; GO:0005623 cell; GO:0005737 cytoplasm; GO:0044424 intracellular part; GO:0044464 cell part;	GO:0003824 catalytic activity; GO:0004124 cysteine synthase activity; GO:0005488 binding; GO:0008144 drug binding; GO:0016740 transferase activity; GO:0016765 transferase activity, transferring alkyl or aryl (other than methyl) groups; GO:0019842 vitamin binding; GO:0030170 pyridoxal phosphate binding; GO:0036094 small molecule binding; GO:0043167 ion binding; GO:0043168 anion binding; GO:0048037…	K01738	cysK; cysteine synthase A [EC:2.5.1.47]	vvi00270 Cysteine and methionine metabolism - Vitis vinifera (wine grape); vvi00920 Sulfur metabolism - Vitis vinifera (wine grape); vvi01100 Metabolic pathways - Vitis vinifera (wine grape); vvi01110 Biosynthesis of secondary metabolites - Vitis vinifera (wine grape); vvi01200 Carbon metabolism - Vitis vinifera (wine grape); vvi01230 Biosynthesis of amino acids - Vitis vinifera (wine grape);			E	KOG1252	Cystathionine beta-synthase and related enzymes
CSS002810.1_CSS002810	SH3 domain protein [Medicago truncatula]	other	ch,n	cy	ch	107.79	2.9	1	1	1	0	0	0	0
CSS002833.1_CSS002833	PREDICTED: magnesium transporter MRS2-11, chloroplastic [Jatropha curcas]	ch	ch,n	chm	ch	49.133	5.3	2	2	2	0	0	0	0	GO:0006810 transport; GO:0006811 ion transport; GO:0006812 cation transport; GO:0006996 organelle organization; GO:0009314 response to radiation; GO:0009416 response to light stimulus; GO:0009628 response to abiotic stimulus; GO:0009657 plastid organization; GO:0009668 plastid membrane organization; GO:0009987 cellular process; GO:0010027 thylakoid membrane organization; GO:0010117 photoprotectio…	GO:0005622 intracellular; GO:0005623 cell; GO:0005737 cytoplasm; GO:0009507 chloroplast; GO:0009526 plastid envelope; GO:0009536 plastid; GO:0009941 chloroplast envelope; GO:0031967 organelle envelope; GO:0031975 envelope; GO:0043226 organelle; GO:0043227 membrane-bounded organelle; GO:0043229 intracellular organelle; GO:0043231 intracellular membrane-bounded organelle; GO:0044422 organelle part;…	GO:0005215 transporter activity; GO:0008324 cation transmembrane transporter activity; GO:0015075 ion transmembrane transporter activity; GO:0015095 magnesium ion transmembrane transporter activity; GO:0015318 inorganic solute uptake transmembrane transporter activity; GO:0022857 transmembrane transporter activity; GO:0022890 inorganic cation transmembrane transporter activity; GO:0046873 metal i…						P	KOG2662	Magnesium transporters: CorA family
CSS002844.1_CSS002844	PREDICTED: alpha-xylosidase 1-like [Juglans regia]	other	cw	S	N	98.439	31.4	27	19	17	0	0	0	0	GO:0000272 polysaccharide catabolic process; GO:0005975 carbohydrate metabolic process; GO:0005976 polysaccharide metabolic process; GO:0006073 cellular glucan metabolic process; GO:0008152 metabolic process; GO:0009056 catabolic process; GO:0009057 macromolecule catabolic process; GO:0009987 cellular process; GO:0010035 response to inorganic substance; GO:0010038 response to metal ion; GO:001038…	GO:0005576 extracellular region; GO:0005618 cell wall; GO:0005622 intracellular; GO:0005623 cell; GO:0005737 cytoplasm; GO:0005911 cell-cell junction; GO:0009505 plant-type cell wall; GO:0009506 plasmodesma; GO:0009507 chloroplast; GO:0009536 plastid; GO:0030054 cell junction; GO:0030312 external encapsulating structure; GO:0043226 organelle; GO:0043227 membrane-bounded organelle; GO:0043229 intr…	GO:0003824 catalytic activity; GO:0004553 hydrolase activity, hydrolyzing O-glycosyl compounds; GO:0009044 xylan 1,4-beta-xylosidase activity; GO:0016787 hydrolase activity; GO:0016798 hydrolase activity, acting on glycosyl bonds; GO:0046556 alpha-L-arabinofuranosidase activity; GO:0080176 xyloglucan 1,6-alpha-xylosidase activity; GO:0097599 xylanase activity;	K15925	XYL1; alpha-D-xyloside xylohydrolase [EC:3.2.1.177]		PF13802	Galactose mutarotase-like	G	KOG1065	Maltase glucoamylase and related hydrolases, glycosyl hydrolase family 31
CSS002848.1_CSS002848	PREDICTED: probable plastid-lipid-associated protein 4, chloroplastic [Gossypium arboreum]	ch	ch	ch	ch	28.282	24.3	9	7	6	0	0	0	0		GO:0005622 intracellular; GO:0005623 cell; GO:0005737 cytoplasm; GO:0009507 chloroplast; GO:0009532 plastid stroma; GO:0009534 chloroplast thylakoid; GO:0009535 chloroplast thylakoid membrane; GO:0009536 plastid; GO:0009570 chloroplast stroma; GO:0009579 thylakoid; GO:0010287 plastoglobule; GO:0016020 membrane; GO:0031976 plastid thylakoid; GO:0031984 organelle subcompartment; GO:0034357 photosyn…
CSS002849.1_CSS002849	PREDICTED: pathogenesis-related protein 5-like isoform X2 [Nicotiana tabacum]uniprot ex	S	cy	S	ch	31.561	10.3	2	2	2	0	0	0	0							PF00314	Thaumatin family
CSS002859.1_CSS002859	PREDICTED: uncharacterized oxidoreductase At4g09670-like [Nicotiana attenuata]	other	ch	cy	ch	43.084	10.9	3	3	3	0	0	0	0									GQ	KOG2741	Dimeric dihydrodiol dehydrogenase
CSS002872.1_CSS002872	PREDICTED: 40S ribosomal protein S27-2 [Nelumbo nucifera]	other	cy	cy	ch	9.6111	34.9	1	2	2	0	0	0	0				K02978	RP-S27e, RPS27; small subunit ribosomal protein S27e	vvi03010 Ribosome - Vitis vinifera (wine grape);			J	KOG1779	40s ribosomal protein S27
CSS002884.1_CSS002884	PREDICTED: DNA-directed RNA polymerase II subunit 1 [Nelumbo nucifera]	other	N	N	N	229.97	2.4	3	3	3	0	0	0	0				K03006	RPB1, POLR2A; DNA-directed RNA polymerase II subunit RPB1 [EC:2.7.7.6]	vvi03020 RNA polymerase - Vitis vinifera (wine grape);	PF04997; PF00623; PF04983; PF05000; PF04998; PF04992; PF04990	RNA polymerase Rpb1, domain 1; RNA polymerase Rpb1, domain 2; RNA polymerase Rpb1, domain 3; RNA polymerase Rpb1, domain 4; RNA polymerase Rpb1, domain 5; RNA polymerase Rpb1, domain 6; RNA polymerase Rpb1, domain 7	K	KOG0260	RNA polymerase II, large subunit
CSS002890.1_CSS002890	PREDICTED: uroporphyrinogen decarboxylase 1, chloroplastic [Vitis vinifera]	ch	ch	ch	ch	45.903	10.4	3	3	3	0	0	0	0	GO:0006725 cellular aromatic compound metabolic process; GO:0006778 porphyrin-containing compound metabolic process; GO:0006779 porphyrin-containing compound biosynthetic process; GO:0006783 heme biosynthetic process; GO:0006807 nitrogen compound metabolic process; GO:0008152 metabolic process; GO:0009058 biosynthetic process; GO:0009987 cellular process; GO:0010035 response to inorganic substanc…	GO:0005622 intracellular; GO:0005623 cell; GO:0005737 cytoplasm; GO:0005829 cytosol; GO:0009507 chloroplast; GO:0009532 plastid stroma; GO:0009536 plastid; GO:0009570 chloroplast stroma; GO:0043226 organelle; GO:0043227 membrane-bounded organelle; GO:0043229 intracellular organelle; GO:0043231 intracellular membrane-bounded organelle; GO:0044422 organelle part; GO:0044424 intracellular part; GO:0…	GO:0003824 catalytic activity; GO:0004853 uroporphyrinogen decarboxylase activity; GO:0016829 lyase activity; GO:0016830 carbon-carbon lyase activity; GO:0016831 carboxy-lyase activity;	K01599	hemE, UROD; uroporphyrinogen decarboxylase [EC:4.1.1.37]	vvi00860 Porphyrin and chlorophyll metabolism - Vitis vinifera (wine grape); vvi01100 Metabolic pathways - Vitis vinifera (wine grape); vvi01110 Biosynthesis of secondary metabolites - Vitis vinifera (wine grape);	PF01208	Uroporphyrinogen decarboxylase (URO-D)	H	KOG2872	Uroporphyrinogen decarboxylase
CSS002895.1_CSS002895	PREDICTED: phosphoenolpyruvate carboxylase, housekeeping isozyme [Gossypium hirsutum]	other	cy	cy	cy	111.78	24.8	5	21	5	0	0	0	0	GO:0006950 response to stress; GO:0007154 cell communication; GO:0007275 multicellular organism development; GO:0009267 cellular response to starvation; GO:0009605 response to external stimulus; GO:0009987 cellular process; GO:0009991 response to extracellular stimulus; GO:0016036 cellular response to phosphate starvation; GO:0016043 cellular component organization; GO:0022607 cellular component …	GO:0005576 extracellular region; GO:0005622 intracellular; GO:0005623 cell; GO:0005737 cytoplasm; GO:0005829 cytosol; GO:0009507 chloroplast; GO:0009536 plastid; GO:0043226 organelle; GO:0043227 membrane-bounded organelle; GO:0043229 intracellular organelle; GO:0043231 intracellular membrane-bounded organelle; GO:0044424 intracellular part; GO:0044444 cytoplasmic part; GO:0044464 cell part; GO:00…	GO:0003824 catalytic activity; GO:0004611 phosphoenolpyruvate carboxykinase activity; GO:0008964 phosphoenolpyruvate carboxylase activity; GO:0016829 lyase activity; GO:0016830 carbon-carbon lyase activity; GO:0016831 carboxy-lyase activity;
CSS002896.1_CSS002896	PREDICTED: 14-3-3-like protein D isoform X1 [Ricinus communis]	other	N	cy	ch	31.958	39.9	11	9	6	0	0	0	0				K06630	YWHAE; 14-3-3 protein epsilon		PF00244	14-3-3 protein	O	KOG0841	Multifunctional chaperone (14-3-3 family)
CSS002897.1_CSS002897	PREDICTED: dol-P-Man:Man(6)GlcNAc(2)-PP-Dol alpha-1,2-mannosyltransferase [Nicotiana attenuata]	M	ga	erm	ch	64.771	3.2	1	1	1	0	0	0	0	GO:0006490 oligosaccharide-lipid intermediate biosynthetic process; GO:0006508 proteolysis; GO:0006511 ubiquitin-dependent protein catabolic process; GO:0006629 lipid metabolic process; GO:0006807 nitrogen compound metabolic process; GO:0006950 response to stress; GO:0008152 metabolic process; GO:0009056 catabolic process; GO:0009057 macromolecule catabolic process; GO:0009058 biosynthetic proces…	GO:0005622 intracellular; GO:0005623 cell; GO:0005737 cytoplasm; GO:0005783 endoplasmic reticulum; GO:0012505 endomembrane system; GO:0043226 organelle; GO:0043227 membrane-bounded organelle; GO:0043229 intracellular organelle; GO:0043231 intracellular membrane-bounded organelle; GO:0044424 intracellular part; GO:0044444 cytoplasmic part; GO:0044464 cell part;	GO:0000026 alpha-1,2-mannosyltransferase activity; GO:0000030 mannosyltransferase activity; GO:0003824 catalytic activity; GO:0004376 glycolipid mannosyltransferase activity; GO:0004377 GDP-Man:Man3GlcNAc2-PP-Dol alpha-1,2-mannosyltransferase activity; GO:0016740 transferase activity; GO:0016757 transferase activity, transferring glycosyl groups; GO:0016758 transferase activity, transferring hexo…	K03846	ALG9; alpha-1,2-mannosyltransferase [EC:2.4.1.259 2.4.1.261]	vvi00510 N-Glycan biosynthesis - Vitis vinifera (wine grape); vvi00513 Various types of N-glycan biosynthesis - Vitis vinifera (wine grape); vvi01100 Metabolic pathways - Vitis vinifera (wine grape);			G	KOG2515	Mannosyltransferase
CSS002924.1_CSS002924	PREDICTED: protein STRICTOSIDINE SYNTHASE-LIKE 3-like [Jatropha curcas]	S	V	V	er	43.864	13.1	4	3	3	0	0	0	0		GO:0005622 intracellular; GO:0005623 cell; GO:0005737 cytoplasm; GO:0005773 vacuole; GO:0005774 vacuolar membrane; GO:0005783 endoplasmic reticulum; GO:0012505 endomembrane system; GO:0016020 membrane; GO:0031090 organelle membrane; GO:0043226 organelle; GO:0043227 membrane-bounded organelle; GO:0043229 intracellular organelle; GO:0043231 intracellular membrane-bounded organelle; GO:0044422 organ…	GO:0003824 catalytic activity; GO:0016787 hydrolase activity; GO:0016788 hydrolase activity, acting on ester bonds;						J	KOG1520	Predicted alkaloid synthase/Surface mucin Hemomucin
CSS002940.1_CSS002940	PREDICTED: F-box only protein 21 isoform X2 [Nicotiana tomentosiformis]	ch	N	M	ch	24.903	6.3	2	1	1	0	0	0	0	GO:0006464 cellular protein modification process; GO:0006807 nitrogen compound metabolic process; GO:0008152 metabolic process; GO:0009987 cellular process; GO:0016567 protein ubiquitination; GO:0019538 protein metabolic process; GO:0032446 protein modification by small protein conjugation; GO:0036211 protein modification process; GO:0043170 macromolecule metabolic process; GO:0043412 macromolecu…	GO:0005622 intracellular; GO:0005623 cell; GO:0005737 cytoplasm; GO:0009368 endopeptidase Clp complex; GO:0009507 chloroplast; GO:0009532 plastid stroma; GO:0009536 plastid; GO:0009570 chloroplast stroma; GO:0009840 chloroplastic endopeptidase Clp complex; GO:0032991 macromolecular complex; GO:0043226 organelle; GO:0043227 membrane-bounded organelle; GO:0043229 intracellular organelle; GO:0043231…	GO:0003824 catalytic activity; GO:0004842 ubiquitin-protein transferase activity; GO:0016740 transferase activity; GO:0019787 ubiquitin-like protein transferase activity;
CSS002957.1_CSS002957	PREDICTED: 40S ribosomal protein S9-2 [Phoenix dactylifera]	M	cy	cy	N	25.125	21.9	6	5	5	0	0	0	0				K02997	RP-S9e, RPS9; small subunit ribosomal protein S9e	vvi03010 Ribosome - Vitis vinifera (wine grape);	PF01479	S4 domain	J	KOG3301	Ribosomal protein S4
CSS002964.1_CSS002964	PREDICTED: transmembrane protein 120 homolog [Solanum lycopersicum]	other	cm	erm	pm	41.628	4.4	0	1	1	0	0	0	0		GO:0016020 membrane;							S	KOG4758	Predicted membrane protein
CSS002970.1_CSS002970	PREDICTED: mitochondrial import inner membrane translocase subunit TIM22 [Ziziphus jujuba]	other	ch	mm	cy	26.043	15.8	3	3	3	0	0	0	0	GO:0006403 RNA localization; GO:0006605 protein targeting; GO:0006810 transport; GO:0006839 mitochondrial transport; GO:0006886 intracellular protein transport; GO:0006996 organelle organization; GO:0007005 mitochondrion organization; GO:0008104 protein localization; GO:0009987 cellular process; GO:0015031 protein transport; GO:0015833 peptide transport; GO:0015931 nucleobase-containing compound …	GO:0005622 intracellular; GO:0005623 cell; GO:0005737 cytoplasm; GO:0005739 mitochondrion; GO:0005773 vacuole; GO:0005774 vacuolar membrane; GO:0005886 plasma membrane; GO:0009507 chloroplast; GO:0009526 plastid envelope; GO:0009528 plastid inner membrane; GO:0009536 plastid; GO:0009706 chloroplast inner membrane; GO:0009941 chloroplast envelope; GO:0016020 membrane; GO:0019866 organelle inner me…	GO:0005488 binding; GO:0005515 protein binding; GO:0043621 protein self-association;
CSS002974.1_CSS002974	PREDICTED: cathepsin B-like [Juglans regia]？？？	S	V	V	ch	37.669	8.8	2	2	2	0	0	0	0	GO:0006508 proteolysis; GO:0006807 nitrogen compound metabolic process; GO:0008152 metabolic process; GO:0009056 catabolic process; GO:0009057 macromolecule catabolic process; GO:0009987 cellular process; GO:0019538 protein metabolic process; GO:0030163 protein catabolic process; GO:0043170 macromolecule metabolic process; GO:0044237 cellular metabolic process; GO:0044238 primary metabolic proces…	GO:0000323 lytic vacuole; GO:0005576 extracellular region; GO:0005615 extracellular space; GO:0005622 intracellular; GO:0005623 cell; GO:0005737 cytoplasm; GO:0005764 lysosome; GO:0005773 vacuole; GO:0005829 cytosol; GO:0043226 organelle; GO:0043227 membrane-bounded organelle; GO:0043229 intracellular organelle; GO:0043231 intracellular membrane-bounded organelle; GO:0044421 extracellular region …	GO:0003824 catalytic activity; GO:0004175 endopeptidase activity; GO:0004197 cysteine-type endopeptidase activity; GO:0008233 peptidase activity; GO:0008234 cysteine-type peptidase activity; GO:0016787 hydrolase activity; GO:0070011 peptidase activity, acting on L-amino acid peptides;				PF00112	Papain family cysteine protease	O	KOG1543	Cysteine proteinase Cathepsin L
CSS002989.1_CSS002989	PREDICTED: mitochondrial carnitine/acylcarnitine carrier-like protein [Juglans regia]	other	m	mm	N	30.669	25.9	4	6	3	0	0	0	0	GO:0003333 amino acid transmembrane transport; GO:0006810 transport; GO:0006811 ion transport; GO:0006812 cation transport; GO:0006820 anion transport; GO:0006839 mitochondrial transport; GO:0006855 drug transmembrane transport; GO:0006865 amino acid transport; GO:0015711 organic anion transport; GO:0015807 L-amino acid transport; GO:0015822 ornithine transport; GO:0015849 organic acid transport;…	GO:0005622 intracellular; GO:0005623 cell; GO:0005737 cytoplasm; GO:0005739 mitochondrion; GO:0005740 mitochondrial envelope; GO:0005743 mitochondrial inner membrane; GO:0009507 chloroplast; GO:0009536 plastid; GO:0016020 membrane; GO:0016021 integral component of membrane; GO:0019866 organelle inner membrane; GO:0031090 organelle membrane; GO:0031224 intrinsic component of membrane; GO:0031966 m…	GO:0000064 L-ornithine transmembrane transporter activity; GO:0005215 transporter activity; GO:0005342 organic acid transmembrane transporter activity; GO:0008324 cation transmembrane transporter activity; GO:0008509 anion transmembrane transporter activity; GO:0008514 organic anion transmembrane transporter activity; GO:0015075 ion transmembrane transporter activity; GO:0015171 amino acid transm…	K15109	SLC25A20_29, CACT, CACL, CRC1; solute carrier family 25 (mitochondrial carnitine/acylcarnitine transporter), member 20/29				C	KOG0758	Mitochondrial carnitine-acylcarnitine carrier protein
CSS003004.1_CSS003004	PREDICTED: dnaJ protein homolog 2 isoform X2 [Solanum pennellii]	other	m	cy	N	46.528	22	8	7	2	0	0	0	0							PF00226; PF01556; PF00684	DnaJ domain; DnaJ C terminal domain; DnaJ central domain	O	KOG0712	Molecular chaperone (DnaJ superfamily)
CSS003008.1_CSS003008	PREDICTED: nuclear pore complex protein NUP1 [Vitis vinifera]	other	cm, N	N	N	133.29	1.7	1	2	2	0	0	0	0	GO:0006403 RNA localization; GO:0006405 RNA export from nucleus; GO:0006406 mRNA export from nucleus; GO:0006611 protein export from nucleus; GO:0006810 transport; GO:0006886 intracellular protein transport; GO:0006913 nucleocytoplasmic transport; GO:0006996 organelle organization; GO:0006997 nucleus organization; GO:0008104 protein localization; GO:0008152 metabolic process; GO:0009987 cellular …	GO:0005622 intracellular; GO:0005623 cell; GO:0005634 nucleus; GO:0005635 nuclear envelope; GO:0005643 nuclear pore; GO:0012505 endomembrane system; GO:0031967 organelle envelope; GO:0031974 membrane-enclosed lumen; GO:0031975 envelope; GO:0031981 nuclear lumen; GO:0032991 macromolecular complex; GO:0034399 nuclear periphery; GO:0043226 organelle; GO:0043227 membrane-bounded organelle; GO:0043229…							UY	KOG0845	Nuclear pore complex, Nup98 component (sc Nup145/Nup100/Nup116)
CSS003014.1_CSS003014	PREDICTED: omega-hydroxypalmitate O-feruloyl transferase [Vitis vinifera]	ch	cy	cy	ch	43.116	4.6	2	2	2	0	0	0	0				K15400	HHT1; omega-hydroxypalmitate O-feruloyl transferase [EC:2.3.1.188]	vvi00073 Cutin, suberine and wax biosynthesis - Vitis vinifera (wine grape);
CSS003024.1_CSS003024	PREDICTED: ankyrin repeat domain-containing protein 2 [Jatropha curcas]	M	er	ch	M	41.297	24.1	5	7	7	0	0	0	0									S	KOG0504	FOG: Ankyrin repeat
CSS003031.1_CSS003031	ribulose-phosphate 3-epimerase, chloroplastic [Solanum lycopersicum]	ch	ch	cy	ch	27.904	14	2	2	2	0	0	0	0	GO:0005975 carbohydrate metabolic process; GO:0005996 monosaccharide metabolic process; GO:0006081 cellular aldehyde metabolic process; GO:0006098 pentose-phosphate shunt; GO:0006139 nucleobase-containing compound metabolic process; GO:0006725 cellular aromatic compound metabolic process; GO:0006732 coenzyme metabolic process; GO:0006733 oxidoreduction coenzyme metabolic process; GO:0006739 NADP …	GO:0005622 intracellular; GO:0005623 cell; GO:0005737 cytoplasm; GO:0005829 cytosol; GO:0009507 chloroplast; GO:0009534 chloroplast thylakoid; GO:0009535 chloroplast thylakoid membrane; GO:0009536 plastid; GO:0009579 thylakoid; GO:0016020 membrane; GO:0031976 plastid thylakoid; GO:0031984 organelle subcompartment; GO:0034357 photosynthetic membrane; GO:0042651 thylakoid membrane; GO:0043226 organ…	GO:0003824 catalytic activity; GO:0004750 ribulose-phosphate 3-epimerase activity; GO:0005488 binding; GO:0016853 isomerase activity; GO:0016854 racemase and epimerase activity; GO:0016857 racemase and epimerase activity, acting on carbohydrates and derivatives; GO:0043167 ion binding; GO:0043169 cation binding; GO:0046872 metal ion binding;	K01783	rpe, RPE; ribulose-phosphate 3-epimerase [EC:5.1.3.1]	vvi00030 Pentose phosphate pathway - Vitis vinifera (wine grape); vvi00040 Pentose and glucuronate interconversions - Vitis vinifera (wine grape); vvi00710 Carbon fixation in photosynthetic organisms - Vitis vinifera (wine grape); vvi01100 Metabolic pathways - Vitis vinifera (wine grape); vvi01110 Biosynthesis of secondary metabolites - Vitis vinifera (wine grape); vvi01200 Carbon metabolism - Vi…	PF00834	Ribulose-phosphate 3 epimerase family	G	KOG3111	D-ribulose-5-phosphate 3-epimerase
CSS003034.1_CSS003034	PREDICTED: peptidyl-prolyl cis-trans isomerase, chloroplastic [Ziziphus jujuba]	ch	ch	ch	ch	48.218	50	20	15	15	0	0	0	0	GO:0006950 response to stress; GO:0006952 defense response; GO:0009605 response to external stimulus; GO:0009607 response to biotic stimulus; GO:0009617 response to bacterium; GO:0042742 defense response to bacterium; GO:0043207 response to external biotic stimulus; GO:0050896 response to stimulus; GO:0051704 multi-organism process; GO:0051707 response to other organism; GO:0098542 defense respon…	GO:0005622 intracellular; GO:0005623 cell; GO:0005737 cytoplasm; GO:0009507 chloroplast; GO:0009532 plastid stroma; GO:0009534 chloroplast thylakoid; GO:0009535 chloroplast thylakoid membrane; GO:0009536 plastid; GO:0009570 chloroplast stroma; GO:0009579 thylakoid; GO:0016020 membrane; GO:0031976 plastid thylakoid; GO:0031977 thylakoid lumen; GO:0031984 organelle subcompartment; GO:0034357 photos…					PF00160	Cyclophilin type peptidyl-prolyl cis-trans isomerase/CLD
CSS003071.1_CSS003071	PREDICTED: protein SIEVE ELEMENT OCCLUSION B [Vitis vinifera]	other	N	N	cy	23.717	4.9	2	1	1	0	0	0	0	GO:0009888 tissue development; GO:0010087 phloem or xylem histogenesis; GO:0010088 phloem development; GO:0032502 developmental process; GO:0048856 anatomical structure development;		GO:0005488 binding; GO:0005515 protein binding; GO:0042802 identical protein binding; GO:0042803 protein homodimerization activity; GO:0043621 protein self-association; GO:0046983 protein dimerization activity;
CSS003077.1_CSS003077	PREDICTED: upstream activation factor subunit UAF30-like [Ipomoea nil]	M	N	N	ch	13.124	18.5	1	1	1	0	0	0	0							PF02201	SWIB/MDM2 domain	K	KOG1946	RNA polymerase I transcription factor UAF
CSS003082.1_CSS003082	PREDICTED: acidic mammalian chitinase [Vitis vinifera]	S	cw	S	ex	41.68	16.6	4	4	4	0	0	0	0	GO:0001775 cell activation; GO:0002252 immune effector process; GO:0002263 cell activation involved in immune response; GO:0002274 myeloid leukocyte activation; GO:0002275 myeloid cell activation involved in immune response; GO:0002283 neutrophil activation involved in immune response; GO:0002366 leukocyte activation involved in immune response; GO:0002376 immune system process; GO:0002443 leukoc…	GO:0000323 lytic vacuole; GO:0005576 extracellular region; GO:0005615 extracellular space; GO:0005622 intracellular; GO:0005623 cell; GO:0005737 cytoplasm; GO:0005764 lysosome; GO:0005773 vacuole; GO:0012505 endomembrane system; GO:0030141 secretory granule; GO:0031410 cytoplasmic vesicle; GO:0031974 membrane-enclosed lumen; GO:0031982 vesicle; GO:0031983 vesicle lumen; GO:0034774 secretory granu…	GO:0003824 catalytic activity; GO:0004553 hydrolase activity, hydrolyzing O-glycosyl compounds; GO:0004568 chitinase activity; GO:0005488 binding; GO:0008061 chitin binding; GO:0008144 drug binding; GO:0008843 endochitinase activity; GO:0016787 hydrolase activity; GO:0016798 hydrolase activity, acting on glycosyl bonds; GO:0097367 carbohydrate derivative binding;	K01183	E3.2.1.14; chitinase [EC:3.2.1.14]	vvi00520 Amino sugar and nucleotide sugar metabolism - Vitis vinifera (wine grape); vvi01100 Metabolic pathways - Vitis vinifera (wine grape);	PF00704	Glycosyl hydrolases family 18	G	KOG2806	Chitinase
CSS003083.1_CSS003083	PREDICTED: ATPase 9, plasma membrane-type [Nelumbo nucifera]	other	cm	pm	pm	78.121	5.6	1	4	1	0	0	0	0	GO:0006810 transport; GO:0006811 ion transport; GO:0006812 cation transport; GO:0015672 monovalent inorganic cation transport; GO:0034220 ion transmembrane transport; GO:0051179 localization; GO:0051234 establishment of localization; GO:0055085 transmembrane transport; GO:0090662 ATP hydrolysis coupled transmembrane transport; GO:0098655 cation transmembrane transport; GO:0098660 inorganic ion tr…	GO:0005622 intracellular; GO:0005623 cell; GO:0005737 cytoplasm; GO:0005773 vacuole; GO:0005774 vacuolar membrane; GO:0005886 plasma membrane; GO:0016020 membrane; GO:0031090 organelle membrane; GO:0043226 organelle; GO:0043227 membrane-bounded organelle; GO:0043229 intracellular organelle; GO:0043231 intracellular membrane-bounded organelle; GO:0044422 organelle part; GO:0044424 intracellular pa…	GO:0003824 catalytic activity; GO:0005215 transporter activity; GO:0008324 cation transmembrane transporter activity; GO:0008553 hydrogen-exporting ATPase activity, phosphorylative mechanism; GO:0015075 ion transmembrane transporter activity; GO:0015077 monovalent inorganic cation transmembrane transporter activity; GO:0015078 hydrogen ion transmembrane transporter activity; GO:0015318 inorganic …	K01535	PMA1, PMA2; H+-transporting ATPase [EC:3.6.3.6]	vvi00190 Oxidative phosphorylation - Vitis vinifera (wine grape); vvi01100 Metabolic pathways - Vitis vinifera (wine grape);	PF00690; PF00702	Cation transporter/ATPase, N-terminus; haloacid dehalogenase-like hydrolase	P	KOG0205	Plasma membrane H+-transporting ATPase
CSS003088.1_CSS003088	PREDICTED: vacuolar protein sorting-associated protein 32 homolog 2 [Cucumis melo]	other	N	cy	N	24.165	11.9	2	2	2	0	0	0	0	GO:0006810 transport; GO:0006900 membrane budding; GO:0006996 organelle organization; GO:0007032 endosome organization; GO:0009987 cellular process; GO:0010256 endomembrane system organization; GO:0016043 cellular component organization; GO:0016050 vesicle organization; GO:0016192 vesicle-mediated transport; GO:0051179 localization; GO:0051234 establishment of localization; GO:0061024 membrane or…	GO:0000815 ESCRT III complex; GO:0005622 intracellular; GO:0005623 cell; GO:0005737 cytoplasm; GO:0005768 endosome; GO:0010008 endosome membrane; GO:0012505 endomembrane system; GO:0016020 membrane; GO:0031090 organelle membrane; GO:0031410 cytoplasmic vesicle; GO:0031982 vesicle; GO:0032991 macromolecular complex; GO:0036452 ESCRT complex; GO:0043226 organelle; GO:0043227 membrane-bounded organe…		K12194	CHMP4, SNF7, VPS32; charged multivesicular body protein 4	vvi04144 Endocytosis - Vitis vinifera (wine grape);			U	KOG1656	Protein involved in glucose derepression and pre-vacuolar endosome protein sorting
CSS003100.1_CSS003100	PREDICTED: tryptophan synthase alpha chain-like [Citrus sinensis]	ch	ch,cy	cy	ch	33.354	6.7	1	1	1	0	0	0	0	GO:0000162 tryptophan biosynthetic process; GO:0006082 organic acid metabolic process; GO:0006520 cellular amino acid metabolic process; GO:0006568 tryptophan metabolic process; GO:0006576 cellular biogenic amine metabolic process; GO:0006586 indolalkylamine metabolic process; GO:0006725 cellular aromatic compound metabolic process; GO:0006807 nitrogen compound metabolic process; GO:0006950 respo…	GO:0005622 intracellular; GO:0005623 cell; GO:0005737 cytoplasm; GO:0009507 chloroplast; GO:0009532 plastid stroma; GO:0009536 plastid; GO:0009570 chloroplast stroma; GO:0043226 organelle; GO:0043227 membrane-bounded organelle; GO:0043229 intracellular organelle; GO:0043231 intracellular membrane-bounded organelle; GO:0044422 organelle part; GO:0044424 intracellular part; GO:0044434 chloroplast p…	GO:0003824 catalytic activity; GO:0004834 tryptophan synthase activity; GO:0016829 lyase activity; GO:0016835 carbon-oxygen lyase activity; GO:0016836 hydro-lyase activity;	K01695	trpA; tryptophan synthase alpha chain [EC:4.2.1.20]	vvi00260 Glycine, serine and threonine metabolism - Vitis vinifera (wine grape); vvi00400 Phenylalanine, tyrosine and tryptophan biosynthesis - Vitis vinifera (wine grape); vvi01100 Metabolic pathways - Vitis vinifera (wine grape); vvi01110 Biosynthesis of secondary metabolites - Vitis vinifera (wine grape); vvi01230 Biosynthesis of amino acids - Vitis vinifera (wine grape);	PF00290	Tryptophan synthase alpha chain	E	KOG4175	Tryptophan synthase alpha chain
CSS003101.1_CSS003101	PREDICTED: NADH dehydrogenase [ubiquinone] flavoprotein 2, mitochondrial [Sesamum indicum]	M	M	M	ch	28.356	6.7	2	2	2	0	0	0	0	GO:0006091 generation of precursor metabolites and energy; GO:0006119 oxidative phosphorylation; GO:0006120 mitochondrial electron transport, NADH to ubiquinone; GO:0006139 nucleobase-containing compound metabolic process; GO:0006163 purine nucleotide metabolic process; GO:0006725 cellular aromatic compound metabolic process; GO:0006753 nucleoside phosphate metabolic process; GO:0006793 phosphoru…	GO:0005622 intracellular; GO:0005623 cell; GO:0005737 cytoplasm; GO:0005739 mitochondrion; GO:0005740 mitochondrial envelope; GO:0005743 mitochondrial inner membrane; GO:0005746 mitochondrial respiratory chain; GO:0005747 mitochondrial respiratory chain complex I; GO:0016020 membrane; GO:0019866 organelle inner membrane; GO:0030964 NADH dehydrogenase complex; GO:0031090 organelle membrane; GO:003…	GO:0003824 catalytic activity; GO:0003954 NADH dehydrogenase activity; GO:0005488 binding; GO:0008137 NADH dehydrogenase (ubiquinone) activity; GO:0008270 zinc ion binding; GO:0016491 oxidoreductase activity; GO:0016651 oxidoreductase activity, acting on NAD(P)H; GO:0016655 oxidoreductase activity, acting on NAD(P)H, quinone or similar compound as acceptor; GO:0043167 ion binding; GO:0043169 cati…	K03943	NDUFV2; NADH dehydrogenase (ubiquinone) flavoprotein 2 [EC:1.6.5.3 1.6.99.3]	vvi00190 Oxidative phosphorylation - Vitis vinifera (wine grape); vvi01100 Metabolic pathways - Vitis vinifera (wine grape);			C	KOG3196	NADH:ubiquinone oxidoreductase, NDUFV2/24 kD subunit
CSS003122.1_CSS003122	PREDICTED: titin [Beta vulgaris subsp. vulgaris]	other	N	N	N	64.581	10.8	5	5	5	0	0	0	0							PF10539	Development and cell death domain
CSS003129.1_CSS003129	PREDICTED: probable aldo-keto reductase 2 [Vitis vinifera]	other	ch	cy	cytoskeleton	35.12	18	2	4	1	0	0	0	0							PF00248	Aldo/keto reductase family	C	KOG1575	Voltage-gated shaker-like K+ channel, subunit beta/KCNAB
CSS003156.1_CSS003156	PREDICTED: aminoacyl tRNA synthase complex-interacting multifunctional protein 1 isoform X2 [Vitis vinifera]	other	no	cy	ch	41.259	4.2	2	2	2	0	0	0	0				K15437	AIMP1, ARC1; aminoacyl tRNA synthase complex-interacting multifunctional protein 1		PF01588	Putative tRNA binding domain	J	KOG2241	tRNA-binding protein
CSS003166.1_CSS003166	PREDICTED: aspartate--tRNA ligase, chloroplastic/mitochondrial [Vitis vinifera]	M	cy,M	M	ch	69.593	4.4	2	2	2	0	0	0	0		GO:0005622 intracellular; GO:0005623 cell; GO:0005737 cytoplasm; GO:0005739 mitochondrion; GO:0009507 chloroplast; GO:0009536 plastid; GO:0016020 membrane; GO:0043226 organelle; GO:0043227 membrane-bounded organelle; GO:0043229 intracellular organelle; GO:0043231 intracellular membrane-bounded organelle; GO:0044424 intracellular part; GO:0044444 cytoplasmic part; GO:0044464 cell part;		K01876	DARS, aspS; aspartyl-tRNA synthetase [EC:6.1.1.12]	vvi00970 Aminoacyl-tRNA biosynthesis - Vitis vinifera (wine grape);	PF01336; PF00152; PF02938	OB-fold nucleic acid binding domain; tRNA synthetases class II (D, K and N) ; GAD domain	J	KOG2411	Aspartyl-tRNA synthetase, mitochondrial
CSS003190.1_CSS003190	PREDICTED: lysosomal Pro-X carboxypeptidase [Vitis vinifera]	S	cw	cy	ch	57.783	2.3	0	1	1	0	0	0	0	GO:0001525 angiogenesis; GO:0001568 blood vessel development; GO:0001944 vasculature development; GO:0002155 regulation of thyroid hormone mediated signaling pathway; GO:0002254 kinin cascade; GO:0002353 plasma kallikrein-kinin cascade; GO:0002526 acute inflammatory response; GO:0003008 system process; GO:0003013 circulatory system process; GO:0003073 regulation of systemic arterial blood pressur…	GO:0005623 cell; GO:0044464 cell part; GO:0045178 basal part of cell;	GO:0003824 catalytic activity; GO:0004177 aminopeptidase activity; GO:0008233 peptidase activity; GO:0008238 exopeptidase activity; GO:0008239 dipeptidyl-peptidase activity; GO:0016787 hydrolase activity; GO:0070011 peptidase activity, acting on L-amino acid peptides;	K01285	PRCP; lysosomal Pro-X carboxypeptidase [EC:3.4.16.2]		PF05577	Serine carboxypeptidase S28	O	KOG2183	Prolylcarboxypeptidase (angiotensinase C)
CSS003210.1_CSS003210	PREDICTED: protein FLX-like 3 [Nicotiana tabacum]	M	N	cy	M	30.198	15.8	3	3	3	0	0	0	0
CSS003221.1_CSS003221	PREDICTED: guanine nucleotide-binding protein-like NSN1 [Theobroma cacao]	other	N	N	N	67.867	2.5	1	1	1	0	0	0	0	GO:0000003 reproduction; GO:0003006 developmental process involved in reproduction; GO:0006355 regulation of transcription, DNA-templated; GO:0007275 multicellular organism development; GO:0009653 anatomical structure morphogenesis; GO:0009790 embryo development; GO:0009791 post-embryonic development; GO:0009793 embryo development ending in seed dormancy; GO:0009888 tissue development; GO:0009889…	GO:0005622 intracellular; GO:0005623 cell; GO:0005634 nucleus; GO:0005730 nucleolus; GO:0005911 cell-cell junction; GO:0009506 plasmodesma; GO:0030054 cell junction; GO:0031974 membrane-enclosed lumen; GO:0031981 nuclear lumen; GO:0043226 organelle; GO:0043227 membrane-bounded organelle; GO:0043228 non-membrane-bounded organelle; GO:0043229 intracellular organelle; GO:0043231 intracellular membra…	GO:0003824 catalytic activity; GO:0003924 GTPase activity; GO:0016462 pyrophosphatase activity; GO:0016787 hydrolase activity; GO:0016817 hydrolase activity, acting on acid anhydrides; GO:0016818 hydrolase activity, acting on acid anhydrides, in phosphorus-containing anhydrides; GO:0017111 nucleoside-triphosphatase activity;						S	KOG2484	GTPase
CSS003223.1_CSS003223	PREDICTED: probable thylakoid lumen protein sll1769 isoform X2 [Solanum tuberosum]	ch	N	ch	ch	21.197	23.5	4	4	4	0	0	0	0		GO:0005622 intracellular; GO:0005623 cell; GO:0005737 cytoplasm; GO:0009507 chloroplast; GO:0009532 plastid stroma; GO:0009534 chloroplast thylakoid; GO:0009535 chloroplast thylakoid membrane; GO:0009536 plastid; GO:0009570 chloroplast stroma; GO:0009579 thylakoid; GO:0010287 plastoglobule; GO:0016020 membrane; GO:0031976 plastid thylakoid; GO:0031984 organelle subcompartment; GO:0034357 photosyn…
CSS003233.1_CSS003233	PREDICTED: glucose-1-phosphate adenylyltransferase large subunit 3, chloroplastic/amyloplastic [Vitis vinifera]	other	ch	ch	ch	60.407	10.7	4	6	2	0	0	0	0		GO:0005622 intracellular; GO:0005623 cell; GO:0005737 cytoplasm; GO:0009501 amyloplast; GO:0009507 chloroplast; GO:0009526 plastid envelope; GO:0009532 plastid stroma; GO:0009536 plastid; GO:0009570 chloroplast stroma; GO:0009941 chloroplast envelope; GO:0031967 organelle envelope; GO:0031975 envelope; GO:0043226 organelle; GO:0043227 membrane-bounded organelle; GO:0043229 intracellular organelle…	GO:0003824 catalytic activity; GO:0008878 glucose-1-phosphate adenylyltransferase activity; GO:0016740 transferase activity; GO:0016772 transferase activity, transferring phosphorus-containing groups; GO:0016779 nucleotidyltransferase activity; GO:0070566 adenylyltransferase activity;	K00975	glgC; glucose-1-phosphate adenylyltransferase [EC:2.7.7.27]	vvi00500 Starch and sucrose metabolism - Vitis vinifera (wine grape); vvi00520 Amino sugar and nucleotide sugar metabolism - Vitis vinifera (wine grape); vvi01100 Metabolic pathways - Vitis vinifera (wine grape); vvi01110 Biosynthesis of secondary metabolites - Vitis vinifera (wine grape);			M	KOG1322	GDP-mannose pyrophosphorylase/mannose-1-phosphate guanylyltransferase
CSS003235.1_CSS003235	PREDICTED: 3-ketoacyl-CoA thiolase 2, peroxisomal [Prunus mume]	M	per	per	cy	48.811	8	1	3	1	0	0	0	0	GO:0006082 organic acid metabolic process; GO:0006629 lipid metabolic process; GO:0006631 fatty acid metabolic process; GO:0006635 fatty acid beta-oxidation; GO:0006950 response to stress; GO:0006996 organelle organization; GO:0007031 peroxisome organization; GO:0008152 metabolic process; GO:0009056 catabolic process; GO:0009058 biosynthetic process; GO:0009062 fatty acid catabolic process; GO:00…	GO:0005622 intracellular; GO:0005623 cell; GO:0005634 nucleus; GO:0005730 nucleolus; GO:0005737 cytoplasm; GO:0005739 mitochondrion; GO:0005773 vacuole; GO:0005774 vacuolar membrane; GO:0005777 peroxisome; GO:0009507 chloroplast; GO:0009514 glyoxysome; GO:0009536 plastid; GO:0016020 membrane; GO:0031090 organelle membrane; GO:0031974 membrane-enclosed lumen; GO:0031981 nuclear lumen; GO:0042579 m…	GO:0003824 catalytic activity; GO:0003988 acetyl-CoA C-acyltransferase activity; GO:0016408 C-acyltransferase activity; GO:0016740 transferase activity; GO:0016746 transferase activity, transferring acyl groups; GO:0016747 transferase activity, transferring acyl groups other than amino-acyl groups;	K07513	ACAA1; acetyl-CoA acyltransferase 1 [EC:2.3.1.16]	vvi00071 Fatty acid degradation - Vitis vinifera (wine grape); vvi00280 Valine, leucine and isoleucine degradation - Vitis vinifera (wine grape); vvi00592 alpha-Linolenic acid metabolism - Vitis vinifera (wine grape); vvi01040 Biosynthesis of unsaturated fatty acids - Vitis vinifera (wine grape); vvi01100 Metabolic pathways - Vitis vinifera (wine grape); vvi01110 Biosynthesis of secondary metabol…	PF00108; PF02803	Thiolase, N-terminal domain; Thiolase, C-terminal domain	I	KOG1389	3-oxoacyl CoA thiolase
CSS003255.1_CSS003255	PREDICTED: pyrophosphate--fructose 6-phosphate 1-phosphotransferase subunit alpha-like [Solanum lycopersicum]	other	ch,cy	cy	cy	67.448	7.9	3	4	4	0	0	0	0	GO:0005975 carbohydrate metabolic process; GO:0006793 phosphorus metabolic process; GO:0006796 phosphate-containing compound metabolic process; GO:0008152 metabolic process; GO:0009743 response to carbohydrate; GO:0009744 response to sucrose; GO:0009746 response to hexose; GO:0009749 response to glucose; GO:0009750 response to fructose; GO:0009987 cellular process; GO:0010033 response to organic …	GO:0005622 intracellular; GO:0005623 cell; GO:0005737 cytoplasm; GO:0005829 cytosol; GO:0044424 intracellular part; GO:0044444 cytoplasmic part; GO:0044464 cell part;	GO:0003824 catalytic activity; GO:0008443 phosphofructokinase activity; GO:0016301 kinase activity; GO:0016740 transferase activity; GO:0016772 transferase activity, transferring phosphorus-containing groups; GO:0016773 phosphotransferase activity, alcohol group as acceptor; GO:0019200 carbohydrate kinase activity; GO:0047334 diphosphate-fructose-6-phosphate 1-phosphotransferase activity;	K00895	pfp, PFP; diphosphate-dependent phosphofructokinase [EC:2.7.1.90]	vvi00010 Glycolysis / Gluconeogenesis - Vitis vinifera (wine grape); vvi00030 Pentose phosphate pathway - Vitis vinifera (wine grape); vvi00051 Fructose and mannose metabolism - Vitis vinifera (wine grape); vvi01100 Metabolic pathways - Vitis vinifera (wine grape); vvi01110 Biosynthesis of secondary metabolites - Vitis vinifera (wine grape);	PF00365	Phosphofructokinase	G	KOG2440	Pyrophosphate-dependent phosphofructo-1-kinase
CSS003263.1_CSS003263	PREDICTED: lysine-specific demethylase JMJ25 isoform X1 [Vitis vinifera]	other	N	N	N	104.09	1.1	1	1	1	0	0	0	0	GO:0006325 chromatin organization; GO:0006355 regulation of transcription, DNA-templated; GO:0006464 cellular protein modification process; GO:0006482 protein demethylation; GO:0006807 nitrogen compound metabolic process; GO:0006996 organelle organization; GO:0008152 metabolic process; GO:0008214 protein dealkylation; GO:0009889 regulation of biosynthetic process; GO:0009987 cellular process; GO:…	GO:0000785 chromatin; GO:0005622 intracellular; GO:0005623 cell; GO:0005634 nucleus; GO:0005654 nucleoplasm; GO:0005694 chromosome; GO:0031974 membrane-enclosed lumen; GO:0031981 nuclear lumen; GO:0043226 organelle; GO:0043227 membrane-bounded organelle; GO:0043228 non-membrane-bounded organelle; GO:0043229 intracellular organelle; GO:0043231 intracellular membrane-bounded organelle; GO:0043232 i…	GO:0000976 transcription regulatory region sequence-specific DNA binding; GO:0001067 regulatory region nucleic acid binding; GO:0003676 nucleic acid binding; GO:0003677 DNA binding; GO:0003682 chromatin binding; GO:0003690 double-stranded DNA binding; GO:0003824 catalytic activity; GO:0005488 binding; GO:0031490 chromatin DNA binding; GO:0032451 demethylase activity; GO:0032452 histone demethylas…	K15601	KDM3; lysine-specific demethylase 3 [EC:1.14.11.-]		PF08879; PF10497; PF02373	WRC; Zinc-finger domain of monoamine-oxidase A repressor R1; JmjC domain, hydroxylase	K	KOG1356	Putative transcription factor 5qNCA, contains JmjC domain
CSS003267.1_CSS003267	PREDICTED: acyl-CoA-binding domain-containing protein 4 isoform X1 [Vitis vinifera]	other	N	cy	ch	73.394	1.9	1	1	1	0	0	0	0	GO:0001101 response to acid chemical; GO:0001666 response to hypoxia; GO:0006810 transport; GO:0006869 lipid transport; GO:0006950 response to stress; GO:0009314 response to radiation; GO:0009416 response to light stimulus; GO:0009628 response to abiotic stimulus; GO:0009719 response to endogenous stimulus; GO:0009723 response to ethylene; GO:0009725 response to hormone; GO:0009753 response to ja…	GO:0005622 intracellular; GO:0005623 cell; GO:0005634 nucleus; GO:0005737 cytoplasm; GO:0005829 cytosol; GO:0043226 organelle; GO:0043227 membrane-bounded organelle; GO:0043229 intracellular organelle; GO:0043231 intracellular membrane-bounded organelle; GO:0044424 intracellular part; GO:0044444 cytoplasmic part; GO:0044464 cell part;	GO:0000062 fatty-acyl-CoA binding; GO:0000166 nucleotide binding; GO:0005488 binding; GO:0017076 purine nucleotide binding; GO:0030554 adenyl nucleotide binding; GO:0032553 ribonucleotide binding; GO:0032555 purine ribonucleotide binding; GO:0032559 adenyl ribonucleotide binding; GO:0033218 amide binding; GO:0036094 small molecule binding; GO:0043167 ion binding; GO:0043168 anion binding; GO:0048…				PF00887; PF13415	Acyl CoA binding protein; Galactose oxidase, central domain	I	KOG0817	Acyl-CoA-binding protein
CSS003277.1_CSS003277	PREDICTED: beta-glucosidase BoGH3B [Solanum pennellii]	S	ch	S	pm	101.25	5.1	4	4	4	0	0	0	0	GO:0000272 polysaccharide catabolic process; GO:0005975 carbohydrate metabolic process; GO:0005976 polysaccharide metabolic process; GO:0008152 metabolic process; GO:0009056 catabolic process; GO:0009057 macromolecule catabolic process; GO:0009251 glucan catabolic process; GO:0016052 carbohydrate catabolic process; GO:0043170 macromolecule metabolic process; GO:0044042 glucan metabolic process; G…	GO:0000323 lytic vacuole; GO:0005622 intracellular; GO:0005623 cell; GO:0005737 cytoplasm; GO:0005764 lysosome; GO:0005773 vacuole; GO:0005886 plasma membrane; GO:0016020 membrane; GO:0043226 organelle; GO:0043227 membrane-bounded organelle; GO:0043229 intracellular organelle; GO:0043231 intracellular membrane-bounded organelle; GO:0044424 intracellular part; GO:0044444 cytoplasmic part; GO:00444…	GO:0003824 catalytic activity; GO:0004553 hydrolase activity, hydrolyzing O-glycosyl compounds; GO:0008422 beta-glucosidase activity; GO:0015926 glucosidase activity; GO:0016787 hydrolase activity; GO:0016798 hydrolase activity, acting on glycosyl bonds;	K05349	bglX; beta-glucosidase [EC:3.2.1.21]	vvi00460 Cyanoamino acid metabolism - Vitis vinifera (wine grape); vvi00500 Starch and sucrose metabolism - Vitis vinifera (wine grape); vvi00940 Phenylpropanoid biosynthesis - Vitis vinifera (wine grape); vvi01100 Metabolic pathways - Vitis vinifera (wine grape); vvi01110 Biosynthesis of secondary metabolites - Vitis vinifera (wine grape);	PF00933; PF01915; PF13456	Glycosyl hydrolase family 3 N terminal domain; Glycosyl hydrolase family 3 C-terminal domain; Reverse transcriptase-like
CSS003285.1_CSS003285	PREDICTED: rhodanese-like domain-containing protein 9, chloroplastic [Vitis vinifera]	ch	ch	ch	ch	31.335	8.4	2	2	2	0	0	0	0		GO:0005622 intracellular; GO:0005623 cell; GO:0005737 cytoplasm; GO:0009507 chloroplast; GO:0009534 chloroplast thylakoid; GO:0009535 chloroplast thylakoid membrane; GO:0009536 plastid; GO:0009579 thylakoid; GO:0016020 membrane; GO:0031976 plastid thylakoid; GO:0031984 organelle subcompartment; GO:0034357 photosynthetic membrane; GO:0042651 thylakoid membrane; GO:0043226 organelle; GO:0043227 mem…					PF00581	Rhodanese-like domain
CSS003295.1_CSS003295	PREDICTED: xanthoxin dehydrogenase-like isoform X1 [Juglans regia]	other	ch	cy	cy	34.138	5	2	2	2	0	0	0	0	GO:0001101 response to acid chemical; GO:0006066 alcohol metabolic process; GO:0006082 organic acid metabolic process; GO:0006520 cellular amino acid metabolic process; GO:0006560 proline metabolic process; GO:0006561 proline biosynthetic process; GO:0006629 lipid metabolic process; GO:0006714 sesquiterpenoid metabolic process; GO:0006720 isoprenoid metabolic process; GO:0006721 terpenoid metabol…	GO:0005622 intracellular; GO:0005623 cell; GO:0005737 cytoplasm; GO:0005829 cytosol; GO:0044424 intracellular part; GO:0044444 cytoplasmic part; GO:0044464 cell part;	GO:0003824 catalytic activity; GO:0004022 alcohol dehydrogenase (NAD) activity; GO:0010301 xanthoxin dehydrogenase activity; GO:0016491 oxidoreductase activity; GO:0016614 oxidoreductase activity, acting on CH-OH group of donors; GO:0016616 oxidoreductase activity, acting on the CH-OH group of donors, NAD or NADP as acceptor;				PF13561	Enoyl-(Acyl carrier protein) reductase	Q	KOG0725	Reductases with broad range of substrate specificities
CSS003315.1_CSS003315	RALF-LIKE 27 family protein [Populus trichocarpa]	S	N	S	ex	13.332	14.4	3	2	2	0	0	0	0	GO:0007154 cell communication; GO:0007165 signal transduction; GO:0007267 cell-cell signaling; GO:0009966 regulation of signal transduction; GO:0009987 cellular process; GO:0010469 regulation of receptor activity; GO:0010646 regulation of cell communication; GO:0019722 calcium-mediated signaling; GO:0019932 second-messenger-mediated signaling; GO:0023051 regulation of signaling; GO:0023052 signal…	GO:0005576 extracellular region; GO:0048046 apoplast;	GO:0005102 receptor binding; GO:0005179 hormone activity; GO:0005488 binding; GO:0005515 protein binding; GO:0030545 receptor regulator activity; GO:0048018 receptor agonist activity; GO:0098772 molecular function regulator;
CSS003381.1_CSS003381	PREDICTED: nuclear pore complex protein NUP93A [Vitis vinifera]	other	N	N	cy	95.579	7.8	3	4	4	0	0	0	0	GO:0006403 RNA localization; GO:0006405 RNA export from nucleus; GO:0006406 mRNA export from nucleus; GO:0006606 protein import into nucleus; GO:0006611 protein export from nucleus; GO:0006810 transport; GO:0006886 intracellular protein transport; GO:0006913 nucleocytoplasmic transport; GO:0006996 organelle organization; GO:0006997 nucleus organization; GO:0006999 nuclear pore organization; GO:00…	GO:0005622 intracellular; GO:0005623 cell; GO:0005634 nucleus; GO:0005635 nuclear envelope; GO:0005643 nuclear pore; GO:0005730 nucleolus; GO:0005911 cell-cell junction; GO:0009506 plasmodesma; GO:0012505 endomembrane system; GO:0030054 cell junction; GO:0031967 organelle envelope; GO:0031974 membrane-enclosed lumen; GO:0031975 envelope; GO:0031981 nuclear lumen; GO:0032991 macromolecular complex…	GO:0005198 structural molecule activity; GO:0017056 structural constituent of nuclear pore;	K14309	NUP93, NIC96; nuclear pore complex protein Nup93	vvi03013 RNA transport - Vitis vinifera (wine grape);			D	KOG2168	Cullins
CSS003391.1_CSS003391	PREDICTED: pectinesterase [Theobroma cacao]	other	cw	S	er	60.538	3.4	1	1	1	0	0	0	0	GO:0043086 negative regulation of catalytic activity; GO:0044092 negative regulation of molecular function; GO:0050790 regulation of catalytic activity; GO:0065007 biological regulation; GO:0065009 regulation of molecular function;	GO:0005623 cell; GO:0044464 cell part; GO:0071944 cell periphery;	GO:0003824 catalytic activity; GO:0004857 enzyme inhibitor activity; GO:0016787 hydrolase activity; GO:0016788 hydrolase activity, acting on ester bonds; GO:0030234 enzyme regulator activity; GO:0030599 pectinesterase activity; GO:0046910 pectinesterase inhibitor activity; GO:0052689 carboxylic ester hydrolase activity; GO:0098772 molecular function regulator;				PF04043	Plant invertase/pectin methylesterase inhibitor
CSS003394.1_CSS003394	PREDICTED: suppressor of mec-8 and unc-52 protein homolog 2 [Juglans regia]	other	N	N	N	65.458	4.2	2	2	2	0	0	0	0	GO:0000075 cell cycle checkpoint; GO:0000278 mitotic cell cycle; GO:0000375 RNA splicing, via transesterification reactions; GO:0000377 RNA splicing, via transesterification reactions with bulged adenosine as nucleophile; GO:0000398 mRNA splicing, via spliceosome; GO:0006139 nucleobase-containing compound metabolic process; GO:0006396 RNA processing; GO:0006397 mRNA processing; GO:0006725 cellula…	GO:0005622 intracellular; GO:0005623 cell; GO:0005634 nucleus; GO:0005654 nucleoplasm; GO:0005681 spliceosomal complex; GO:0005684 U2-type spliceosomal complex; GO:0031974 membrane-enclosed lumen; GO:0031981 nuclear lumen; GO:0032991 macromolecular complex; GO:0043226 organelle; GO:0043227 membrane-bounded organelle; GO:0043229 intracellular organelle; GO:0043231 intracellular membrane-bounded or…		K13109	IK, RED, RER; IK cytokine				T	KOG2498	IK cytokine down-regulator of HLA class II
CSS003401.1_CSS003401	PREDICTED: sucrose synthase [Nicotiana tabacum]	M	ch	S	cy	89.983	32.3	26	20	18	0	0	0	0	GO:0000003 reproduction; GO:0001101 response to acid chemical; GO:0001666 response to hypoxia; GO:0003006 developmental process involved in reproduction; GO:0006950 response to stress; GO:0006970 response to osmotic stress; GO:0007275 multicellular organism development; GO:0009266 response to temperature stimulus; GO:0009409 response to cold; GO:0009413 response to flooding; GO:0009414 response t…	GO:0005622 intracellular; GO:0005623 cell; GO:0005737 cytoplasm; GO:0005773 vacuole; GO:0005829 cytosol; GO:0005886 plasma membrane; GO:0005911 cell-cell junction; GO:0009506 plasmodesma; GO:0016020 membrane; GO:0030054 cell junction; GO:0043226 organelle; GO:0043227 membrane-bounded organelle; GO:0043229 intracellular organelle; GO:0043231 intracellular membrane-bounded organelle; GO:0044424 int…	GO:0003824 catalytic activity; GO:0008194 UDP-glycosyltransferase activity; GO:0016157 sucrose synthase activity; GO:0016740 transferase activity; GO:0016757 transferase activity, transferring glycosyl groups; GO:0016758 transferase activity, transferring hexosyl groups; GO:0035251 UDP-glucosyltransferase activity; GO:0046527 glucosyltransferase activity;	K00695	E2.4.1.13; sucrose synthase [EC:2.4.1.13]	vvi00500 Starch and sucrose metabolism - Vitis vinifera (wine grape); vvi01100 Metabolic pathways - Vitis vinifera (wine grape);			M	KOG0853	Glycosyltransferase
CSS003412.1_CSS003412	PREDICTED: probable rRNA-processing protein EBP2 homolog [Juglans regia]	other	N	N	N	31.063	4.6	1	1	1	0	0	0	0	GO:0006139 nucleobase-containing compound metabolic process; GO:0006364 rRNA processing; GO:0006396 RNA processing; GO:0006725 cellular aromatic compound metabolic process; GO:0006807 nitrogen compound metabolic process; GO:0008152 metabolic process; GO:0009987 cellular process; GO:0010467 gene expression; GO:0016070 RNA metabolic process; GO:0016072 rRNA metabolic process; GO:0022613 ribonucleop…	GO:0005622 intracellular; GO:0005623 cell; GO:0005634 nucleus; GO:0005730 nucleolus; GO:0030684 preribosome; GO:0030687 preribosome, large subunit precursor; GO:0031974 membrane-enclosed lumen; GO:0031981 nuclear lumen; GO:0032991 macromolecular complex; GO:0034399 nuclear periphery; GO:0043226 organelle; GO:0043227 membrane-bounded organelle; GO:0043228 non-membrane-bounded organelle; GO:0043229…	GO:0003676 nucleic acid binding; GO:0003723 RNA binding; GO:0003824 catalytic activity; GO:0003924 GTPase activity; GO:0005488 binding; GO:0016462 pyrophosphatase activity; GO:0016787 hydrolase activity; GO:0016817 hydrolase activity, acting on acid anhydrides; GO:0016818 hydrolase activity, acting on acid anhydrides, in phosphorus-containing anhydrides; GO:0017111 nucleoside-triphosphatase activ…						A	KOG3080	Nucleolar protein-like/EBNA1-binding protein
CSS003415.1_CSS003415	PREDICTED: CDGSH iron-sulfur domain-containing protein NEET [Erythranthe guttata]	ch	ch	ch	ch	9.0794	25.3	3	2	2	0	0	0	0
CSS003433.1_CSS003433	PREDICTED: 1-aminocyclopropane-1-carboxylate oxidase [Juglans regia]	other	cy,N	cy	cytoskeleton	36.206	9.1	3	2	2	0	0	0	0	GO:0008152 metabolic process; GO:0009058 biosynthetic process; GO:0009692 ethylene metabolic process; GO:0009693 ethylene biosynthetic process; GO:0009987 cellular process; GO:0010817 regulation of hormone levels; GO:0042445 hormone metabolic process; GO:0042446 hormone biosynthetic process; GO:0043449 cellular alkene metabolic process; GO:0043450 alkene biosynthetic process; GO:0044237 cellular …			K05933	E1.14.17.4; aminocyclopropanecarboxylate oxidase [EC:1.14.17.4]	vvi00270 Cysteine and methionine metabolism - Vitis vinifera (wine grape); vvi01100 Metabolic pathways - Vitis vinifera (wine grape); vvi01110 Biosynthesis of secondary metabolites - Vitis vinifera (wine grape);	PF03171	2OG-Fe(II) oxygenase superfamily	Q	KOG0143	Iron/ascorbate family oxidoreductases
CSS003447.1_CSS003447	PREDICTED: PI-PLC X domain-containing protein At5g67130 [Arachis duranensis]	S	cm	S	ch	39.325	10.9	3	2	2	0	0	0	0
CSS003493.1_CSS003493	PREDICTED: GDT1-like protein 2, chloroplastic [Vitis vinifera]	ch	ga	chm	ch	21.457	6.4	1	1	1	0	0	0	0		GO:0005622 intracellular; GO:0005623 cell; GO:0005737 cytoplasm; GO:0009507 chloroplast; GO:0009526 plastid envelope; GO:0009528 plastid inner membrane; GO:0009536 plastid; GO:0009706 chloroplast inner membrane; GO:0009941 chloroplast envelope; GO:0016020 membrane; GO:0019866 organelle inner membrane; GO:0031090 organelle membrane; GO:0031967 organelle envelope; GO:0031969 chloroplast membrane; G…							L	KOG2881	Predicted membrane protein
CSS003508.1_CSS003508	PREDICTED: protein SLOW GREEN 1, chloroplastic [Cucumis sativus]	ch	N	cy	ch	39.055	8.4	3	3	3	0	0	0	0	GO:0006996 organelle organization; GO:0009657 plastid organization; GO:0009658 chloroplast organization; GO:0009987 cellular process; GO:0016043 cellular component organization; GO:0071840 cellular component organization or biogenesis;	GO:0005622 intracellular; GO:0005623 cell; GO:0005737 cytoplasm; GO:0009507 chloroplast; GO:0009526 plastid envelope; GO:0009536 plastid; GO:0009941 chloroplast envelope; GO:0031967 organelle envelope; GO:0031975 envelope; GO:0043226 organelle; GO:0043227 membrane-bounded organelle; GO:0043229 intracellular organelle; GO:0043231 intracellular membrane-bounded organelle; GO:0044422 organelle part;…
CSS003522.1_CSS003522	PREDICTED: putative pentatricopeptide repeat-containing protein At2g02150 [Citrus sinensis]	M	ch, N	N	N	53.489	2.7	1	1	1	0	0	0	0	GO:0006139 nucleobase-containing compound metabolic process; GO:0006725 cellular aromatic compound metabolic process; GO:0006807 nitrogen compound metabolic process; GO:0008152 metabolic process; GO:0009451 RNA modification; GO:0009987 cellular process; GO:0016070 RNA metabolic process; GO:0034641 cellular nitrogen compound metabolic process; GO:0043170 macromolecule metabolic process; GO:0043412…	GO:0005622 intracellular; GO:0005623 cell; GO:0043226 organelle; GO:0043227 membrane-bounded organelle; GO:0043229 intracellular organelle; GO:0043231 intracellular membrane-bounded organelle; GO:0044424 intracellular part; GO:0044464 cell part;	GO:0003676 nucleic acid binding; GO:0003723 RNA binding; GO:0003824 catalytic activity; GO:0004518 nuclease activity; GO:0004519 endonuclease activity; GO:0005488 binding; GO:0016787 hydrolase activity; GO:0016788 hydrolase activity, acting on ester bonds; GO:0097159 organic cyclic compound binding; GO:1901363 heterocyclic compound binding;						S	KOG4197	FOG: PPR repeat
CSS003525.1_CSS003525	PREDICTED: cysteine-rich receptor-like protein kinase 10 isoform X2 [Vitis vinifera]	S	cm	S	ex	28.1	31.2	7	6	3	0	0	0	0	GO:0006464 cellular protein modification process; GO:0006468 protein phosphorylation; GO:0006793 phosphorus metabolic process; GO:0006796 phosphate-containing compound metabolic process; GO:0006807 nitrogen compound metabolic process; GO:0006950 response to stress; GO:0006952 defense response; GO:0008152 metabolic process; GO:0009605 response to external stimulus; GO:0009607 response to biotic st…	GO:0005623 cell; GO:0005886 plasma membrane; GO:0016020 membrane; GO:0044464 cell part; GO:0071944 cell periphery;	GO:0003824 catalytic activity; GO:0004672 protein kinase activity; GO:0004674 protein serine/threonine kinase activity; GO:0016301 kinase activity; GO:0016740 transferase activity; GO:0016772 transferase activity, transferring phosphorus-containing groups; GO:0016773 phosphotransferase activity, alcohol group as acceptor;
CSS003526.1_CSS003526	PREDICTED: cysteine-rich receptor-like protein kinase 25 [Gossypium arboreum]	S	cm	S	ex	30.513	15.3	1	4	1	0	0	0	0
CSS003546.1_CSS003546	PREDICTED: transaldolase-like [Nicotiana tabacum]	ch	ch	cy	ch	48.182	30.3	6	10	5	0	0	0	0				K00616	E2.2.1.2, talA, talB; transaldolase [EC:2.2.1.2]	vvi00030 Pentose phosphate pathway - Vitis vinifera (wine grape); vvi01100 Metabolic pathways - Vitis vinifera (wine grape); vvi01110 Biosynthesis of secondary metabolites - Vitis vinifera (wine grape); vvi01200 Carbon metabolism - Vitis vinifera (wine grape); vvi01230 Biosynthesis of amino acids - Vitis vinifera (wine grape);	PF00923	Transaldolase	G	KOG2772	Transaldolase
CSS003589.1_CSS003589	PREDICTED: diacylglycerol kinase 5-like [Nicotiana tabacum]	M	ch,cy,n	N	cy	54.797	7.6	2	2	2	0	0	0	0	GO:0001775 cell activation; GO:0006629 lipid metabolic process; GO:0006793 phosphorus metabolic process; GO:0006796 phosphate-containing compound metabolic process; GO:0006950 response to stress; GO:0007596 blood coagulation; GO:0007599 hemostasis; GO:0008152 metabolic process; GO:0009611 response to wounding; GO:0009987 cellular process; GO:0016310 phosphorylation; GO:0030168 platelet activation…	GO:0005622 intracellular; GO:0005623 cell; GO:0005634 nucleus; GO:0005654 nucleoplasm; GO:0005737 cytoplasm; GO:0005886 plasma membrane; GO:0009507 chloroplast; GO:0009536 plastid; GO:0016020 membrane; GO:0030425 dendrite; GO:0031974 membrane-enclosed lumen; GO:0031981 nuclear lumen; GO:0032991 macromolecular complex; GO:0036477 somatodendritic compartment; GO:0042995 cell projection; GO:0043005 …	GO:0003824 catalytic activity; GO:0004143 diacylglycerol kinase activity; GO:0016301 kinase activity; GO:0016740 transferase activity; GO:0016772 transferase activity, transferring phosphorus-containing groups; GO:0016773 phosphotransferase activity, alcohol group as acceptor;						IT	KOG1169	Diacylglycerol kinase
CSS003591.1_CSS003591	PREDICTED: protein THYLAKOID FORMATION1, chloroplastic [Ziziphus jujuba]	ch	ch	M	ch	33.69	14.8	3	2	1	0	0	0	0	GO:0006091 generation of precursor metabolites and energy; GO:0006605 protein targeting; GO:0006612 protein targeting to membrane; GO:0006725 cellular aromatic compound metabolic process; GO:0006778 porphyrin-containing compound metabolic process; GO:0006787 porphyrin-containing compound catabolic process; GO:0006807 nitrogen compound metabolic process; GO:0006810 transport; GO:0006886 intracellu…	GO:0005622 intracellular; GO:0005623 cell; GO:0005737 cytoplasm; GO:0009507 chloroplast; GO:0009526 plastid envelope; GO:0009527 plastid outer membrane; GO:0009528 plastid inner membrane; GO:0009532 plastid stroma; GO:0009534 chloroplast thylakoid; GO:0009535 chloroplast thylakoid membrane; GO:0009536 plastid; GO:0009570 chloroplast stroma; GO:0009579 thylakoid; GO:0009707 chloroplast outer membr…
CSS003624.1_CSS003624	PREDICTED: alternative NAD(P)H-ubiquinone oxidoreductase C1, chloroplastic/mitochondrial [Vitis vinifera]	ch	M	ch	ch	58.177	14.6	6	6	6	0	0	0	0	GO:0006091 generation of precursor metabolites and energy; GO:0008152 metabolic process; GO:0009060 aerobic respiration; GO:0009314 response to radiation; GO:0009416 response to light stimulus; GO:0009628 response to abiotic stimulus; GO:0009987 cellular process; GO:0015980 energy derivation by oxidation of organic compounds; GO:0019646 aerobic electron transport chain; GO:0022900 electron transp…	GO:0005622 intracellular; GO:0005623 cell; GO:0005737 cytoplasm; GO:0005739 mitochondrion; GO:0009507 chloroplast; GO:0009532 plastid stroma; GO:0009536 plastid; GO:0009570 chloroplast stroma; GO:0010287 plastoglobule; GO:0043226 organelle; GO:0043227 membrane-bounded organelle; GO:0043229 intracellular organelle; GO:0043231 intracellular membrane-bounded organelle; GO:0044422 organelle part; GO:…	GO:0003824 catalytic activity; GO:0016491 oxidoreductase activity;	K17872	ndh2; NADH:ubiquinone reductase (non-electrogenic) [EC:1.6.5.9]	vvi00130 Ubiquinone and other terpenoid-quinone biosynthesis - Vitis vinifera (wine grape); vvi01100 Metabolic pathways - Vitis vinifera (wine grape); vvi01110 Biosynthesis of secondary metabolites - Vitis vinifera (wine grape);	PF07992	Pyridine nucleotide-disulphide oxidoreductase	C	KOG2495	NADH-dehydrogenase (ubiquinone)
CSS003625.1_CSS003625	PREDICTED: fatty acid amide hydrolase-like [Sesamum indicum]	other	ch,cy	M	cytoskeleton	67.465	3.8	1	1	1	0	0	0	0	GO:0006066 alcohol metabolic process; GO:0006576 cellular biogenic amine metabolic process; GO:0006807 nitrogen compound metabolic process; GO:0006950 response to stress; GO:0006952 defense response; GO:0008152 metabolic process; GO:0009308 amine metabolic process; GO:0009605 response to external stimulus; GO:0009607 response to biotic stimulus; GO:0009617 response to bacterium; GO:0009987 cellul…	GO:0005622 intracellular; GO:0005623 cell; GO:0005737 cytoplasm; GO:0005773 vacuole; GO:0005774 vacuolar membrane; GO:0005783 endoplasmic reticulum; GO:0005794 Golgi apparatus; GO:0005886 plasma membrane; GO:0012505 endomembrane system; GO:0016020 membrane; GO:0031090 organelle membrane; GO:0043226 organelle; GO:0043227 membrane-bounded organelle; GO:0043229 intracellular organelle; GO:0043231 in…	GO:0003824 catalytic activity; GO:0016787 hydrolase activity; GO:0016810 hydrolase activity, acting on carbon-nitrogen (but not peptide) bonds; GO:0016811 hydrolase activity, acting on carbon-nitrogen (but not peptide) bonds, in linear amides; GO:0047412 N-(long-chain-acyl)ethanolamine deacylase activity;						J	KOG1211	Amidases
CSS003626.1_CSS003626	PREDICTED: CBS domain-containing protein CBSCBSPB3-like isoform X1 [Nicotiana tabacum]	ch	M	M	ch	58.969	12.5	5	5	5	0	0	0	0							PF00571; PF00564	CBS domain; PB1 domain
CSS003637.1_CSS003637	PREDICTED: neurofilament heavy polypeptide [Vitis vinifera]	other	N	N	cy	70.151	34.9	19	17	17	0	0	0	0
CSS003646.1_CSS003646	PREDICTED: aspartic proteinase-like isoform X1 [Juglans regia]	S	V	V	ch	58.697	22.2	8	8	7	0	0	0	0	GO:0006508 proteolysis; GO:0006807 nitrogen compound metabolic process; GO:0008152 metabolic process; GO:0009056 catabolic process; GO:0009057 macromolecule catabolic process; GO:0019538 protein metabolic process; GO:0030163 protein catabolic process; GO:0043170 macromolecule metabolic process; GO:0044238 primary metabolic process; GO:0071704 organic substance metabolic process; GO:1901564 organo…		GO:0003824 catalytic activity; GO:0004175 endopeptidase activity; GO:0004190 aspartic-type endopeptidase activity; GO:0008233 peptidase activity; GO:0016787 hydrolase activity; GO:0070001 aspartic-type peptidase activity; GO:0070011 peptidase activity, acting on L-amino acid peptides;	K08245	E3.4.23.40; phytepsin [EC:3.4.23.40]		PF05184	Saposin-like type B, region 1	O	KOG1339	Aspartyl protease
CSS003650.1_CSS003650	PREDICTED: actin-related protein 7 [Vitis vinifera]	other	cy	cy	cy	39.518	3.1	1	1	1	0	0	0	0	GO:0000003 reproduction; GO:0003006 developmental process involved in reproduction; GO:0006325 chromatin organization; GO:0006996 organelle organization; GO:0007010 cytoskeleton organization; GO:0007275 multicellular organism development; GO:0009653 anatomical structure morphogenesis; GO:0009790 embryo development; GO:0009791 post-embryonic development; GO:0009793 embryo development ending in see…	GO:0005622 intracellular; GO:0005623 cell; GO:0005634 nucleus; GO:0043226 organelle; GO:0043227 membrane-bounded organelle; GO:0043229 intracellular organelle; GO:0043231 intracellular membrane-bounded organelle; GO:0044424 intracellular part; GO:0044464 cell part;	GO:0005198 structural molecule activity; GO:0005200 structural constituent of cytoskeleton;	K16615	PARP7; actin-related protein 7, plant				Z	KOG0676	Actin and related proteins
CSS003666.1_CSS003666	PREDICTED: ADP,ATP carrier protein [Beta vulgaris subsp. vulgaris]	ch	M	mm	ch	41.405	31.2	15	12	6	0	0	0	0	GO:0006810 transport; GO:0006811 ion transport; GO:0006820 anion transport; GO:0006839 mitochondrial transport; GO:0006855 drug transmembrane transport; GO:0006862 nucleotide transport; GO:0006996 organelle organization; GO:0007005 mitochondrion organization; GO:0007006 mitochondrial membrane organization; GO:0009987 cellular process; GO:0015711 organic anion transport; GO:0015748 organophosphate…	GO:0005622 intracellular; GO:0005623 cell; GO:0005737 cytoplasm; GO:0005739 mitochondrion; GO:0005740 mitochondrial envelope; GO:0005743 mitochondrial inner membrane; GO:0009507 chloroplast; GO:0009526 plastid envelope; GO:0009536 plastid; GO:0009941 chloroplast envelope; GO:0016020 membrane; GO:0016021 integral component of membrane; GO:0019866 organelle inner membrane; GO:0031090 organelle memb…	GO:0000295 adenine nucleotide transmembrane transporter activity; GO:0005215 transporter activity; GO:0005346 purine ribonucleotide transmembrane transporter activity; GO:0005347 ATP transmembrane transporter activity; GO:0005471 ATP:ADP antiporter activity; GO:0008509 anion transmembrane transporter activity; GO:0008514 organic anion transmembrane transporter activity; GO:0015075 ion transmembra…						C	KOG0749	Mitochondrial ADP/ATP carrier proteins
CSS003671.1_CSS003671	PREDICTED: 3-phosphoshikimate 1-carboxyvinyltransferase 2 [Juglans regia]	ch	ch	ch	ch	55.703	12.7	7	5	5	0	0	0	0	GO:0006082 organic acid metabolic process; GO:0008152 metabolic process; GO:0009058 biosynthetic process; GO:0009423 chorismate biosynthetic process; GO:0009987 cellular process; GO:0016053 organic acid biosynthetic process; GO:0019752 carboxylic acid metabolic process; GO:0043436 oxoacid metabolic process; GO:0043648 dicarboxylic acid metabolic process; GO:0043650 dicarboxylic acid biosynthetic …	GO:0005622 intracellular; GO:0005623 cell; GO:0005737 cytoplasm; GO:0009507 chloroplast; GO:0009532 plastid stroma; GO:0009536 plastid; GO:0009570 chloroplast stroma; GO:0043226 organelle; GO:0043227 membrane-bounded organelle; GO:0043229 intracellular organelle; GO:0043231 intracellular membrane-bounded organelle; GO:0044422 organelle part; GO:0044424 intracellular part; GO:0044434 chloroplast p…	GO:0003824 catalytic activity; GO:0003866 3-phosphoshikimate 1-carboxyvinyltransferase activity; GO:0016740 transferase activity; GO:0016765 transferase activity, transferring alkyl or aryl (other than methyl) groups;	K00800	aroA; 3-phosphoshikimate 1-carboxyvinyltransferase [EC:2.5.1.19]	vvi00400 Phenylalanine, tyrosine and tryptophan biosynthesis - Vitis vinifera (wine grape); vvi01100 Metabolic pathways - Vitis vinifera (wine grape); vvi01110 Biosynthesis of secondary metabolites - Vitis vinifera (wine grape); vvi01230 Biosynthesis of amino acids - Vitis vinifera (wine grape);			E	KOG0692	Pentafunctional AROM protein
CSS003672.1_CSS003672	PREDICTED: transketolase, chloroplastic [Nelumbo nucifera]	M	ch	pero	M	75.634	30	6	14	6	0	0	0	0			GO:0003824 catalytic activity; GO:0004802 transketolase activity; GO:0005488 binding; GO:0005509 calcium ion binding; GO:0016740 transferase activity; GO:0016744 transferase activity, transferring aldehyde or ketonic groups; GO:0030145 manganese ion binding; GO:0043167 ion binding; GO:0043169 cation binding; GO:0046872 metal ion binding; GO:0046914 transition metal ion binding; GO:0050897 cobalt …	K00615	E2.2.1.1, tktA, tktB; transketolase [EC:2.2.1.1]	vvi00030 Pentose phosphate pathway - Vitis vinifera (wine grape); vvi00710 Carbon fixation in photosynthetic organisms - Vitis vinifera (wine grape); vvi01100 Metabolic pathways - Vitis vinifera (wine grape); vvi01110 Biosynthesis of secondary metabolites - Vitis vinifera (wine grape); vvi01200 Carbon metabolism - Vitis vinifera (wine grape); vvi01230 Biosynthesis of amino acids - Vitis vinifera …	PF00456; PF02779; PF02780	Transketolase, thiamine diphosphate binding domain; Transketolase, pyrimidine binding domain; Transketolase, C-terminal domain	G	KOG0523	Transketolase
CSS003698.1_CSS003698	plasma membrane fusion protein [Arabidopsis thaliana]	ch	N	N	ch	25.586	15.9	2	3	3	0	0	0	0
CSS003748.1_CSS003748	PREDICTED: ATPase ASNA1 homolog 2-like [Juglans regia]	other	ch	cy	N	36.313	8.8	1	2	1	0	0	0	0		GO:0005622 intracellular; GO:0005623 cell; GO:0005737 cytoplasm; GO:0005829 cytosol; GO:0044424 intracellular part; GO:0044444 cytoplasmic part; GO:0044464 cell part;		K01551	arsA, ASNA1; arsenite-transporting ATPase [EC:3.6.3.16]		PF02374	Anion-transporting ATPase	P	KOG2825	Putative arsenite-translocating ATPase
CSS003771.1_CSS003771	PREDICTED: UPF0426 protein At1g28150, chloroplastic [Prunus mume]	ch	ch,ga,n	ch	ch	13.714	11.5	0	1	1	0	0	0	0		GO:0005622 intracellular; GO:0005623 cell; GO:0005737 cytoplasm; GO:0009507 chloroplast; GO:0009532 plastid stroma; GO:0009536 plastid; GO:0009570 chloroplast stroma; GO:0010287 plastoglobule; GO:0043226 organelle; GO:0043227 membrane-bounded organelle; GO:0043229 intracellular organelle; GO:0043231 intracellular membrane-bounded organelle; GO:0044422 organelle part; GO:0044424 intracellular part…
CSS003773.1_CSS003773	PREDICTED: phytochrome-associated serine/threonine-protein phosphatase [Ipomoea nil]	other	cy,N	cy	cy	34.961	3.9	0	1	1	0	0	0	0	GO:0006464 cellular protein modification process; GO:0006468 protein phosphorylation; GO:0006470 protein dephosphorylation; GO:0006793 phosphorus metabolic process; GO:0006796 phosphate-containing compound metabolic process; GO:0006807 nitrogen compound metabolic process; GO:0008152 metabolic process; GO:0009909 regulation of flower development; GO:0009910 negative regulation of flower developmen…	GO:0000159 protein phosphatase type 2A complex; GO:0005622 intracellular; GO:0005623 cell; GO:0005634 nucleus; GO:0005737 cytoplasm; GO:0008287 protein serine/threonine phosphatase complex; GO:0032991 macromolecular complex; GO:0043226 organelle; GO:0043227 membrane-bounded organelle; GO:0043229 intracellular organelle; GO:0043231 intracellular membrane-bounded organelle; GO:0044424 intracellular…	GO:0003824 catalytic activity; GO:0004672 protein kinase activity; GO:0004674 protein serine/threonine kinase activity; GO:0016301 kinase activity; GO:0016740 transferase activity; GO:0016772 transferase activity, transferring phosphorus-containing groups; GO:0016773 phosphotransferase activity, alcohol group as acceptor;	K15498	PPP6C; serine/threonine-protein phosphatase 6 catalytic subunit [EC:3.1.3.16]		PF00149	Calcineurin-like phosphoesterase	DT	KOG0373	Serine/threonine specific protein phosphatase involved in cell cycle control, PP2A-related
CSS003788.1_CSS003788	Nuclear-interacting partner of ALK [Morus notabilis]	other	N	N	N	61.972	3.1	1	1	1	0	0	0	0	GO:0009966 regulation of signal transduction; GO:0009968 negative regulation of signal transduction; GO:0010646 regulation of cell communication; GO:0010648 negative regulation of cell communication; GO:0010941 regulation of cell death; GO:0023051 regulation of signaling; GO:0023057 negative regulation of signaling; GO:0042981 regulation of apoptotic process; GO:0043066 negative regulation of apo…	GO:0005622 intracellular; GO:0005623 cell; GO:0005634 nucleus; GO:0005635 nuclear envelope; GO:0012505 endomembrane system; GO:0016020 membrane; GO:0031090 organelle membrane; GO:0031965 nuclear membrane; GO:0031967 organelle envelope; GO:0031975 envelope; GO:0043226 organelle; GO:0043227 membrane-bounded organelle; GO:0043229 intracellular organelle; GO:0043231 intracellular membrane-bounded org…	GO:0005488 binding; GO:0005515 protein binding; GO:0019899 enzyme binding; GO:0019900 kinase binding; GO:0019901 protein kinase binding;						G	KOG4765	Uncharacterized conserved protein
CSS003790.1_CSS003790	PREDICTED: photosystem I chlorophyll a/b-binding protein 3-1, chloroplastic [Malus domestica]	ch	ch	chm	ch	29.748	46	9	8	8	0	0	0	0	GO:0006091 generation of precursor metabolites and energy; GO:0008152 metabolic process; GO:0009314 response to radiation; GO:0009416 response to light stimulus; GO:0009628 response to abiotic stimulus; GO:0009765 photosynthesis, light harvesting; GO:0009768 photosynthesis, light harvesting in photosystem I; GO:0009987 cellular process; GO:0015979 photosynthesis; GO:0019684 photosynthesis, light …	GO:0005622 intracellular; GO:0005623 cell; GO:0005737 cytoplasm; GO:0009507 chloroplast; GO:0009526 plastid envelope; GO:0009532 plastid stroma; GO:0009534 chloroplast thylakoid; GO:0009535 chloroplast thylakoid membrane; GO:0009536 plastid; GO:0009570 chloroplast stroma; GO:0009579 thylakoid; GO:0009941 chloroplast envelope; GO:0010287 plastoglobule; GO:0016020 membrane; GO:0031967 organelle env…	GO:0005488 binding; GO:0016168 chlorophyll binding; GO:0031409 pigment binding; GO:0043167 ion binding; GO:0043168 anion binding; GO:0046906 tetrapyrrole binding; GO:0048037 cofactor binding; GO:0097159 organic cyclic compound binding; GO:1901363 heterocyclic compound binding;
CSS003794.1_CSS003794	PREDICTED: flowering time control protein FPA [Vitis vinifera]	ch	ch,N	N	N	109.56	3.1	2	2	2	0	0	0	0							PF00076; PF07744	RNA recognition motif. (a.k.a. RRM, RBD, or RNP domain); SPOC domain	A	KOG0118	FOG: RRM domain
CSS003798.1_CSS003798	PREDICTED: fructose-bisphosphate aldolase cytoplasmic isozyme [Sesamum indicum]	other	M	cy	cy	38.405	52.2	11	13	9	0	0	0	0		GO:0005622 intracellular; GO:0005623 cell; GO:0005737 cytoplasm; GO:0044424 intracellular part; GO:0044464 cell part;		K01623	ALDO; fructose-bisphosphate aldolase, class I [EC:4.1.2.13]	vvi00010 Glycolysis / Gluconeogenesis - Vitis vinifera (wine grape); vvi00030 Pentose phosphate pathway - Vitis vinifera (wine grape); vvi00051 Fructose and mannose metabolism - Vitis vinifera (wine grape); vvi00710 Carbon fixation in photosynthetic organisms - Vitis vinifera (wine grape); vvi01100 Metabolic pathways - Vitis vinifera (wine grape); vvi01110 Biosynthesis of secondary metabolites - …	PF00274	Fructose-bisphosphate aldolase class-I	G	KOG1557	Fructose-biphosphate aldolase
CSS003819.1_CSS003819	PREDICTED: fumarylacetoacetase [Jatropha curcas]	other	ch	cy	cy	50.857	8.8	4	3	3	0	0	0	0	GO:0006082 organic acid metabolic process; GO:0006520 cellular amino acid metabolic process; GO:0006570 tyrosine metabolic process; GO:0006572 tyrosine catabolic process; GO:0006725 cellular aromatic compound metabolic process; GO:0006807 nitrogen compound metabolic process; GO:0008152 metabolic process; GO:0008219 cell death; GO:0009056 catabolic process; GO:0009063 cellular amino acid catabolic…	GO:0005622 intracellular; GO:0005623 cell; GO:0005737 cytoplasm; GO:0005829 cytosol; GO:0044424 intracellular part; GO:0044444 cytoplasmic part; GO:0044464 cell part;	GO:0003824 catalytic activity; GO:0004334 fumarylacetoacetase activity; GO:0016787 hydrolase activity; GO:0016822 hydrolase activity, acting on acid carbon-carbon bonds; GO:0016823 hydrolase activity, acting on acid carbon-carbon bonds, in ketonic substances;	K01555	FAH, fahA; fumarylacetoacetase [EC:3.7.1.2]	vvi00350 Tyrosine metabolism - Vitis vinifera (wine grape); vvi01100 Metabolic pathways - Vitis vinifera (wine grape);	PF09298	Domain of unknown function (DUF1969)	G	KOG2843	Fumarylacetoacetase
CSS003834.1_CSS003834	PREDICTED: 60S ribosomal protein L5 [Pyrus x bretschneideri]	M	N	cy	ch	21.364	14.5	1	1	1	0	0	0	0	GO:0000027 ribosomal large subunit assembly; GO:0003002 regionalization; GO:0006412 translation; GO:0006518 peptide metabolic process; GO:0006807 nitrogen compound metabolic process; GO:0006810 transport; GO:0006913 nucleocytoplasmic transport; GO:0006996 organelle organization; GO:0007275 multicellular organism development; GO:0007389 pattern specification process; GO:0008152 metabolic process; …	GO:0005622 intracellular; GO:0005623 cell; GO:0005634 nucleus; GO:0005730 nucleolus; GO:0005737 cytoplasm; GO:0005773 vacuole; GO:0005829 cytosol; GO:0005840 ribosome; GO:0005844 polysome; GO:0005886 plasma membrane; GO:0009507 chloroplast; GO:0009536 plastid; GO:0015934 large ribosomal subunit; GO:0016020 membrane; GO:0022625 cytosolic large ribosomal subunit; GO:0022626 cytosolic ribosome; GO:0…	GO:0003676 nucleic acid binding; GO:0003723 RNA binding; GO:0003735 structural constituent of ribosome; GO:0005198 structural molecule activity; GO:0005488 binding; GO:0008097 5S rRNA binding; GO:0019843 rRNA binding; GO:0097159 organic cyclic compound binding; GO:1901363 heterocyclic compound binding;						J	KOG0875	60S ribosomal protein L5
CSS003840.1_CSS003840	PREDICTED: inositol-3-phosphate synthase [Nicotiana tomentosiformis]	other	cy	cy	cy	56.189	10.4	2	4	4	0	0	0	0	GO:0000003 reproduction; GO:0000302 response to reactive oxygen species; GO:0002252 immune effector process; GO:0002376 immune system process; GO:0003006 developmental process involved in reproduction; GO:0005975 carbohydrate metabolic process; GO:0006020 inositol metabolic process; GO:0006021 inositol biosynthetic process; GO:0006066 alcohol metabolic process; GO:0006575 cellular modified amino …	GO:0005622 intracellular; GO:0005623 cell; GO:0005634 nucleus; GO:0005737 cytoplasm; GO:0043226 organelle; GO:0043227 membrane-bounded organelle; GO:0043229 intracellular organelle; GO:0043231 intracellular membrane-bounded organelle; GO:0044424 intracellular part; GO:0044464 cell part;	GO:0003824 catalytic activity; GO:0004512 inositol-3-phosphate synthase activity; GO:0016853 isomerase activity; GO:0016872 intramolecular lyase activity;						I	KOG0693	Myo-inositol-1-phosphate synthase
CSS003862.1_CSS003862	PREDICTED: coatomer subunit gamma-2 [Vitis vinifera]	other	N	cy	cy	98.37	21.6	16	13	6	0	0	0	0		GO:0005622 intracellular; GO:0005623 cell; GO:0005737 cytoplasm; GO:0005829 cytosol; GO:0005886 plasma membrane; GO:0005911 cell-cell junction; GO:0009506 plasmodesma; GO:0009507 chloroplast; GO:0009536 plastid; GO:0016020 membrane; GO:0030054 cell junction; GO:0043226 organelle; GO:0043227 membrane-bounded organelle; GO:0043229 intracellular organelle; GO:0043231 intracellular membrane-bounded o…		K17267	COPG; coatomer subunit gamma		PF08752	Coatomer gamma subunit appendage domain	U	KOG1078	Vesicle coat complex COPI, gamma subunit
CSS003871.1_CSS003871	PREDICTED: 60S ribosomal protein L37a [Cucumis melo]	M	ch	cy	ch	10.257	26.1	2	2	2	0	0	0	0									J	KOG0402	60S ribosomal protein L37
CSS003897.1_CSS003897	PREDICTED: G-type lectin S-receptor-like serine/threonine-protein kinase At2g19130 [Theobroma cacao]	S	N	pm	vm	92.072	1.1	1	1	1	0	0	0	0	GO:0006464 cellular protein modification process; GO:0006468 protein phosphorylation; GO:0006793 phosphorus metabolic process; GO:0006796 phosphate-containing compound metabolic process; GO:0006807 nitrogen compound metabolic process; GO:0008152 metabolic process; GO:0009987 cellular process; GO:0016310 phosphorylation; GO:0019538 protein metabolic process; GO:0036211 protein modification process…	GO:0005623 cell; GO:0005886 plasma membrane; GO:0016020 membrane; GO:0044464 cell part; GO:0071944 cell periphery;	GO:0003824 catalytic activity; GO:0004672 protein kinase activity; GO:0004674 protein serine/threonine kinase activity; GO:0005488 binding; GO:0005515 protein binding; GO:0005516 calmodulin binding; GO:0016301 kinase activity; GO:0016740 transferase activity; GO:0016772 transferase activity, transferring phosphorus-containing groups; GO:0016773 phosphotransferase activity, alcohol group as accept…				PF01453; PF00954; PF08276; PF00069	D-mannose binding lectin; S-locus glycoprotein family; PAN-like domain; Protein kinase domain
CSS003899.1_CSS003899	photosystem II protein D2 (chloroplast) [Haloxylon persicum]	M	ch(p)	chm	cy	34.725	23.1	13	5	2	0	0	0	0		GO:0005622 intracellular; GO:0005623 cell; GO:0005737 cytoplasm; GO:0009507 chloroplast; GO:0009532 plastid stroma; GO:0009534 chloroplast thylakoid; GO:0009535 chloroplast thylakoid membrane; GO:0009536 plastid; GO:0009570 chloroplast stroma; GO:0009579 thylakoid; GO:0010287 plastoglobule; GO:0016020 membrane; GO:0031976 plastid thylakoid; GO:0031984 organelle subcompartment; GO:0034357 photosyn…
CSS003907.1_CSS003907	PREDICTED: huntingtin-interacting protein K [Sesamum indicum]	other	N	cy	cy	12.131	27.3	2	2	2	0	0	0	0									S	KOG3450	Huntingtin interacting protein HYPK
CSS003913.1_CSS003913	PREDICTED: cell division cycle protein 48 homolog [Gossypium hirsutum]	other	cy,er,N	cy	cy	89.802	28.4	3	21	3	0	0	0	0	GO:0009893 positive regulation of metabolic process; GO:0009894 regulation of catabolic process; GO:0009896 positive regulation of catabolic process; GO:0010035 response to inorganic substance; GO:0010038 response to metal ion; GO:0010604 positive regulation of macromolecule metabolic process; GO:0019222 regulation of metabolic process; GO:0042176 regulation of protein catabolic process; GO:00422…	GO:0005622 intracellular; GO:0005623 cell; GO:0005634 nucleus; GO:0005654 nucleoplasm; GO:0005730 nucleolus; GO:0005737 cytoplasm; GO:0005794 Golgi apparatus; GO:0005829 cytosol; GO:0005886 plasma membrane; GO:0012505 endomembrane system; GO:0016020 membrane; GO:0031974 membrane-enclosed lumen; GO:0031981 nuclear lumen; GO:0043226 organelle; GO:0043227 membrane-bounded organelle; GO:0043228 non-m…		K13525	VCP, CDC48; transitional endoplasmic reticulum ATPase	vvi04141 Protein processing in endoplasmic reticulum - Vitis vinifera (wine grape);	PF02359; PF02933; PF00004; PF09336	Cell division protein 48 (CDC48), N-terminal domain; Cell division protein 48 (CDC48), domain 2; ATPase family associated with various cellular activities (AAA); Vps4 C terminal oligomerisation domain	O	KOG0730	AAA+-type ATPase
CSS003931.1_CSS003931	PREDICTED: 3-isopropylmalate dehydrogenase, chloroplastic-like [Solanum tuberosum]	M	ch,M	ch	ch, M	47.711	20.9	7	6	2	0	0	0	0	GO:0006082 organic acid metabolic process; GO:0006091 generation of precursor metabolites and energy; GO:0006099 tricarboxylic acid cycle; GO:0006101 citrate metabolic process; GO:0006102 isocitrate metabolic process; GO:0008152 metabolic process; GO:0009060 aerobic respiration; GO:0009987 cellular process; GO:0015980 energy derivation by oxidation of organic compounds; GO:0016999 antibiotic meta…	GO:0005622 intracellular; GO:0005623 cell; GO:0005737 cytoplasm; GO:0005739 mitochondrion; GO:0009507 chloroplast; GO:0009536 plastid; GO:0043226 organelle; GO:0043227 membrane-bounded organelle; GO:0043229 intracellular organelle; GO:0043231 intracellular membrane-bounded organelle; GO:0044424 intracellular part; GO:0044444 cytoplasmic part; GO:0044464 cell part;	GO:0000166 nucleotide binding; GO:0003824 catalytic activity; GO:0004448 isocitrate dehydrogenase activity; GO:0004449 isocitrate dehydrogenase (NAD+) activity; GO:0005488 binding; GO:0005524 ATP binding; GO:0008144 drug binding; GO:0008270 zinc ion binding; GO:0016491 oxidoreductase activity; GO:0016614 oxidoreductase activity, acting on CH-OH group of donors; GO:0016616 oxidoreductase activity,…	K00030	IDH3; isocitrate dehydrogenase (NAD+) [EC:1.1.1.41]	vvi00020 Citrate cycle (TCA cycle) - Vitis vinifera (wine grape); vvi01100 Metabolic pathways - Vitis vinifera (wine grape); vvi01110 Biosynthesis of secondary metabolites - Vitis vinifera (wine grape); vvi01200 Carbon metabolism - Vitis vinifera (wine grape); vvi01210 2-Oxocarboxylic acid metabolism - Vitis vinifera (wine grape); vvi01230 Biosynthesis of amino acids - Vitis vinifera (wine grape);	PF00180	Isocitrate/isopropylmalate dehydrogenase	C	KOG0785	Isocitrate dehydrogenase, alpha subunit
CSS003932.1_CSS003932	PREDICTED: protein LOW PSII ACCUMULATION 1, chloroplastic [Vitis vinifera]	S	ch	mm	vm	26.135	5.1	2	1	1	0	0	0	0
CSS003939.1_CSS003939	nuclear protein [Arabidopsis thaliana]	ch	ch,cy	M	ch	33.521	25	5	6	6	0	0	0	0
CSS003943.1_CSS003943	PREDICTED: nudix hydrolase 3 [Vitis vinifera]	other	ch	cy	cy	84.267	23.7	11	12	12	0	0	0	0	GO:0006508 proteolysis; GO:0006807 nitrogen compound metabolic process; GO:0008152 metabolic process; GO:0019538 protein metabolic process; GO:0043170 macromolecule metabolic process; GO:0044238 primary metabolic process; GO:0071704 organic substance metabolic process; GO:1901564 organonitrogen compound metabolic process;	GO:0005622 intracellular; GO:0005623 cell; GO:0005737 cytoplasm; GO:0005773 vacuole; GO:0005829 cytosol; GO:0043226 organelle; GO:0043227 membrane-bounded organelle; GO:0043229 intracellular organelle; GO:0043231 intracellular membrane-bounded organelle; GO:0044424 intracellular part; GO:0044444 cytoplasmic part; GO:0044464 cell part;	GO:0003824 catalytic activity; GO:0004177 aminopeptidase activity; GO:0008233 peptidase activity; GO:0008238 exopeptidase activity; GO:0008239 dipeptidyl-peptidase activity; GO:0016787 hydrolase activity; GO:0070011 peptidase activity, acting on L-amino acid peptides;				PF00293	NUDIX domain
CSS003986.1_CSS003986	PREDICTED: aspartate--tRNA ligase 2, cytoplasmic [Solanum tuberosum]	other	M	cy	N	69.02	31.4	11	11	11	0	0	0	0	GO:0006950 response to stress; GO:0006952 defense response; GO:0009605 response to external stimulus; GO:0009607 response to biotic stimulus; GO:0009620 response to fungus; GO:0010035 response to inorganic substance; GO:0010038 response to metal ion; GO:0042221 response to chemical; GO:0043207 response to external biotic stimulus; GO:0046686 response to cadmium ion; GO:0050832 defense response to…	GO:0005622 intracellular; GO:0005623 cell; GO:0005737 cytoplasm; GO:0005783 endoplasmic reticulum; GO:0005829 cytosol; GO:0012505 endomembrane system; GO:0043226 organelle; GO:0043227 membrane-bounded organelle; GO:0043229 intracellular organelle; GO:0043231 intracellular membrane-bounded organelle; GO:0044424 intracellular part; GO:0044444 cytoplasmic part; GO:0044464 cell part;	GO:0003824 catalytic activity; GO:0004812 aminoacyl-tRNA ligase activity; GO:0004815 aspartate-tRNA ligase activity; GO:0016874 ligase activity; GO:0016875 ligase activity, forming carbon-oxygen bonds;	K22503	vvi00970 Aminoacyl-tRNA biosynthesis - Vitis vinifera (wine grape);		PF01336; PF00152	OB-fold nucleic acid binding domain; tRNA synthetases class II (D, K and N)	J	KOG0556	Aspartyl-tRNA synthetase
CSS004013.1_CSS004013	PREDICTED: 26S proteasome non-ATPase regulatory subunit 13 homolog B [Vigna radiata var. radiata]	other	cy,N	N	ch	33.837	3.4	1	1	1	0	0	0	0	GO:0006508 proteolysis; GO:0006511 ubiquitin-dependent protein catabolic process; GO:0006807 nitrogen compound metabolic process; GO:0008152 metabolic process; GO:0009056 catabolic process; GO:0009057 macromolecule catabolic process; GO:0009987 cellular process; GO:0016043 cellular component organization; GO:0019538 protein metabolic process; GO:0019941 modification-dependent protein catabolic pr…	GO:0000502 proteasome complex; GO:0005622 intracellular; GO:0005623 cell; GO:0005634 nucleus; GO:0005737 cytoplasm; GO:0005829 cytosol; GO:0005838 proteasome regulatory particle; GO:0008541 proteasome regulatory particle, lid subcomplex; GO:0022624 proteasome accessory complex; GO:0032991 macromolecular complex; GO:0043226 organelle; GO:0043227 membrane-bounded organelle; GO:0043229 intracellular…	GO:0005198 structural molecule activity;	K03039	PSMD13, RPN9; 26S proteasome regulatory subunit N9	vvi03050 Proteasome - Vitis vinifera (wine grape);			O	KOG2908	26S proteasome regulatory complex, subunit RPN9/PSMD13
CSS004036.1_CSS004036	PREDICTED: protein AUXIN RESPONSE 4 [Nicotiana attenuata]	other	ch,n	erm	pm	47.062	13.4	4	4	4	0	0	0	0	GO:0006810 transport; GO:0009605 response to external stimulus; GO:0009612 response to mechanical stimulus; GO:0009628 response to abiotic stimulus; GO:0009719 response to endogenous stimulus; GO:0009725 response to hormone; GO:0009733 response to auxin; GO:0009914 hormone transport; GO:0009926 auxin polar transport; GO:0010033 response to organic substance; GO:0010817 regulation of hormone level…	GO:0005622 intracellular; GO:0005623 cell; GO:0005737 cytoplasm; GO:0005739 mitochondrion; GO:0005773 vacuole; GO:0005774 vacuolar membrane; GO:0005783 endoplasmic reticulum; GO:0012505 endomembrane system; GO:0016020 membrane; GO:0031090 organelle membrane; GO:0043226 organelle; GO:0043227 membrane-bounded organelle; GO:0043229 intracellular organelle; GO:0043231 intracellular membrane-bounded o…
CSS004051.1_CSS004051	PREDICTED: laccase-14 [Vitis vinifera]	other	cm	S	cy	59.928	6.3	3	2	2	0	0	0	0				K05909	E1.10.3.2; laccase [EC:1.10.3.2]		PF07732; PF00394; PF07731	Multicopper oxidase; Multicopper oxidase; Multicopper oxidase	Q	KOG1263	Multicopper oxidases
CSS004067.1_CSS004067	PREDICTED: RNA-binding protein 1 isoform X1 [Vitis vinifera]	M	ch,N	N	cy	26.1	10	2	2	2	0	0	0	0							PF00076	RNA recognition motif. (a.k.a. RRM, RBD, or RNP domain)
CSS004070.1_CSS004070	PREDICTED: 17.3 kDa class II heat shock protein-like [Nicotiana attenuata]	other	ch,cy	cy	cy	18.129	61.6	7	6	5	0	0	0	0		GO:0005622 intracellular; GO:0005623 cell; GO:0005737 cytoplasm; GO:0044424 intracellular part; GO:0044464 cell part;		K13993	HSP20; HSP20 family protein	vvi04141 Protein processing in endoplasmic reticulum - Vitis vinifera (wine grape);			O	KOG0710	Molecular chaperone (small heat-shock protein Hsp26/Hsp42)
CSS004103.1_CSS004103	PREDICTED: bark storage protein A [Vitis vinifera]	other	N	cy	N	22.372	18.1	2	2	1	0	0	0	0							PF01048	Phosphorylase superfamily
CSS004104.1_CSS004104	PREDICTED: ATP phosphoribosyltransferase 2, chloroplastic-like [Nicotiana attenuata]	other	ch	cy	cy	18.86	6.9	1	1	1	0	0	0	0	GO:0000105 histidine biosynthetic process; GO:0006082 organic acid metabolic process; GO:0006520 cellular amino acid metabolic process; GO:0006547 histidine metabolic process; GO:0006725 cellular aromatic compound metabolic process; GO:0006807 nitrogen compound metabolic process; GO:0008152 metabolic process; GO:0008652 cellular amino acid biosynthetic process; GO:0009058 biosynthetic process; GO…	GO:0005622 intracellular; GO:0005623 cell; GO:0005737 cytoplasm; GO:0009507 chloroplast; GO:0009532 plastid stroma; GO:0009536 plastid; GO:0009570 chloroplast stroma; GO:0043226 organelle; GO:0043227 membrane-bounded organelle; GO:0043229 intracellular organelle; GO:0043231 intracellular membrane-bounded organelle; GO:0044422 organelle part; GO:0044424 intracellular part; GO:0044434 chloroplast p…	GO:0003824 catalytic activity; GO:0003879 ATP phosphoribosyltransferase activity; GO:0016740 transferase activity; GO:0016757 transferase activity, transferring glycosyl groups; GO:0016763 transferase activity, transferring pentosyl groups;	K00765	hisG; ATP phosphoribosyltransferase [EC:2.4.2.17]	vvi00340 Histidine metabolism - Vitis vinifera (wine grape); vvi01100 Metabolic pathways - Vitis vinifera (wine grape); vvi01110 Biosynthesis of secondary metabolites - Vitis vinifera (wine grape); vvi01230 Biosynthesis of amino acids - Vitis vinifera (wine grape);	PF08029	HisG, C-terminal domain	E	KOG2831	ATP phosphoribosyltransferase
CSS004124.1_CSS004124	PREDICTED: NADH-cytochrome b5 reductase-like protein [Nelumbo nucifera]	ch	M	M	ch	39.307	9.8	4	3	3	0	0	0	0	GO:0006950 response to stress; GO:0006970 response to osmotic stress; GO:0008152 metabolic process; GO:0009628 response to abiotic stimulus; GO:0009651 response to salt stress; GO:0050896 response to stimulus; GO:0055114 oxidation-reduction process;	GO:0005618 cell wall; GO:0005622 intracellular; GO:0005623 cell; GO:0005737 cytoplasm; GO:0005739 mitochondrion; GO:0005740 mitochondrial envelope; GO:0005758 mitochondrial intermembrane space; GO:0005794 Golgi apparatus; GO:0009505 plant-type cell wall; GO:0012505 endomembrane system; GO:0030312 external encapsulating structure; GO:0031967 organelle envelope; GO:0031970 organelle envelope lumen;…	GO:0003824 catalytic activity; GO:0004128 cytochrome-b5 reductase activity, acting on NAD(P)H; GO:0005488 binding; GO:0005507 copper ion binding; GO:0016491 oxidoreductase activity; GO:0016651 oxidoreductase activity, acting on NAD(P)H; GO:0016653 oxidoreductase activity, acting on NAD(P)H, heme protein as acceptor; GO:0043167 ion binding; GO:0043169 cation binding; GO:0046872 metal ion binding; …	K00326	E1.6.2.2; cytochrome-b5 reductase [EC:1.6.2.2]	vvi00520 Amino sugar and nucleotide sugar metabolism - Vitis vinifera (wine grape);	PF00970; PF00175	Oxidoreductase FAD-binding domain; Oxidoreductase NAD-binding domain	C	KOG0534	NADH-cytochrome b-5 reductase
CSS004129.1_CSS004129	PREDICTED: flavin-dependent oxidoreductase FOX1-like [Nicotiana tomentosiformis]	S	cm,cy	S	ch	61.324	7.5	4	4	3	0	0	0	0	GO:0006950 response to stress; GO:0006952 defense response; GO:0006979 response to oxidative stress; GO:0008152 metabolic process; GO:0009605 response to external stimulus; GO:0009607 response to biotic stimulus; GO:0009620 response to fungus; GO:0043207 response to external biotic stimulus; GO:0050832 defense response to fungus; GO:0050896 response to stimulus; GO:0051704 multi-organism process;…	GO:0005576 extracellular region; GO:0005618 cell wall; GO:0005622 intracellular; GO:0005623 cell; GO:0005737 cytoplasm; GO:0005739 mitochondrion; GO:0005773 vacuole; GO:0005829 cytosol; GO:0005886 plasma membrane; GO:0005911 cell-cell junction; GO:0009505 plant-type cell wall; GO:0009506 plasmodesma; GO:0016020 membrane; GO:0030054 cell junction; GO:0030312 external encapsulating structure; GO:00…	GO:0003824 catalytic activity; GO:0016491 oxidoreductase activity; GO:0016614 oxidoreductase activity, acting on CH-OH group of donors; GO:0016899 oxidoreductase activity, acting on the CH-OH group of donors, oxygen as acceptor;				PF01565; PF08031	FAD binding domain ; Berberine and berberine like
CSS004130.1_CSS004130	PREDICTED: leucine--tRNA ligase, cytoplasmic-like [Nelumbo nucifera]	other	cy	cy	cy	123.75	6.5	2	6	2	0	0	0	0	GO:0001101 response to acid chemical; GO:0006082 organic acid metabolic process; GO:0006139 nucleobase-containing compound metabolic process; GO:0006399 tRNA metabolic process; GO:0006412 translation; GO:0006418 tRNA aminoacylation for protein translation; GO:0006425 glutaminyl-tRNA aminoacylation; GO:0006429 leucyl-tRNA aminoacylation; GO:0006438 valyl-tRNA aminoacylation; GO:0006518 peptide met…	GO:0000323 lytic vacuole; GO:0005622 intracellular; GO:0005623 cell; GO:0005634 nucleus; GO:0005654 nucleoplasm; GO:0005737 cytoplasm; GO:0005764 lysosome; GO:0005773 vacuole; GO:0005783 endoplasmic reticulum; GO:0005829 cytosol; GO:0005911 cell-cell junction; GO:0009506 plasmodesma; GO:0009507 chloroplast; GO:0009536 plastid; GO:0012505 endomembrane system; GO:0016604 nuclear body; GO:0017101 am…	GO:0003824 catalytic activity; GO:0004812 aminoacyl-tRNA ligase activity; GO:0004819 glutamine-tRNA ligase activity; GO:0004823 leucine-tRNA ligase activity; GO:0004832 valine-tRNA ligase activity; GO:0005096 GTPase activator activity; GO:0008047 enzyme activator activity; GO:0016874 ligase activity; GO:0016875 ligase activity, forming carbon-oxygen bonds; GO:0030234 enzyme regulator activity; GO…	K01869	LARS, leuS; leucyl-tRNA synthetase [EC:6.1.1.4]	vvi00970 Aminoacyl-tRNA biosynthesis - Vitis vinifera (wine grape);	PF08264	Anticodon-binding domain of tRNA	J	KOG0437	Leucyl-tRNA synthetase
CSS004183.1_CSS004183	PREDICTED: adenosylhomocysteinase-like [Nelumbo nucifera]	other	ch,cy	cy	cy	23.276	4.2	1	1	1	0	0	0	0	GO:0000003 reproduction; GO:0000096 sulfur amino acid metabolic process; GO:0003006 developmental process involved in reproduction; GO:0006082 organic acid metabolic process; GO:0006139 nucleobase-containing compound metabolic process; GO:0006259 DNA metabolic process; GO:0006325 chromatin organization; GO:0006342 chromatin silencing; GO:0006346 methylation-dependent chromatin silencing; GO:00063…	GO:0005576 extracellular region; GO:0005622 intracellular; GO:0005623 cell; GO:0005737 cytoplasm; GO:0005773 vacuole; GO:0005774 vacuolar membrane; GO:0005829 cytosol; GO:0005886 plasma membrane; GO:0005911 cell-cell junction; GO:0009506 plasmodesma; GO:0016020 membrane; GO:0030054 cell junction; GO:0031090 organelle membrane; GO:0043226 organelle; GO:0043227 membrane-bounded organelle; GO:004322…	GO:0003824 catalytic activity; GO:0004013 adenosylhomocysteinase activity; GO:0005488 binding; GO:0005507 copper ion binding; GO:0016787 hydrolase activity; GO:0016801 hydrolase activity, acting on ether bonds; GO:0016802 trialkylsulfonium hydrolase activity; GO:0043167 ion binding; GO:0043169 cation binding; GO:0046872 metal ion binding; GO:0046914 transition metal ion binding;	K01251	E3.3.1.1, ahcY; adenosylhomocysteinase [EC:3.3.1.1]	vvi00270 Cysteine and methionine metabolism - Vitis vinifera (wine grape); vvi01100 Metabolic pathways - Vitis vinifera (wine grape);	PF00670; PF05221	S-adenosyl-L-homocysteine hydrolase, NAD binding domain; S-adenosyl-L-homocysteine hydrolase	H	KOG1370	S-adenosylhomocysteine hydrolase
CSS004187.1_CSS004187	PREDICTED: cytochrome b-c1 complex subunit 7-2 isoform X1 [Vitis vinifera]	M	M	M	M	14.728	20.3	2	2	2	0	0	0	0		GO:0005622 intracellular; GO:0005623 cell; GO:0005737 cytoplasm; GO:0005739 mitochondrion; GO:0005740 mitochondrial envelope; GO:0005743 mitochondrial inner membrane; GO:0016020 membrane; GO:0019866 organelle inner membrane; GO:0031090 organelle membrane; GO:0031966 mitochondrial membrane; GO:0031967 organelle envelope; GO:0031975 envelope; GO:0043226 organelle; GO:0043227 membrane-bounded organe…		K00417	QCR7, UQCRB; ubiquinol-cytochrome c reductase subunit 7	vvi00190 Oxidative phosphorylation - Vitis vinifera (wine grape); vvi01100 Metabolic pathways - Vitis vinifera (wine grape);			C	KOG3440	Ubiquinol cytochrome c reductase, subunit QCR7
CSS004245.1_CSS004245	PREDICTED: probable protein phosphatase 2C 76 isoform X1 [Nicotiana attenuata]	M	M	cy	ch	25.927	4.3	0	1	1	0	0	0	0									T	KOG0698	Serine/threonine protein phosphatase
CSS004254.1_CSS004254	PREDICTED: thioredoxin-like 4, chloroplastic isoform X1 [Vitis vinifera]	other	N	ch	N	24.626	7.4	1	1	1	0	0	0	0	GO:0006950 response to stress; GO:0006979 response to oxidative stress; GO:0008152 metabolic process; GO:0009636 response to toxic substance; GO:0009987 cellular process; GO:0019725 cellular homeostasis; GO:0033554 cellular response to stress; GO:0034599 cellular response to oxidative stress; GO:0042221 response to chemical; GO:0042592 homeostatic process; GO:0045454 cell redox homeostasis; GO:00…	GO:0005622 intracellular; GO:0005623 cell; GO:0005737 cytoplasm; GO:0009507 chloroplast; GO:0009532 plastid stroma; GO:0009536 plastid; GO:0009570 chloroplast stroma; GO:0043226 organelle; GO:0043227 membrane-bounded organelle; GO:0043229 intracellular organelle; GO:0043231 intracellular membrane-bounded organelle; GO:0044422 organelle part; GO:0044424 intracellular part; GO:0044434 chloroplast p…	GO:0003824 catalytic activity; GO:0004791 thioredoxin-disulfide reductase activity; GO:0015035 protein disulfide oxidoreductase activity; GO:0015036 disulfide oxidoreductase activity; GO:0016209 antioxidant activity; GO:0016491 oxidoreductase activity; GO:0016651 oxidoreductase activity, acting on NAD(P)H; GO:0016667 oxidoreductase activity, acting on a sulfur group of donors; GO:0016668 oxidored…				PF00085	Thioredoxin	DK	KOG2151	Predicted transcriptional regulator
CSS004257.1_CSS004257	PREDICTED: alpha-amylase [Daucus carota subsp. sativus]	S	ch,ex	S	ch	46.562	10.5	4	4	4	0	0	0	0	GO:0000272 polysaccharide catabolic process; GO:0005975 carbohydrate metabolic process; GO:0005976 polysaccharide metabolic process; GO:0005982 starch metabolic process; GO:0005983 starch catabolic process; GO:0005984 disaccharide metabolic process; GO:0005985 sucrose metabolic process; GO:0005987 sucrose catabolic process; GO:0006073 cellular glucan metabolic process; GO:0008152 metabolic proces…	GO:0005576 extracellular region; GO:0005615 extracellular space; GO:0044421 extracellular region part;	GO:0003824 catalytic activity; GO:0004553 hydrolase activity, hydrolyzing O-glycosyl compounds; GO:0004556 alpha-amylase activity; GO:0016160 amylase activity; GO:0016787 hydrolase activity; GO:0016798 hydrolase activity, acting on glycosyl bonds;	K01176	AMY, amyA, malS; alpha-amylase [EC:3.2.1.1]	vvi00500 Starch and sucrose metabolism - Vitis vinifera (wine grape); vvi01100 Metabolic pathways - Vitis vinifera (wine grape);	PF00128; PF07821	Alpha amylase, catalytic domain; Alpha-amylase C-terminal beta-sheet domain	G	KOG0471	Alpha-amylase
CSS004294.1_CSS004294	PREDICTED: patatin-like protein 2 [Vitis vinifera]	other	V	V	ch	45.487	10.9	2	2	2	0	0	0	0									I	KOG0513	Ca2+-independent phospholipase A2
CSS004323.1_CSS004323	alba DNA/RNA-binding protein [Medicago truncatula]	other	ch,n	cy	N	15.303	21.5	2	2	2	0	0	0	0
CSS004334.1_CSS004334	uncharacterized LOC100274051 [Zea mays]	ch	N	N	ch	32.575	13.9	3	3	3	0	0	0	0
CSS004335.1_CSS004335	PREDICTED: outer envelope pore protein 37, chloroplastic [Cicer arietinum]	other	ch,cy,N	chm	ch	33.698	25.8	5	6	6	0	0	0	0	GO:0006810 transport; GO:0006811 ion transport; GO:0006812 cation transport; GO:0034220 ion transmembrane transport; GO:0051179 localization; GO:0051234 establishment of localization; GO:0055085 transmembrane transport;	GO:0005622 intracellular; GO:0005623 cell; GO:0005737 cytoplasm; GO:0005739 mitochondrion; GO:0009507 chloroplast; GO:0009526 plastid envelope; GO:0009527 plastid outer membrane; GO:0009528 plastid inner membrane; GO:0009536 plastid; GO:0009706 chloroplast inner membrane; GO:0009707 chloroplast outer membrane; GO:0009941 chloroplast envelope; GO:0016020 membrane; GO:0016021 integral component of …	GO:0005215 transporter activity; GO:0005216 ion channel activity; GO:0005488 binding; GO:0005515 protein binding; GO:0015075 ion transmembrane transporter activity; GO:0015267 channel activity; GO:0015318 inorganic solute uptake transmembrane transporter activity; GO:0022803 passive transmembrane transporter activity; GO:0022838 substrate-specific channel activity; GO:0022857 transmembrane transp…
CSS004379.1_CSS004379	PREDICTED: senescence-specific cysteine protease SAG39-like [Sesamum indicum]	S	v	S	ch	37.705	10.5	1	3	1	0	0	0	0							PF08246; PF00112	Cathepsin propeptide inhibitor domain (I29); Papain family cysteine protease	O	KOG1543	Cysteine proteinase Cathepsin L
CSS004395.1_CSS004395	PREDICTED: pyruvate kinase 2, cytosolic-like [Nelumbo nucifera]	other	ch	cy	cy	36.627	12.1	2	2	2	0	0	0	0							PF02887	Pyruvate kinase, alpha/beta domain	G	KOG2323	Pyruvate kinase
CSS004397.1_CSS004397	PREDICTED: GTP-binding nuclear protein Ran1B isoform X2 [Lupinus angustifolius]	other	cy,N	N	cy	24.581	17.7	5	4	4	0	0	0	0	GO:0000054 ribosomal subunit export from nucleus; GO:0006403 RNA localization; GO:0006405 RNA export from nucleus; GO:0006606 protein import into nucleus; GO:0006611 protein export from nucleus; GO:0006810 transport; GO:0006886 intracellular protein transport; GO:0006913 nucleocytoplasmic transport; GO:0008104 protein localization; GO:0015031 protein transport; GO:0015833 peptide transport; GO:00…	GO:0005622 intracellular; GO:0005623 cell; GO:0005634 nucleus; GO:0005737 cytoplasm; GO:0043226 organelle; GO:0043227 membrane-bounded organelle; GO:0043229 intracellular organelle; GO:0043231 intracellular membrane-bounded organelle; GO:0044424 intracellular part; GO:0044464 cell part;	GO:0003824 catalytic activity; GO:0003924 GTPase activity; GO:0016462 pyrophosphatase activity; GO:0016787 hydrolase activity; GO:0016817 hydrolase activity, acting on acid anhydrides; GO:0016818 hydrolase activity, acting on acid anhydrides, in phosphorus-containing anhydrides; GO:0017111 nucleoside-triphosphatase activity;	K07936	RAN; GTP-binding nuclear protein Ran	vvi03008 Ribosome biogenesis in eukaryotes - Vitis vinifera (wine grape); vvi03013 RNA transport - Vitis vinifera (wine grape);	PF00071	Ras family	U	KOG0096	GTPase Ran/TC4/GSP1 (nuclear protein transport pathway), small G protein superfamily
CSS004436.1_CSS004436	PREDICTED: flavonol synthase/flavanone 3-hydroxylase-like [Prunus mume]	other	cy	cy	cy	37.552	21.8	6	5	5	0	0	0	0				K05278	FLS; flavonol synthase [EC:1.14.11.23]	vvi00941 Flavonoid biosynthesis - Vitis vinifera (wine grape); vvi01100 Metabolic pathways - Vitis vinifera (wine grape); vvi01110 Biosynthesis of secondary metabolites - Vitis vinifera (wine grape);	PF03171	2OG-Fe(II) oxygenase superfamily	Q	KOG0143	Iron/ascorbate family oxidoreductases
CSS004444.1_CSS004444	PREDICTED: glutamate dehydrogenase 2 [Theobroma cacao]	M	M	M	cy	45.664	12.4	1	3	1	0	0	0	0	GO:0006950 response to stress; GO:0006970 response to osmotic stress; GO:0008152 metabolic process; GO:0009628 response to abiotic stimulus; GO:0009651 response to salt stress; GO:0010035 response to inorganic substance; GO:0010038 response to metal ion; GO:0042221 response to chemical; GO:0046686 response to cadmium ion; GO:0050896 response to stimulus; GO:0055114 oxidation-reduction process;	GO:0005622 intracellular; GO:0005623 cell; GO:0005737 cytoplasm; GO:0005739 mitochondrion; GO:0005773 vacuole; GO:0005774 vacuolar membrane; GO:0016020 membrane; GO:0031090 organelle membrane; GO:0043226 organelle; GO:0043227 membrane-bounded organelle; GO:0043229 intracellular organelle; GO:0043231 intracellular membrane-bounded organelle; GO:0044422 organelle part; GO:0044424 intracellular part…	GO:0000166 nucleotide binding; GO:0003824 catalytic activity; GO:0004352 glutamate dehydrogenase (NAD+) activity; GO:0004353 glutamate dehydrogenase [NAD(P)+] activity; GO:0005488 binding; GO:0005507 copper ion binding; GO:0005524 ATP binding; GO:0008144 drug binding; GO:0008270 zinc ion binding; GO:0016491 oxidoreductase activity; GO:0016638 oxidoreductase activity, acting on the CH-NH2 group of…				PF02812; PF00208	Glu/Leu/Phe/Val dehydrogenase, dimerisation domain; Glutamate/Leucine/Phenylalanine/Valine dehydrogenase	E	KOG2250	Glutamate/leucine/phenylalanine/valine dehydrogenases
CSS004510.1_CSS004510	PREDICTED: S-formylglutathione hydrolase [Jatropha curcas]	other	cw,N	cy	N	21.334	24.7	5	3	3	0	0	0	0	GO:0010035 response to inorganic substance; GO:0010038 response to metal ion; GO:0042221 response to chemical; GO:0046686 response to cadmium ion; GO:0050896 response to stimulus;	GO:0005576 extracellular region; GO:0048046 apoplast;	GO:0003824 catalytic activity; GO:0016787 hydrolase activity; GO:0016788 hydrolase activity, acting on ester bonds; GO:0016790 thiolester hydrolase activity; GO:0018738 S-formylglutathione hydrolase activity;	K01070	frmB, ESD, fghA; S-formylglutathione hydrolase [EC:3.1.2.12]	vvi01100 Metabolic pathways - Vitis vinifera (wine grape); vvi01200 Carbon metabolism - Vitis vinifera (wine grape);	PF00756	Putative esterase	S	KOG3101	Esterase D
CSS004519.1_CSS004519	PREDICTED: glutathione S-transferase T1 [Ricinus communis]	other	ch,per	N	M	19.486	27.6	2	4	1	0	0	0	0	GO:0006518 peptide metabolic process; GO:0006575 cellular modified amino acid metabolic process; GO:0006749 glutathione metabolic process; GO:0006790 sulfur compound metabolic process; GO:0006807 nitrogen compound metabolic process; GO:0008152 metabolic process; GO:0009056 catabolic process; GO:0009404 toxin metabolic process; GO:0009407 toxin catabolic process; GO:0009636 response to toxic subst…	GO:0005622 intracellular; GO:0005623 cell; GO:0005737 cytoplasm; GO:0005777 peroxisome; GO:0042579 microbody; GO:0043226 organelle; GO:0043227 membrane-bounded organelle; GO:0043229 intracellular organelle; GO:0043231 intracellular membrane-bounded organelle; GO:0044424 intracellular part; GO:0044444 cytoplasmic part; GO:0044464 cell part;	GO:0003824 catalytic activity; GO:0004364 glutathione transferase activity; GO:0016740 transferase activity; GO:0016765 transferase activity, transferring alkyl or aryl (other than methyl) groups;	K00799	GST, gst; glutathione S-transferase [EC:2.5.1.18]	vvi00480 Glutathione metabolism - Vitis vinifera (wine grape); vvi01100 Metabolic pathways - Vitis vinifera (wine grape);	PF13410	Glutathione S-transferase, C-terminal domain	O	KOG0867	Glutathione S-transferase
CSS004525.1_CSS004525	NADPH:QUINONE OXIDOREDUCTASE family protein [Populus trichocarpa]	other	cy	cy	cy	19.2	16.7	2	2	2	0	0	0	0	GO:0008152 metabolic process; GO:0055114 oxidation-reduction process;	GO:0005622 intracellular; GO:0005623 cell; GO:0005737 cytoplasm; GO:0005829 cytosol; GO:0044424 intracellular part; GO:0044444 cytoplasmic part; GO:0044464 cell part;	GO:0000166 nucleotide binding; GO:0003824 catalytic activity; GO:0005488 binding; GO:0010181 FMN binding; GO:0016491 oxidoreductase activity; GO:0016645 oxidoreductase activity, acting on the CH-NH group of donors; GO:0016646 oxidoreductase activity, acting on the CH-NH group of donors, NAD or NADP as acceptor; GO:0032553 ribonucleotide binding; GO:0036094 small molecule binding; GO:0043167 ion b…	K19784	chrR; chromate reductase		PF03358	NADPH-dependent FMN reductase	S	KOG4530	Predicted flavoprotein
CSS004531.1_CSS004531	PREDICTED: aldehyde dehydrogenase family 2 member C4 [Prunus mume]	other	ch	cy	cy	51.987	7.2	2	3	0	0	0	0	0	GO:0006725 cellular aromatic compound metabolic process; GO:0008152 metabolic process; GO:0009058 biosynthetic process; GO:0009698 phenylpropanoid metabolic process; GO:0009699 phenylpropanoid biosynthetic process; GO:0009987 cellular process; GO:0019438 aromatic compound biosynthetic process; GO:0019748 secondary metabolic process; GO:0044237 cellular metabolic process; GO:0044249 cellular biosy…		GO:0003824 catalytic activity; GO:0004029 aldehyde dehydrogenase (NAD) activity; GO:0004030 aldehyde dehydrogenase [NAD(P)+] activity; GO:0016491 oxidoreductase activity; GO:0016620 oxidoreductase activity, acting on the aldehyde or oxo group of donors, NAD or NADP as acceptor; GO:0016903 oxidoreductase activity, acting on the aldehyde or oxo group of donors; GO:0050269 coniferyl-aldehyde dehydro…	K12355	REF1; coniferyl-aldehyde dehydrogenase [EC:1.2.1.68]				C	KOG2450	Aldehyde dehydrogenase
CSS004575.1_CSS004575	PREDICTED: pyruvate, phosphate dikinase, chloroplastic isoform X1 [Vitis vinifera]	other	ch	ch	cy	102.79	18.8	17	15	15	0	0	0	0		GO:0005622 intracellular; GO:0005623 cell; GO:0005634 nucleus; GO:0005737 cytoplasm; GO:0005829 cytosol; GO:0009507 chloroplast; GO:0009532 plastid stroma; GO:0009536 plastid; GO:0009570 chloroplast stroma; GO:0043226 organelle; GO:0043227 membrane-bounded organelle; GO:0043229 intracellular organelle; GO:0043231 intracellular membrane-bounded organelle; GO:0044422 organelle part; GO:0044424 intr…		K01006	ppdK; pyruvate, orthophosphate dikinase [EC:2.7.9.1]	vvi00620 Pyruvate metabolism - Vitis vinifera (wine grape); vvi00710 Carbon fixation in photosynthetic organisms - Vitis vinifera (wine grape); vvi01100 Metabolic pathways - Vitis vinifera (wine grape); vvi01200 Carbon metabolism - Vitis vinifera (wine grape);	PF02896	PEP-utilising enzyme, TIM barrel domain
CSS004578.1_CSS004578	PH-response transcription factor [Arabidopsis thaliana]	other	N	N	N	37.593	18.3	2	3	3	0	0	0	0	GO:0006810 transport; GO:0051179 localization; GO:0051234 establishment of localization; GO:0055085 transmembrane transport;	GO:0005623 cell; GO:0005886 plasma membrane; GO:0016020 membrane; GO:0044464 cell part; GO:0071944 cell periphery;	GO:0005215 transporter activity; GO:0022857 transmembrane transporter activity;
CSS004584.1_CSS004584	PREDICTED: laccase-15 [Eucalyptus grandis]	S	cm	S	cy	63.281	2.5	1	1	1	0	0	0	0				K05909	E1.10.3.2; laccase [EC:1.10.3.2]		PF07732; PF00394; PF07731	Multicopper oxidase; Multicopper oxidase; Multicopper oxidase	Q	KOG1263	Multicopper oxidases
CSS004588.1_CSS004588	PREDICTED: signal recognition particle subunit SRP72 [Solanum lycopersicum]	other	N	cy	N	73.169	6	2	3	3	0	0	0	0	GO:0006605 protein targeting; GO:0006612 protein targeting to membrane; GO:0006613 cotranslational protein targeting to membrane; GO:0006614 SRP-dependent cotranslational protein targeting to membrane; GO:0006616 SRP-dependent cotranslational protein targeting to membrane, translocation; GO:0006810 transport; GO:0006886 intracellular protein transport; GO:0008104 protein localization; GO:0015031 …	GO:0005622 intracellular; GO:0005623 cell; GO:0005737 cytoplasm; GO:0005783 endoplasmic reticulum; GO:0005786 signal recognition particle, endoplasmic reticulum targeting; GO:0005829 cytosol; GO:0012505 endomembrane system; GO:0032991 macromolecular complex; GO:0043226 organelle; GO:0043227 membrane-bounded organelle; GO:0043229 intracellular organelle; GO:0043231 intracellular membrane-bounded o…	GO:0003676 nucleic acid binding; GO:0003723 RNA binding; GO:0005047 signal recognition particle binding; GO:0005488 binding; GO:0005515 protein binding; GO:0008312 7S RNA binding; GO:0019904 protein domain specific binding; GO:0030911 TPR domain binding; GO:0043021 ribonucleoprotein complex binding; GO:0044877 macromolecular complex binding; GO:0097159 organic cyclic compound binding; GO:1901363 …	K03108	SRP72; signal recognition particle subunit SRP72	vvi03060 Protein export - Vitis vinifera (wine grape);	PF08492	SRP72 RNA-binding domain	U	KOG2376	Signal recognition particle, subunit Srp72
CSS004593.1_CSS004593	PREDICTED: delta-1-pyrroline-5-carboxylate dehydrogenase 12A1, mitochondrial isoform X1 [Vitis vinifera]	other	M	M	cy	66.235	13.4	8	7	7	0	0	0	0	GO:0006082 organic acid metabolic process; GO:0006520 cellular amino acid metabolic process; GO:0006536 glutamate metabolic process; GO:0006560 proline metabolic process; GO:0006562 proline catabolic process; GO:0006807 nitrogen compound metabolic process; GO:0006950 response to stress; GO:0006970 response to osmotic stress; GO:0008152 metabolic process; GO:0009056 catabolic process; GO:0009063 c…	GO:0005622 intracellular; GO:0005623 cell; GO:0005737 cytoplasm; GO:0005739 mitochondrion; GO:0009507 chloroplast; GO:0009536 plastid; GO:0043226 organelle; GO:0043227 membrane-bounded organelle; GO:0043229 intracellular organelle; GO:0043231 intracellular membrane-bounded organelle; GO:0044424 intracellular part; GO:0044444 cytoplasmic part; GO:0044464 cell part;	GO:0003824 catalytic activity; GO:0003842 1-pyrroline-5-carboxylate dehydrogenase activity; GO:0005488 binding; GO:0008270 zinc ion binding; GO:0016491 oxidoreductase activity; GO:0016645 oxidoreductase activity, acting on the CH-NH group of donors; GO:0016646 oxidoreductase activity, acting on the CH-NH group of donors, NAD or NADP as acceptor; GO:0043167 ion binding; GO:0043169 cation binding; …	K00294	E1.2.1.88; 1-pyrroline-5-carboxylate dehydrogenase [EC:1.2.1.88]	vvi00250 Alanine, aspartate and glutamate metabolism - Vitis vinifera (wine grape); vvi00330 Arginine and proline metabolism - Vitis vinifera (wine grape); vvi01100 Metabolic pathways - Vitis vinifera (wine grape);			C	KOG2451	Aldehyde dehydrogenase
CSS004602.1_CSS004602	PREDICTED: LOW QUALITY PROTEIN: acetyl-CoA acetyltransferase, cytosolic 1-like [Eucalyptus grandis]	other	per	cy	ch	41.436	26.7	6	7	5	0	0	0	0	GO:0000003 reproduction; GO:0000902 cell morphogenesis; GO:0000904 cell morphogenesis involved in differentiation; GO:0003006 developmental process involved in reproduction; GO:0006082 organic acid metabolic process; GO:0006629 lipid metabolic process; GO:0006631 fatty acid metabolic process; GO:0006635 fatty acid beta-oxidation; GO:0008152 metabolic process; GO:0008202 steroid metabolic process;…	GO:0005622 intracellular; GO:0005623 cell; GO:0005737 cytoplasm; GO:0005777 peroxisome; GO:0005829 cytosol; GO:0005886 plasma membrane; GO:0016020 membrane; GO:0042579 microbody; GO:0043226 organelle; GO:0043227 membrane-bounded organelle; GO:0043229 intracellular organelle; GO:0043231 intracellular membrane-bounded organelle; GO:0044424 intracellular part; GO:0044444 cytoplasmic part; GO:0044464…	GO:0003824 catalytic activity; GO:0003985 acetyl-CoA C-acetyltransferase activity; GO:0003988 acetyl-CoA C-acyltransferase activity; GO:0016407 acetyltransferase activity; GO:0016408 C-acyltransferase activity; GO:0016453 C-acetyltransferase activity; GO:0016740 transferase activity; GO:0016746 transferase activity, transferring acyl groups; GO:0016747 transferase activity, transferring acyl grou…				PF00108; PF02803	Thiolase, N-terminal domain; Thiolase, C-terminal domain	I	KOG1390	Acetyl-CoA acetyltransferase
CSS004609.1_CSS004609	PREDICTED: indole-3-glycerol phosphate synthase, chloroplastic-like [Gossypium hirsutum]	other	ch,N	N	ch	43.159	9.8	4	3	3	0	0	0	0	GO:0000162 tryptophan biosynthetic process; GO:0006082 organic acid metabolic process; GO:0006520 cellular amino acid metabolic process; GO:0006568 tryptophan metabolic process; GO:0006576 cellular biogenic amine metabolic process; GO:0006586 indolalkylamine metabolic process; GO:0006725 cellular aromatic compound metabolic process; GO:0006807 nitrogen compound metabolic process; GO:0008152 metab…	GO:0005622 intracellular; GO:0005623 cell; GO:0005737 cytoplasm; GO:0005829 cytosol; GO:0009507 chloroplast; GO:0009532 plastid stroma; GO:0009536 plastid; GO:0009570 chloroplast stroma; GO:0043226 organelle; GO:0043227 membrane-bounded organelle; GO:0043229 intracellular organelle; GO:0043231 intracellular membrane-bounded organelle; GO:0044422 organelle part; GO:0044424 intracellular part; GO:0…	GO:0003824 catalytic activity; GO:0004425 indole-3-glycerol-phosphate synthase activity; GO:0005488 binding; GO:0005507 copper ion binding; GO:0016829 lyase activity; GO:0016830 carbon-carbon lyase activity; GO:0016831 carboxy-lyase activity; GO:0043167 ion binding; GO:0043169 cation binding; GO:0046872 metal ion binding; GO:0046914 transition metal ion binding;	K01609	trpC; indole-3-glycerol phosphate synthase [EC:4.1.1.48]	vvi00400 Phenylalanine, tyrosine and tryptophan biosynthesis - Vitis vinifera (wine grape); vvi01100 Metabolic pathways - Vitis vinifera (wine grape); vvi01110 Biosynthesis of secondary metabolites - Vitis vinifera (wine grape); vvi01230 Biosynthesis of amino acids - Vitis vinifera (wine grape);	PF00218	Indole-3-glycerol phosphate synthase	E	KOG4201	Anthranilate synthase component II
CSS004614.1_CSS004614	PREDICTED: heterogeneous nuclear ribonucleoprotein 1-like [Ziziphus jujuba]	other	ch,N	cy	cy	36.709	20.7	5	6	3	0	0	0	0	GO:0000003 reproduction; GO:0000578 embryonic axis specification; GO:0000902 cell morphogenesis; GO:0000904 cell morphogenesis involved in differentiation; GO:0001667 ameboidal-type cell migration; GO:0002064 epithelial cell development; GO:0002065 columnar/cuboidal epithelial cell differentiation; GO:0002066 columnar/cuboidal epithelial cell development; GO:0003002 regionalization; GO:0003006 de…	GO:0005622 intracellular; GO:0005623 cell; GO:0005634 nucleus; GO:0005654 nucleoplasm; GO:0005737 cytoplasm; GO:0031974 membrane-enclosed lumen; GO:0031981 nuclear lumen; GO:0032991 macromolecular complex; GO:0035770 ribonucleoprotein granule; GO:0036464 cytoplasmic ribonucleoprotein granule; GO:0043186 P granule; GO:0043226 organelle; GO:0043227 membrane-bounded organelle; GO:0043228 non-membran…	GO:0003676 nucleic acid binding; GO:0003677 DNA binding; GO:0003697 single-stranded DNA binding; GO:0003723 RNA binding; GO:0003729 mRNA binding; GO:0003730 mRNA 3'-UTR binding; GO:0005488 binding; GO:0048027 mRNA 5'-UTR binding; GO:0097159 organic cyclic compound binding; GO:1901363 heterocyclic compound binding;	K12741	HNRNPA1_3; heterogeneous nuclear ribonucleoprotein A1/A3	vvi03040 Spliceosome - Vitis vinifera (wine grape);	PF00076	RNA recognition motif. (a.k.a. RRM, RBD, or RNP domain)	A	KOG0118	FOG: RRM domain
CSS004616.1_CSS004616	PREDICTED: ribulose-1,5 bisphosphate carboxylase/oxygenase large subunit N-methyltransferase, chloroplastic[Jatropha curcas]	ch	ch	ch	ch	56.611	2.4	0	1	1	0	0	0	0		GO:0005622 intracellular; GO:0005623 cell; GO:0005737 cytoplasm; GO:0009507 chloroplast; GO:0009536 plastid; GO:0043226 organelle; GO:0043227 membrane-bounded organelle; GO:0043229 intracellular organelle; GO:0043231 intracellular membrane-bounded organelle; GO:0044424 intracellular part; GO:0044444 cytoplasmic part; GO:0044464 cell part;		K19199	SETD3; histone-lysine N-methyltransferase SETD3 [EC:2.1.1.43]		PF09273	Rubisco LSMT substrate-binding	S	KOG1337	N-methyltransferase
CSS004652.1_CSS004652	PREDICTED: 26S protease regulatory subunit 6A homolog [Vitis vinifera]	other	cy,N	mm	N	47.495	29.2	12	10	10	0	0	0	0	GO:0001678 cellular glucose homeostasis; GO:0006355 regulation of transcription, DNA-templated; GO:0006357 regulation of transcription from RNA polymerase II promoter; GO:0006508 proteolysis; GO:0006511 ubiquitin-dependent protein catabolic process; GO:0006807 nitrogen compound metabolic process; GO:0006950 response to stress; GO:0007154 cell communication; GO:0007165 signal transduction; GO:0007…	GO:0000502 proteasome complex; GO:0005622 intracellular; GO:0005623 cell; GO:0005634 nucleus; GO:0005737 cytoplasm; GO:0005829 cytosol; GO:0005838 proteasome regulatory particle; GO:0005886 plasma membrane; GO:0008540 proteasome regulatory particle, base subcomplex; GO:0016020 membrane; GO:0022624 proteasome accessory complex; GO:0031595 nuclear proteasome complex; GO:0031597 cytosolic proteasome…	GO:0003824 catalytic activity; GO:0005488 binding; GO:0005515 protein binding; GO:0008134 transcription factor binding; GO:0016462 pyrophosphatase activity; GO:0016787 hydrolase activity; GO:0016817 hydrolase activity, acting on acid anhydrides; GO:0016818 hydrolase activity, acting on acid anhydrides, in phosphorus-containing anhydrides; GO:0016887 ATPase activity; GO:0017025 TBP-class protein b…	K03065	PSMC3, RPT5; 26S proteasome regulatory subunit T5	vvi03050 Proteasome - Vitis vinifera (wine grape);	PF00004	ATPase family associated with various cellular activities (AAA)	O	KOG0652	26S proteasome regulatory complex, ATPase RPT5
CSS004656.1_CSS004656	PREDICTED: ATP-dependent Clp protease proteolytic subunit-related protein 3, chloroplastic-like [Nicotiana tabacum]	ch	ch	ch	ch	30.779	26.6	7	6	6	0	0	0	0							PF00574	Clp protease	O	KOG0840	ATP-dependent Clp protease, proteolytic subunit
CSS004664.1_CSS004664	PREDICTED: KAT8 regulatory NSL complex subunit 3 isoform X1 [Theobroma cacao]	ch	ch,N	N	N	30.68	4.6	1	1	1	0	0	0	0							PF12697	Alpha/beta hydrolase family	S	KOG3253	Predicted alpha/beta hydrolase
CSS004738.1_CSS004738	PREDICTED: thylakoid membrane protein slr0575 [Solanum tuberosum]	ch	ch	pm	ch	32.039	17	5	5	5	0	0	0	0
CSS004740.1_CSS004740	PREDICTED: 14-3-3-like protein A [Theobroma cacao]	other	N	cy	N, pm	34.715	36.1	9	10	3	0	0	0	0	GO:0010035 response to inorganic substance; GO:0010038 response to metal ion; GO:0042221 response to chemical; GO:0046686 response to cadmium ion; GO:0050896 response to stimulus;	GO:0005618 cell wall; GO:0005622 intracellular; GO:0005623 cell; GO:0005737 cytoplasm; GO:0005739 mitochondrion; GO:0005794 Golgi apparatus; GO:0005829 cytosol; GO:0005886 plasma membrane; GO:0005911 cell-cell junction; GO:0009506 plasmodesma; GO:0009507 chloroplast; GO:0009536 plastid; GO:0012505 endomembrane system; GO:0016020 membrane; GO:0030054 cell junction; GO:0030312 external encapsulatin…	GO:0000166 nucleotide binding; GO:0005488 binding; GO:0005524 ATP binding; GO:0008144 drug binding; GO:0017076 purine nucleotide binding; GO:0030554 adenyl nucleotide binding; GO:0032553 ribonucleotide binding; GO:0032555 purine ribonucleotide binding; GO:0032559 adenyl ribonucleotide binding; GO:0035639 purine ribonucleoside triphosphate binding; GO:0036094 small molecule binding; GO:0043167 ion…				PF00244	14-3-3 protein	O	KOG0841	Multifunctional chaperone (14-3-3 family)
CSS004759.1_CSS004759	PREDICTED: abscisic acid receptor PYL8 [Vitis vinifera]	other	cy,N	cy	cy	19.935	7.9	1	1	1	0	0	0	0	GO:0001101 response to acid chemical; GO:0006950 response to stress; GO:0006970 response to osmotic stress; GO:0007154 cell communication; GO:0007165 signal transduction; GO:0007275 multicellular organism development; GO:0009266 response to temperature stimulus; GO:0009409 response to cold; GO:0009414 response to water deprivation; GO:0009415 response to water; GO:0009628 response to abiotic stim…	GO:0005622 intracellular; GO:0005623 cell; GO:0005634 nucleus; GO:0005737 cytoplasm; GO:0005829 cytosol; GO:0043226 organelle; GO:0043227 membrane-bounded organelle; GO:0043229 intracellular organelle; GO:0043231 intracellular membrane-bounded organelle; GO:0044424 intracellular part; GO:0044444 cytoplasmic part; GO:0044464 cell part;	GO:0005488 binding; GO:0008289 lipid binding; GO:0010427 abscisic acid binding; GO:0019840 isoprenoid binding; GO:0031406 carboxylic acid binding; GO:0033293 monocarboxylic acid binding; GO:0036094 small molecule binding; GO:0042562 hormone binding; GO:0043167 ion binding; GO:0043168 anion binding; GO:0043177 organic acid binding; GO:0043178 alcohol binding;	K14496	PYL; abscisic acid receptor PYR/PYL family	vvi04016 MAPK signaling pathway - plant - Vitis vinifera (wine grape); vvi04075 Plant hormone signal transduction - Vitis vinifera (wine grape);
CSS004802.1_CSS004802	PREDICTED: chaperone protein ClpD, chloroplastic isoform X2 [Nicotiana attenuata]	other	ch	ch	ch	95.77	1	1	1	1	0	0	0	0	GO:0006950 response to stress; GO:0009266 response to temperature stimulus; GO:0009408 response to heat; GO:0009628 response to abiotic stimulus; GO:0009987 cellular process; GO:0016043 cellular component organization; GO:0022607 cellular component assembly; GO:0033554 cellular response to stress; GO:0034214 protein hexamerization; GO:0034605 cellular response to heat; GO:0043933 macromolecular c…	GO:0005622 intracellular; GO:0005623 cell; GO:0005737 cytoplasm; GO:0009507 chloroplast; GO:0009526 plastid envelope; GO:0009532 plastid stroma; GO:0009536 plastid; GO:0009570 chloroplast stroma; GO:0009941 chloroplast envelope; GO:0031967 organelle envelope; GO:0031975 envelope; GO:0043226 organelle; GO:0043227 membrane-bounded organelle; GO:0043229 intracellular organelle; GO:0043231 intracellu…	GO:0003824 catalytic activity; GO:0005488 binding; GO:0005515 protein binding; GO:0016462 pyrophosphatase activity; GO:0016787 hydrolase activity; GO:0016817 hydrolase activity, acting on acid anhydrides; GO:0016818 hydrolase activity, acting on acid anhydrides, in phosphorus-containing anhydrides; GO:0016887 ATPase activity; GO:0017111 nucleoside-triphosphatase activity; GO:0042802 identical pro…				PF00004; PF07724; PF10431	ATPase family associated with various cellular activities (AAA); AAA domain (Cdc48 subfamily); C-terminal, D2-small domain, of ClpB protein	O	KOG1051	Chaperone HSP104 and related ATP-dependent Clp proteases
CSS004803.1_CSS004803	PREDICTED: ACT domain-containing protein ACR11-like [Daucus carota subsp. sativus]	ch	ch	M	ch	31.367	18	7	5	5	0	0	0	0	GO:0006950 response to stress; GO:0009266 response to temperature stimulus; GO:0009314 response to radiation; GO:0009409 response to cold; GO:0009416 response to light stimulus; GO:0009628 response to abiotic stimulus; GO:0009719 response to endogenous stimulus; GO:0009725 response to hormone; GO:0009735 response to cytokinin; GO:0009743 response to carbohydrate; GO:0009744 response to sucrose; G…	GO:0005622 intracellular; GO:0005623 cell; GO:0005737 cytoplasm; GO:0009507 chloroplast; GO:0009526 plastid envelope; GO:0009532 plastid stroma; GO:0009534 chloroplast thylakoid; GO:0009535 chloroplast thylakoid membrane; GO:0009536 plastid; GO:0009570 chloroplast stroma; GO:0009579 thylakoid; GO:0009941 chloroplast envelope; GO:0010319 stromule; GO:0016020 membrane; GO:0031967 organelle envelope…
CSS004806.1_CSS004806	PREDICTED: L-ascorbate oxidase-like [Nicotiana tabacum]	other	cm	S	cytoskeleton	35.767	4.7	1	1	1	0	0	0	0				K00423	E1.10.3.3; L-ascorbate oxidase [EC:1.10.3.3]	vvi00053 Ascorbate and aldarate metabolism - Vitis vinifera (wine grape); vvi01100 Metabolic pathways - Vitis vinifera (wine grape);	PF00394; PF07731	Multicopper oxidase; Multicopper oxidase	Q	KOG1263	Multicopper oxidases
CSS004813.1_CSS004813	Peptidyl-prolyl cis-trans isomerase CYP19-4 [Morus notabilis]	other	cy	cy	ch	15.88	12.1	2	1	1	0	0	0	0	GO:0000413 protein peptidyl-prolyl isomerization; GO:0006464 cellular protein modification process; GO:0006807 nitrogen compound metabolic process; GO:0008152 metabolic process; GO:0009987 cellular process; GO:0018193 peptidyl-amino acid modification; GO:0018208 peptidyl-proline modification; GO:0019538 protein metabolic process; GO:0036211 protein modification process; GO:0043170 macromolecule m…	GO:0005622 intracellular; GO:0005623 cell; GO:0005737 cytoplasm; GO:0005768 endosome; GO:0005770 late endosome; GO:0005771 multivesicular body; GO:0005783 endoplasmic reticulum; GO:0005794 Golgi apparatus; GO:0005795 Golgi stack; GO:0005829 cytosol; GO:0012505 endomembrane system; GO:0016020 membrane; GO:0031410 cytoplasmic vesicle; GO:0031982 vesicle; GO:0031984 organelle subcompartment; GO:0043…	GO:0003755 peptidyl-prolyl cis-trans isomerase activity; GO:0003824 catalytic activity; GO:0005488 binding; GO:0008144 drug binding; GO:0016018 cyclosporin A binding; GO:0016853 isomerase activity; GO:0016859 cis-trans isomerase activity; GO:0033218 amide binding; GO:0042277 peptide binding;	K01802	E5.2.1.8; peptidylprolyl isomerase [EC:5.2.1.8]		PF00160	Cyclophilin type peptidyl-prolyl cis-trans isomerase/CLD	O	KOG0865	Cyclophilin type peptidyl-prolyl cis-trans isomerase
CSS004815.1_CSS004815	PREDICTED: phosphoinositide phospholipase C 2 [Vitis vinifera]	M	cm	cy	ch	68.07	10.2	5	5	5	0	0	0	0	GO:0000003 reproduction; GO:0003006 developmental process involved in reproduction; GO:0006950 response to stress; GO:0006952 defense response; GO:0007049 cell cycle; GO:0007275 multicellular organism development; GO:0009553 embryo sac development; GO:0009555 pollen development; GO:0009556 microsporogenesis; GO:0009605 response to external stimulus; GO:0009607 response to biotic stimulus; GO:0009…	GO:0005623 cell; GO:0005886 plasma membrane; GO:0016020 membrane; GO:0044464 cell part; GO:0071944 cell periphery;	GO:0003824 catalytic activity; GO:0004620 phospholipase activity; GO:0004629 phospholipase C activity; GO:0008081 phosphoric diester hydrolase activity; GO:0016298 lipase activity; GO:0016787 hydrolase activity; GO:0016788 hydrolase activity, acting on ester bonds; GO:0042578 phosphoric ester hydrolase activity;	K05857	PLCD; phosphatidylinositol phospholipase C, delta [EC:3.1.4.11]	vvi00562 Inositol phosphate metabolism - Vitis vinifera (wine grape); vvi01100 Metabolic pathways - Vitis vinifera (wine grape); vvi04070 Phosphatidylinositol signaling system - Vitis vinifera (wine grape); vvi04933 AGE-RAGE signaling pathway in diabetic complications - Vitis vinifera (wine grape);	PF09279; PF00168	Phosphoinositide-specific phospholipase C, efhand-like; C2 domain	I	KOG0169	Phosphoinositide-specific phospholipase C
CSS004817.1_CSS004817	PREDICTED: 40S ribosomal protein S12 [Vitis vinifera]	other	N	cy	cy	15.026	38	4	4	4	0	0	0	0	GO:0006950 response to stress; GO:0006970 response to osmotic stress; GO:0009628 response to abiotic stimulus; GO:0009651 response to salt stress; GO:0010035 response to inorganic substance; GO:0010038 response to metal ion; GO:0042221 response to chemical; GO:0046686 response to cadmium ion; GO:0050896 response to stimulus;	GO:0005622 intracellular; GO:0005623 cell; GO:0005634 nucleus; GO:0005737 cytoplasm; GO:0005829 cytosol; GO:0005840 ribosome; GO:0005844 polysome; GO:0015935 small ribosomal subunit; GO:0022626 cytosolic ribosome; GO:0022627 cytosolic small ribosomal subunit; GO:0032991 macromolecular complex; GO:0042788 polysomal ribosome; GO:0043226 organelle; GO:0043227 membrane-bounded organelle; GO:0043228 n…	GO:0003735 structural constituent of ribosome; GO:0005198 structural molecule activity;	K02951	RP-S12e, RPS12; small subunit ribosomal protein S12e	vvi03010 Ribosome - Vitis vinifera (wine grape);	PF01248	Ribosomal protein L7Ae/L30e/S12e/Gadd45 family	J	KOG3406	40S ribosomal protein S12
CSS004821.1_CSS004821	PREDICTED: stromal cell-derived factor 2-like protein [Sesamum indicum]	other	N	S	N	41.517	14	2	2	2	0	0	0	0							PF02815	MIR domain	O	KOG3358	Uncharacterized secreted protein SDF2 (Stromal cell-derived factor 2), contains MIR domains
CSS004835.1_CSS004835	PREDICTED: serine/threonine protein phosphatase 2A 55 kDa regulatory subunit B beta isoform-like isoform X2 [Cicer arietinum]	other	N	cy	cytoskeleton	36.264	9.5	1	2	2	0	0	0	0	GO:0000278 mitotic cell cycle; GO:0006464 cellular protein modification process; GO:0006470 protein dephosphorylation; GO:0006793 phosphorus metabolic process; GO:0006796 phosphate-containing compound metabolic process; GO:0006807 nitrogen compound metabolic process; GO:0007049 cell cycle; GO:0008152 metabolic process; GO:0009987 cellular process; GO:0010921 regulation of phosphatase activity; GO…	GO:0000159 protein phosphatase type 2A complex; GO:0005622 intracellular; GO:0005623 cell; GO:0005737 cytoplasm; GO:0005829 cytosol; GO:0008287 protein serine/threonine phosphatase complex; GO:0032991 macromolecular complex; GO:0044424 intracellular part; GO:0044444 cytoplasmic part; GO:0044464 cell part; GO:1902494 catalytic complex; GO:1903293 phosphatase complex;	GO:0019208 phosphatase regulator activity; GO:0019888 protein phosphatase regulator activity; GO:0030234 enzyme regulator activity; GO:0098772 molecular function regulator;	K04354	PPP2R2; serine/threonine-protein phosphatase 2A regulatory subunit B	vvi03015 mRNA surveillance pathway - Vitis vinifera (wine grape);			T	KOG1354	Serine/threonine protein phosphatase 2A, regulatory subunit
CSS004846.1_CSS004846	PREDICTED: external alternative NAD(P)H-ubiquinone oxidoreductase B1, mitochondrial-like [Ipomoea nil]	S	ch	M	ch	64.741	6.1	3	3	2	0	0	0	0	GO:0008152 metabolic process; GO:0055114 oxidation-reduction process;	GO:0005622 intracellular; GO:0005623 cell; GO:0005737 cytoplasm; GO:0005739 mitochondrion; GO:0005740 mitochondrial envelope; GO:0005743 mitochondrial inner membrane; GO:0005758 mitochondrial intermembrane space; GO:0005777 peroxisome; GO:0016020 membrane; GO:0019866 organelle inner membrane; GO:0019898 extrinsic component of membrane; GO:0031090 organelle membrane; GO:0031312 extrinsic component…	GO:0003824 catalytic activity; GO:0016491 oxidoreductase activity;				PF07992	Pyridine nucleotide-disulphide oxidoreductase	C	KOG2495	NADH-dehydrogenase (ubiquinone)
CSS004868.1_CSS004868	PREDICTED: cellulose synthase-like protein G3 [Nicotiana attenuata]	M	cm	erm	ch	53.146	1.9	1	1	1	0	0	0	0	GO:0000271 polysaccharide biosynthetic process; GO:0000278 mitotic cell cycle; GO:0000281 mitotic cytokinesis; GO:0000910 cytokinesis; GO:0005975 carbohydrate metabolic process; GO:0005976 polysaccharide metabolic process; GO:0006073 cellular glucan metabolic process; GO:0007049 cell cycle; GO:0008152 metabolic process; GO:0009058 biosynthetic process; GO:0009059 macromolecule biosynthetic proces…	GO:0005622 intracellular; GO:0005623 cell; GO:0005737 cytoplasm; GO:0005794 Golgi apparatus; GO:0005886 plasma membrane; GO:0012505 endomembrane system; GO:0016020 membrane; GO:0043226 organelle; GO:0043227 membrane-bounded organelle; GO:0043229 intracellular organelle; GO:0043231 intracellular membrane-bounded organelle; GO:0044424 intracellular part; GO:0044444 cytoplasmic part; GO:0044464 cell…	GO:0003824 catalytic activity; GO:0016740 transferase activity; GO:0016757 transferase activity, transferring glycosyl groups; GO:0016758 transferase activity, transferring hexosyl groups; GO:0016759 cellulose synthase activity; GO:0046527 glucosyltransferase activity;
CSS004924.1_CSS004924	PREDICTED: UBP1-associated protein 2B isoform X2 [Vitis vinifera]	other	ch,N	M	N	49.452	13.6	4	4	3	0	0	0	0	GO:0000375 RNA splicing, via transesterification reactions; GO:0000377 RNA splicing, via transesterification reactions with bulged adenosine as nucleophile; GO:0000398 mRNA splicing, via spliceosome; GO:0006139 nucleobase-containing compound metabolic process; GO:0006351 transcription, DNA-templated; GO:0006355 regulation of transcription, DNA-templated; GO:0006366 transcription from RNA polymera…	GO:0005622 intracellular; GO:0005623 cell; GO:0005634 nucleus; GO:0005654 nucleoplasm; GO:0005737 cytoplasm; GO:0005829 cytosol; GO:0031974 membrane-enclosed lumen; GO:0031981 nuclear lumen; GO:0032991 macromolecular complex; GO:0043226 organelle; GO:0043227 membrane-bounded organelle; GO:0043229 intracellular organelle; GO:0043231 intracellular membrane-bounded organelle; GO:0043233 organelle lu…	GO:0003676 nucleic acid binding; GO:0003677 DNA binding; GO:0003723 RNA binding; GO:0005488 binding; GO:0042162 telomeric DNA binding; GO:0043565 sequence-specific DNA binding; GO:0097159 organic cyclic compound binding; GO:1901363 heterocyclic compound binding;	K12741	HNRNPA1_3; heterogeneous nuclear ribonucleoprotein A1/A3	vvi03040 Spliceosome - Vitis vinifera (wine grape);	PF00076	RNA recognition motif. (a.k.a. RRM, RBD, or RNP domain)	A	KOG0118	FOG: RRM domain
CSS004928.1_CSS004928	PREDICTED: protein SRC2 homolog [Juglans regia]	other	N	cy	cy	31.218	13.4	2	3	3	0	0	0	0							PF00168	C2 domain
CSS004929.1_CSS004929	PREDICTED: BAHD acyltransferase DCR [Theobroma cacao]	other	cy	cy	cy	50.073	11.3	3	4	3	0	0	0	0	GO:0000902 cell morphogenesis; GO:0000904 cell morphogenesis involved in differentiation; GO:0008152 metabolic process; GO:0009058 biosynthetic process; GO:0009059 macromolecule biosynthetic process; GO:0009653 anatomical structure morphogenesis; GO:0009888 tissue development; GO:0009987 cellular process; GO:0010026 trichome differentiation; GO:0010090 trichome morphogenesis; GO:0010143 cutin bio…	GO:0005622 intracellular; GO:0005623 cell; GO:0005737 cytoplasm; GO:0044424 intracellular part; GO:0044464 cell part;
CSS004930.1_CSS004930	PREDICTED: sec-independent protein translocase protein TATB, chloroplastic isoform X1 [Vitis vinifera]	ch	N	pm	ch	29.899	9.5	2	2	2	0	0	0	0	GO:0006605 protein targeting; GO:0006612 protein targeting to membrane; GO:0006810 transport; GO:0006886 intracellular protein transport; GO:0006950 response to stress; GO:0008104 protein localization; GO:0009266 response to temperature stimulus; GO:0009409 response to cold; GO:0009628 response to abiotic stimulus; GO:0009889 regulation of biosynthetic process; GO:0010119 regulation of stomatal m…	GO:0005622 intracellular; GO:0005623 cell; GO:0005737 cytoplasm; GO:0005886 plasma membrane; GO:0009507 chloroplast; GO:0009526 plastid envelope; GO:0009534 chloroplast thylakoid; GO:0009535 chloroplast thylakoid membrane; GO:0009536 plastid; GO:0009579 thylakoid; GO:0009941 chloroplast envelope; GO:0016020 membrane; GO:0031967 organelle envelope; GO:0031975 envelope; GO:0031976 plastid thylakoid…	GO:0005215 transporter activity; GO:0008320 protein transmembrane transporter activity; GO:0008565 protein transporter activity; GO:0009977 proton motive force dependent protein transmembrane transporter activity; GO:0015291 secondary active transmembrane transporter activity; GO:0015399 primary active transmembrane transporter activity; GO:0015405 P-P-bond-hydrolysis-driven transmembrane transpo…
CSS004933.1_CSS004933	PREDICTED: short-chain dehydrogenase TIC 32, chloroplastic [Vitis vinifera]	other	ch	erm	M	24.381	16.4	7	3	3	0	0	0	0				K19329	WWOX; WW domain-containing oxidoreductase		PF00106	short chain dehydrogenase	Q	KOG1208	Dehydrogenases with different specificities (related to short-chain alcohol dehydrogenases)
CSS004937.1_CSS004937	PREDICTED: serine carboxypeptidase-like 18 [Jatropha curcas]	M	V	V	cy	43.689	8.7	1	3	1	0	0	0	0				K16296	SCPL-I; serine carboxypeptidase-like clade I [EC:3.4.16.-]		PF00450	Serine carboxypeptidase	EO	KOG1282	Serine carboxypeptidases (lysosomal cathepsin A)
CSS004944.1_CSS004944	PREDICTED: non-specific lipid-transfer protein 2 [Theobroma cacao]	S	cm, cw	S	ex	10.025	34	4	4	4	0	0	0	0
CSS004993.1_CSS004993	PREDICTED: UBP1-associated protein 2A [Vitis vinifera]	M	ch, N	N	N	46.78	3.7	1	1	1	0	0	0	0				K12741	HNRNPA1_3; heterogeneous nuclear ribonucleoprotein A1/A3	vvi03040 Spliceosome - Vitis vinifera (wine grape);	PF00076	RNA recognition motif. (a.k.a. RRM, RBD, or RNP domain)	A	KOG0118	FOG: RRM domain
CSS005053.1_CSS005053	PREDICTED: inactive protein RESTRICTED TEV MOVEMENT 2 [Ricinus communis]	other	ch, N	cy	N	29.498	4.6	0	1	1	0	0	0	0									O	KOG0710	Molecular chaperone (small heat-shock protein Hsp26/Hsp42)
CSS005056.1_CSS005056	PREDICTED: protein fluG [Vitis vinifera]	other	ch	cy	ch	94.394	3.6	1	2	2	0	0	0	0	GO:0000003 reproduction; GO:0000905 sporocarp development involved in asexual reproduction; GO:0001896 autolysis; GO:0003006 developmental process involved in reproduction; GO:0006725 cellular aromatic compound metabolic process; GO:0007275 multicellular organism development; GO:0008152 metabolic process; GO:0008219 cell death; GO:0009058 biosynthetic process; GO:0009403 toxin biosynthetic proces…	GO:0005622 intracellular; GO:0005623 cell; GO:0005737 cytoplasm; GO:0044424 intracellular part; GO:0044464 cell part;					PF04909; PF00120	Amidohydrolase; Glutamine synthetase, catalytic domain	E	KOG0683	Glutamine synthetase
CSS005065.1_CSS005065	PREDICTED: 40S ribosomal protein S20-2-like [Gossypium hirsutum]	other	M	cy	ch	14.351	16.5	2	1	1	0	0	0	0									J	KOG0900	40S ribosomal protein S20
CSS005068.1_CSS005068	PREDICTED: protein LOW PSII ACCUMULATION 2, chloroplastic [Ziziphus jujuba]	ch	N	erm	ch	22.54	18.5	4	3	3	0	0	0	0		GO:0005622 intracellular; GO:0005623 cell; GO:0005737 cytoplasm; GO:0009507 chloroplast; GO:0009534 chloroplast thylakoid; GO:0009536 plastid; GO:0009579 thylakoid; GO:0031976 plastid thylakoid; GO:0031984 organelle subcompartment; GO:0043226 organelle; GO:0043227 membrane-bounded organelle; GO:0043229 intracellular organelle; GO:0043231 intracellular membrane-bounded organelle; GO:0044422 organe…							O	KOG2090	Metalloendopeptidase family - mitochondrial intermediate peptidase
CSS005072.1_CSS005072	PREDICTED: 21 kDa protein [Prunus mume]	S	cm	S	ch	20.863	13	2	2	2	0	0	0	0							PF04043	Plant invertase/pectin methylesterase inhibitor
CSS005081.1_CSS005081	PREDICTED: asparagine--tRNA ligase, cytoplasmic 1 [Vitis vinifera]	other	cy	cy	cy	63.087	11.1	7	6	5	0	0	0	0	GO:0000003 reproduction; GO:0003006 developmental process involved in reproduction; GO:0007275 multicellular organism development; GO:0009790 embryo development; GO:0009791 post-embryonic development; GO:0009793 embryo development ending in seed dormancy; GO:0010035 response to inorganic substance; GO:0010038 response to metal ion; GO:0010154 fruit development; GO:0022414 reproductive process; GO…	GO:0005622 intracellular; GO:0005623 cell; GO:0005737 cytoplasm; GO:0005739 mitochondrion; GO:0005829 cytosol; GO:0009507 chloroplast; GO:0009536 plastid; GO:0043226 organelle; GO:0043227 membrane-bounded organelle; GO:0043229 intracellular organelle; GO:0043231 intracellular membrane-bounded organelle; GO:0044424 intracellular part; GO:0044444 cytoplasmic part; GO:0044464 cell part;		K01893	NARS, asnS; asparaginyl-tRNA synthetase [EC:6.1.1.22]	vvi00970 Aminoacyl-tRNA biosynthesis - Vitis vinifera (wine grape);	PF01336; PF00152; PF00458	OB-fold nucleic acid binding domain; tRNA synthetases class II (D, K and N) ; WHEP-TRS domain	J	KOG0554	Asparaginyl-tRNA synthetase (mitochondrial)
CSS005082.1_CSS005082	transmembrane protein, putative [Medicago truncatula]	other	cm,ch	erm	pm	23.412	7.1	0	1	1	0	0	0	0
CSS005092.1_CSS005092	PREDICTED: thioredoxin H-type [Prunus mume]	other	cy	cy	cy	13.818	40.2	4	4	4	0	0	0	0	GO:0006950 response to stress; GO:0006979 response to oxidative stress; GO:0008152 metabolic process; GO:0009636 response to toxic substance; GO:0009987 cellular process; GO:0019725 cellular homeostasis; GO:0033554 cellular response to stress; GO:0034599 cellular response to oxidative stress; GO:0042221 response to chemical; GO:0042592 homeostatic process; GO:0043085 positive regulation of cataly…	GO:0005576 extracellular region; GO:0005622 intracellular; GO:0005623 cell; GO:0005737 cytoplasm; GO:0005829 cytosol; GO:0044424 intracellular part; GO:0044444 cytoplasmic part; GO:0044464 cell part; GO:0048046 apoplast;	GO:0003824 catalytic activity; GO:0004791 thioredoxin-disulfide reductase activity; GO:0008047 enzyme activator activity; GO:0015035 protein disulfide oxidoreductase activity; GO:0015036 disulfide oxidoreductase activity; GO:0016209 antioxidant activity; GO:0016491 oxidoreductase activity; GO:0016651 oxidoreductase activity, acting on NAD(P)H; GO:0016667 oxidoreductase activity, acting on a sulfu…				PF00085	Thioredoxin	O	KOG0907	Thioredoxin
CSS005106.1_CSS005106	transmembrane protein, putative [Medicago truncatula]	other	N	N	N	7.9949	10	1	1	1	0	0	0	0
CSS005115.1_CSS005115	PREDICTED: ribosome-binding factor PSRP1, chloroplastic [Jatropha curcas]	ch	ch	ch	ch	35.547	18.4	7	5	5	0	0	0	0
CSS005147.1_CSS005147	PREDICTED: photosystem II stability/assembly factor HCF136, chloroplastic [Glycine max]	S	ch	S	er	41.359	41	9	12	12	0	0	0	0	GO:0006996 organelle organization; GO:0009657 plastid organization; GO:0009719 response to endogenous stimulus; GO:0009725 response to hormone; GO:0009735 response to cytokinin; GO:0009987 cellular process; GO:0010033 response to organic substance; GO:0010035 response to inorganic substance; GO:0010038 response to metal ion; GO:0016043 cellular component organization; GO:0042221 response to chemi…	GO:0005622 intracellular; GO:0005623 cell; GO:0005737 cytoplasm; GO:0009507 chloroplast; GO:0009526 plastid envelope; GO:0009532 plastid stroma; GO:0009533 chloroplast stromal thylakoid; GO:0009534 chloroplast thylakoid; GO:0009535 chloroplast thylakoid membrane; GO:0009536 plastid; GO:0009570 chloroplast stroma; GO:0009579 thylakoid; GO:0009941 chloroplast envelope; GO:0016020 membrane; GO:00319…							U	KOG3511	Sortilin and related receptors
CSS005153.1_CSS005153	PREDICTED: universal stress protein PHOS32-like isoform X2 [Juglans regia]	other	ch,per	S	cy	17.449	11.3	1	1	1	0	0	0	0		GO:0005623 cell; GO:0005886 plasma membrane; GO:0016020 membrane; GO:0044464 cell part; GO:0071944 cell periphery;	GO:0000166 nucleotide binding; GO:0005488 binding; GO:0008144 drug binding; GO:0016208 AMP binding; GO:0017076 purine nucleotide binding; GO:0030554 adenyl nucleotide binding; GO:0032553 ribonucleotide binding; GO:0032555 purine ribonucleotide binding; GO:0032559 adenyl ribonucleotide binding; GO:0036094 small molecule binding; GO:0043167 ion binding; GO:0043168 anion binding; GO:0043169 cation b…				PF00582	Universal stress protein family
CSS005159.1_CSS005159	PREDICTED: GTP-binding protein YPTM2 [Theobroma cacao]	other	er,ga,m,n	cy	ch	22.406	8.9	1	1	1	0	0	0	0	GO:0006810 transport; GO:0006888 ER to Golgi vesicle-mediated transport; GO:0010035 response to inorganic substance; GO:0010038 response to metal ion; GO:0016192 vesicle-mediated transport; GO:0042221 response to chemical; GO:0046686 response to cadmium ion; GO:0046907 intracellular transport; GO:0048193 Golgi vesicle transport; GO:0050896 response to stimulus; GO:0051179 localization; GO:0051234…	GO:0000139 Golgi membrane; GO:0005622 intracellular; GO:0005623 cell; GO:0005737 cytoplasm; GO:0005773 vacuole; GO:0005783 endoplasmic reticulum; GO:0005789 endoplasmic reticulum membrane; GO:0005794 Golgi apparatus; GO:0005802 trans-Golgi network; GO:0005886 plasma membrane; GO:0012505 endomembrane system; GO:0016020 membrane; GO:0031090 organelle membrane; GO:0031984 organelle subcompartment; G…					PF00071	Ras family	U	KOG0084	GTPase Rab1/YPT1, small G protein superfamily, and related GTP-binding proteins
CSS005160.1_CSS005160	PREDICTED: plasminogen activator inhibitor 1 RNA-binding protein [Vitis vinifera]	other	N	cy	N	41.051	23.6	7	6	5	0	0	0	0	GO:0001101 response to acid chemical; GO:0006950 response to stress; GO:0006970 response to osmotic stress; GO:0009628 response to abiotic stimulus; GO:0009651 response to salt stress; GO:0009719 response to endogenous stimulus; GO:0009725 response to hormone; GO:0009735 response to cytokinin; GO:0009737 response to abscisic acid; GO:0009787 regulation of abscisic acid-activated signaling pathway…	GO:0005622 intracellular; GO:0005623 cell; GO:0005634 nucleus; GO:0005737 cytoplasm; GO:0005777 peroxisome; GO:0005829 cytosol; GO:0005886 plasma membrane; GO:0016020 membrane; GO:0042579 microbody; GO:0043226 organelle; GO:0043227 membrane-bounded organelle; GO:0043229 intracellular organelle; GO:0043231 intracellular membrane-bounded organelle; GO:0044424 intracellular part; GO:0044444 cytoplas…	GO:0003676 nucleic acid binding; GO:0003723 RNA binding; GO:0003729 mRNA binding; GO:0005488 binding; GO:0097159 organic cyclic compound binding; GO:1901363 heterocyclic compound binding;	K13199	SERBP1; plasminogen activator inhibitor 1 RNA-binding protein				S	KOG2945	Predicted RNA-binding protein
CSS005162.1_CSS005162	PREDICTED: glycine--tRNA ligase, chloroplastic/mitochondrial 2 isoform X2 [Vitis vinifera]	other	ch,m	n	ch	39.605	6.5	2	2	2	0	0	0	0	GO:0000003 reproduction; GO:0003006 developmental process involved in reproduction; GO:0006082 organic acid metabolic process; GO:0006139 nucleobase-containing compound metabolic process; GO:0006399 tRNA metabolic process; GO:0006412 translation; GO:0006418 tRNA aminoacylation for protein translation; GO:0006426 glycyl-tRNA aminoacylation; GO:0006518 peptide metabolic process; GO:0006520 cellular…	GO:0005622 intracellular; GO:0005623 cell; GO:0005737 cytoplasm; GO:0005739 mitochondrion; GO:0009507 chloroplast; GO:0009532 plastid stroma; GO:0009536 plastid; GO:0009570 chloroplast stroma; GO:0043226 organelle; GO:0043227 membrane-bounded organelle; GO:0043229 intracellular organelle; GO:0043231 intracellular membrane-bounded organelle; GO:0044422 organelle part; GO:0044424 intracellular part…	GO:0003824 catalytic activity; GO:0004812 aminoacyl-tRNA ligase activity; GO:0004820 glycine-tRNA ligase activity; GO:0005488 binding; GO:0005515 protein binding; GO:0016874 ligase activity; GO:0016875 ligase activity, forming carbon-oxygen bonds; GO:0046983 protein dimerization activity;	K14164	glyQS; glycyl-tRNA synthetase [EC:6.1.1.14]	vvi00970 Aminoacyl-tRNA biosynthesis - Vitis vinifera (wine grape);	PF05746	DALR anticodon binding domain
CSS005171.1_CSS005171	PREDICTED: protein ECERIFERUM 1-like [Daucus carota subsp. sativus]	other	V	erm	cy	43.237	1.9	1	1	1	0	0	0	0				K15404	K15404, CER1; aldehyde decarbonylase [EC:4.1.99.5]	vvi00073 Cutin, suberine and wax biosynthesis - Vitis vinifera (wine grape); vvi01110 Biosynthesis of secondary metabolites - Vitis vinifera (wine grape);
CSS005195.1_CSS005195	glycine-rich RNA-binding family protein [Populus trichocarpa]	other	ch,n	N	N	35.76	10.3	3	3	2	0	0	0	0	GO:0001101 response to acid chemical; GO:0006355 regulation of transcription, DNA-templated; GO:0006950 response to stress; GO:0009266 response to temperature stimulus; GO:0009409 response to cold; GO:0009414 response to water deprivation; GO:0009415 response to water; GO:0009628 response to abiotic stimulus; GO:0009889 regulation of biosynthetic process; GO:0009890 negative regulation of biosynt…	GO:0005622 intracellular; GO:0005623 cell; GO:0005634 nucleus; GO:0005654 nucleoplasm; GO:0005730 nucleolus; GO:0016604 nuclear body; GO:0016607 nuclear speck; GO:0031974 membrane-enclosed lumen; GO:0031981 nuclear lumen; GO:0043226 organelle; GO:0043227 membrane-bounded organelle; GO:0043228 non-membrane-bounded organelle; GO:0043229 intracellular organelle; GO:0043231 intracellular membrane-bou…	GO:0003676 nucleic acid binding; GO:0003677 DNA binding; GO:0003682 chromatin binding; GO:0003723 RNA binding; GO:0003729 mRNA binding; GO:0005488 binding; GO:0031490 chromatin DNA binding; GO:0097159 organic cyclic compound binding; GO:1901363 heterocyclic compound binding;	K12885	RBMX, HNRNPG; heterogeneous nuclear ribonucleoprotein G	vvi03040 Spliceosome - Vitis vinifera (wine grape);	PF00076; PF00098	RNA recognition motif. (a.k.a. RRM, RBD, or RNP domain); Zinc knuckle	A	KOG0118	FOG: RRM domain
CSS005209.1_CSS005209	PREDICTED: COP9 signalosome complex subunit 6a-like [Ipomoea nil]	ch	N	cy	ch	26.548	5	1	1	1	0	0	0	0	GO:0000338 protein deneddylation; GO:0006464 cellular protein modification process; GO:0006508 proteolysis; GO:0006511 ubiquitin-dependent protein catabolic process; GO:0006807 nitrogen compound metabolic process; GO:0007275 multicellular organism development; GO:0008152 metabolic process; GO:0009056 catabolic process; GO:0009057 macromolecule catabolic process; GO:0009987 cellular process; GO:00…	GO:0005622 intracellular; GO:0005623 cell; GO:0005634 nucleus; GO:0043226 organelle; GO:0043227 membrane-bounded organelle; GO:0043229 intracellular organelle; GO:0043231 intracellular membrane-bounded organelle; GO:0044424 intracellular part; GO:0044464 cell part;		K12179	COPS6, CSN6; COP9 signalosome complex subunit 6				OT	KOG3050	COP9 signalosome, subunit CSN6
CSS005234.1_CSS005234	PREDICTED: AT-hook motif nuclear-localized protein 1 [Vitis vinifera]	other	N	cy	ch	34.254	4.2	1	1	1	0	0	0	0							PF03479	Domain of unknown function (DUF296)
CSS005241.1_CSS005241	PREDICTED: D-3-phosphoglycerate dehydrogenase 3, chloroplastic [Nelumbo nucifera]	ch	ch	ch	ch	67.055	17.3	11	9	8	0	0	0	0	GO:0000003 reproduction; GO:0003006 developmental process involved in reproduction; GO:0007275 multicellular organism development; GO:0009553 embryo sac development; GO:0009555 pollen development; GO:0009561 megagametogenesis; GO:0009790 embryo development; GO:0009791 post-embryonic development; GO:0009793 embryo development ending in seed dormancy; GO:0010154 fruit development; GO:0022414 reprod…	GO:0005622 intracellular; GO:0005623 cell; GO:0005737 cytoplasm; GO:0005739 mitochondrion; GO:0009507 chloroplast; GO:0009532 plastid stroma; GO:0009536 plastid; GO:0009570 chloroplast stroma; GO:0016020 membrane; GO:0043226 organelle; GO:0043227 membrane-bounded organelle; GO:0043229 intracellular organelle; GO:0043231 intracellular membrane-bounded organelle; GO:0044422 organelle part; GO:00444…	GO:0000166 nucleotide binding; GO:0005488 binding; GO:0005524 ATP binding; GO:0008144 drug binding; GO:0017076 purine nucleotide binding; GO:0030554 adenyl nucleotide binding; GO:0032553 ribonucleotide binding; GO:0032555 purine ribonucleotide binding; GO:0032559 adenyl ribonucleotide binding; GO:0035639 purine ribonucleoside triphosphate binding; GO:0036094 small molecule binding; GO:0043167 ion…	K00058	serA, PHGDH; D-3-phosphoglycerate dehydrogenase / 2-oxoglutarate reductase [EC:1.1.1.95 1.1.1.399]	vvi00260 Glycine, serine and threonine metabolism - Vitis vinifera (wine grape); vvi00270 Cysteine and methionine metabolism - Vitis vinifera (wine grape); vvi01100 Metabolic pathways - Vitis vinifera (wine grape); vvi01200 Carbon metabolism - Vitis vinifera (wine grape); vvi01230 Biosynthesis of amino acids - Vitis vinifera (wine grape);	PF00389; PF02826; PF01842	D-isomer specific 2-hydroxyacid dehydrogenase, catalytic domain; D-isomer specific 2-hydroxyacid dehydrogenase, NAD binding domain; ACT domain	E	KOG0068	D-3-phosphoglycerate dehydrogenase, D-isomer-specific 2-hydroxy acid dehydrogenase superfamily
CSS005245.1_CSS005245	PREDICTED: probable carbohydrate esterase At4g34215 [Lupinus angustifolius]	other	ch	S	cy	29.935	5.1	1	1	1	0	0	0	0							PF03629	Domain of unknown function (DUF303)
CSS005287.1_CSS005287	PREDICTED: cytochrome P450 98A2 [Juglans regia]	other	er	er	ch	40.726	2.5	1	1	1	0	0	0	0	GO:0006725 cellular aromatic compound metabolic process; GO:0008152 metabolic process; GO:0009058 biosynthetic process; GO:0009698 phenylpropanoid metabolic process; GO:0009699 phenylpropanoid biosynthetic process; GO:0009804 coumarin metabolic process; GO:0009805 coumarin biosynthetic process; GO:0009808 lignin metabolic process; GO:0009809 lignin biosynthetic process; GO:0009812 flavonoid metab…	GO:0005622 intracellular; GO:0005623 cell; GO:0005737 cytoplasm; GO:0005739 mitochondrion; GO:0005783 endoplasmic reticulum; GO:0005886 plasma membrane; GO:0012505 endomembrane system; GO:0016020 membrane; GO:0043226 organelle; GO:0043227 membrane-bounded organelle; GO:0043229 intracellular organelle; GO:0043231 intracellular membrane-bounded organelle; GO:0044424 intracellular part; GO:0044444 c…	GO:0003824 catalytic activity; GO:0004497 monooxygenase activity; GO:0005488 binding; GO:0005515 protein binding; GO:0016491 oxidoreductase activity; GO:0016705 oxidoreductase activity, acting on paired donors, with incorporation or reduction of molecular oxygen; GO:0016709 oxidoreductase activity, acting on paired donors, with incorporation or reduction of molecular oxygen, NAD(P)H as one donor,…				PF00067	Cytochrome P450	Q	KOG0156	Cytochrome P450 CYP2 subfamily
CSS005298.1_CSS005298	PREDICTED: obg-like ATPase 1 [Glycine max]	other	ch	cy	cy	47.802	21	9	8	8	0	0	0	0	GO:0006950 response to stress; GO:0006970 response to osmotic stress; GO:0009628 response to abiotic stimulus; GO:0009651 response to salt stress; GO:0010035 response to inorganic substance; GO:0010038 response to metal ion; GO:0042221 response to chemical; GO:0046686 response to cadmium ion; GO:0047484 regulation of response to osmotic stress; GO:0048519 negative regulation of biological process…	GO:0005622 intracellular; GO:0005623 cell; GO:0005737 cytoplasm; GO:0005829 cytosol; GO:0005911 cell-cell junction; GO:0009506 plasmodesma; GO:0030054 cell junction; GO:0044424 intracellular part; GO:0044444 cytoplasmic part; GO:0044464 cell part; GO:0055044 symplast;	GO:0003824 catalytic activity; GO:0003924 GTPase activity; GO:0016462 pyrophosphatase activity; GO:0016787 hydrolase activity; GO:0016817 hydrolase activity, acting on acid anhydrides; GO:0016818 hydrolase activity, acting on acid anhydrides, in phosphorus-containing anhydrides; GO:0016887 ATPase activity; GO:0017111 nucleoside-triphosphatase activity;				PF06071	Protein of unknown function (DUF933)	J	KOG1491	Predicted GTP-binding protein (ODN superfamily)
CSS005312.1_CSS005312	PREDICTED: THUMP domain-containing protein 1 isoform X1 [Vitis vinifera]	S	N	N	ch	37.028	3.7	1	1	1	0	0	0	0				K06963	TAN1, THUMPD1; tRNA acetyltransferase TAN1		PF02926	THUMP domain	S	KOG3943	THUMP domain-containing proteins
CSS005313.1_CSS005313	PREDICTED: serine/threonine-protein phosphatase 6 regulatory ankyrin repeat subunit B [Theobroma cacao]	other	N	N	cy	44.84	3.5	1	1	1	0	0	0	0									V	KOG0504	FOG: Ankyrin repeat
CSS005350.1_CSS005350	PREDICTED: bark storage protein A [Vitis vinifera]	S	ch	S	ch	37.646	2.9	0	1	1	0	0	0	0							PF01048	Phosphorylase superfamily
CSS005352.1_CSS005352	dihydrolipoyllysine-residue acetyltransferase component 1 of pyruvate dehydrogenase complex, mitochondrial[Cajanus cajan]	ch	M	M	ch	78.378	6	3	3	3	0	0	0	0		GO:0005622 intracellular; GO:0005623 cell; GO:0005737 cytoplasm; GO:0032991 macromolecular complex; GO:0044424 intracellular part; GO:0044444 cytoplasmic part; GO:0044464 cell part; GO:0045254 pyruvate dehydrogenase complex; GO:1902494 catalytic complex; GO:1990204 oxidoreductase complex;					PF00364; PF00198	Biotin-requiring enzyme; 2-oxoacid dehydrogenases acyltransferase (catalytic domain)	C	KOG0557	Dihydrolipoamide acetyltransferase
CSS005353.1_CSS005353	PREDICTED: pyruvate kinase 1, cytosolic-like [Daucus carota subsp. sativus]	ch	ch	cy	cy	57.729	39.5	14	14	11	0	0	0	0		GO:0005622 intracellular; GO:0005623 cell; GO:0005737 cytoplasm; GO:0044424 intracellular part; GO:0044464 cell part;					PF02887	Pyruvate kinase, alpha/beta domain	G	KOG2323	Pyruvate kinase
CSS005376.1_CSS005376	PREDICTED: 26S proteasome non-ATPase regulatory subunit 4 homolog [Vitis vinifera]	other	N	N	cy	42.932	10.1	5	4	4	0	0	0	0	GO:0000003 reproduction; GO:0001101 response to acid chemical; GO:0003006 developmental process involved in reproduction; GO:0006508 proteolysis; GO:0006511 ubiquitin-dependent protein catabolic process; GO:0006807 nitrogen compound metabolic process; GO:0006950 response to stress; GO:0006970 response to osmotic stress; GO:0006974 cellular response to DNA damage stimulus; GO:0007154 cell communic…	GO:0000502 proteasome complex; GO:0005622 intracellular; GO:0005623 cell; GO:0005634 nucleus; GO:0005737 cytoplasm; GO:0005829 cytosol; GO:0016020 membrane; GO:0032991 macromolecular complex; GO:0043226 organelle; GO:0043227 membrane-bounded organelle; GO:0043229 intracellular organelle; GO:0043231 intracellular membrane-bounded organelle; GO:0044424 intracellular part; GO:0044444 cytoplasmic par…	GO:0001653 peptide receptor activity; GO:0005488 binding; GO:0005515 protein binding; GO:0031593 polyubiquitin binding; GO:0038023 signaling receptor activity; GO:0060089 molecular transducer activity;	K03029	PSMD4, RPN10; 26S proteasome regulatory subunit N10	vvi03050 Proteasome - Vitis vinifera (wine grape);	PF13519	von Willebrand factor type A domain	O	KOG2884	26S proteasome regulatory complex, subunit RPN10/PSMD4
CSS005381.1_CSS005381	PREDICTED: alpha-mannosidase [Juglans regia]	S	cm	gam	vm	113.16	3.8	0	4	1	0	0	0	0	GO:0005975 carbohydrate metabolic process; GO:0005996 monosaccharide metabolic process; GO:0006013 mannose metabolic process; GO:0006464 cellular protein modification process; GO:0006517 protein deglycosylation; GO:0006807 nitrogen compound metabolic process; GO:0008152 metabolic process; GO:0009100 glycoprotein metabolic process; GO:0009987 cellular process; GO:0019318 hexose metabolic process; …	GO:0000323 lytic vacuole; GO:0005622 intracellular; GO:0005623 cell; GO:0005737 cytoplasm; GO:0005764 lysosome; GO:0005773 vacuole; GO:0043226 organelle; GO:0043227 membrane-bounded organelle; GO:0043229 intracellular organelle; GO:0043231 intracellular membrane-bounded organelle; GO:0044424 intracellular part; GO:0044444 cytoplasmic part; GO:0044464 cell part;	GO:0003824 catalytic activity; GO:0004553 hydrolase activity, hydrolyzing O-glycosyl compounds; GO:0004559 alpha-mannosidase activity; GO:0015923 mannosidase activity; GO:0016787 hydrolase activity; GO:0016798 hydrolase activity, acting on glycosyl bonds;	K01191	MAN2C1; alpha-mannosidase [EC:3.2.1.24]	vvi00511 Other glycan degradation - Vitis vinifera (wine grape);	PF01074; PF09261; PF07748	Glycosyl hydrolases family 38 N-terminal domain; Alpha mannosidase, middle domain; Glycosyl hydrolases family 38 C-terminal domain	G	KOG1959	Glycosyl hydrolase, family 38 - alpha-mannosidase
CSS005397.1_CSS005397	universal stress family protein [Medicago truncatula]	ch	N	ch	ch	23.053	25.6	6	4	4	0	0	0	0
CSS005420.1_CSS005420	PREDICTED: LOW QUALITY PROTEIN: cleavage and polyadenylation specificity factor subunit 6 [Sesamum indicum]	other	ch,N	S	N	78.167	3	2	2	2	0	0	0	0	GO:0000381 regulation of alternative mRNA splicing, via spliceosome; GO:0006139 nucleobase-containing compound metabolic process; GO:0006351 transcription, DNA-templated; GO:0006355 regulation of transcription, DNA-templated; GO:0006357 regulation of transcription from RNA polymerase II promoter; GO:0006366 transcription from RNA polymerase II promoter; GO:0006508 proteolysis; GO:0006509 membrane…	GO:0000228 nuclear chromosome; GO:0000785 chromatin; GO:0000790 nuclear chromatin; GO:0000791 euchromatin; GO:0005576 extracellular region; GO:0005615 extracellular space; GO:0005622 intracellular; GO:0005623 cell; GO:0005634 nucleus; GO:0005681 spliceosomal complex; GO:0005694 chromosome; GO:0005719 nuclear euchromatin; GO:0031974 membrane-enclosed lumen; GO:0031981 nuclear lumen; GO:0031982 ves…	GO:0000976 transcription regulatory region sequence-specific DNA binding; GO:0000977 RNA polymerase II regulatory region sequence-specific DNA binding; GO:0000978 RNA polymerase II core promoter proximal region sequence-specific DNA binding; GO:0000987 core promoter proximal region sequence-specific DNA binding; GO:0001012 RNA polymerase II regulatory region DNA binding; GO:0001067 regulatory reg…	K14398	CPSF6_7; cleavage and polyadenylation specificity factor subunit 6/7	vvi03015 mRNA surveillance pathway - Vitis vinifera (wine grape);	PF00076	RNA recognition motif. (a.k.a. RRM, RBD, or RNP domain)	A	KOG0118	FOG: RRM domain
CSS005422.1_CSS005422	PREDICTED: transcriptional regulator ATRX homolog [Citrus sinensis]	other	N	N	N	72.814	5.3	4	3	2	0	0	0	0							PF08766	DEK C terminal domain	B	KOG2266	Chromatin-associated protein Dek and related proteins, contains SAP DNA binding domain
CSS005429.1_CSS005429	PREDICTED: heat shock 70 kDa protein, mitochondrial-like [Sesamum indicum]	M	M	M	M	72.876	40	30	20	9	0	0	0	0				K04043	dnaK, HSPA9; molecular chaperone DnaK	vvi03018 RNA degradation - Vitis vinifera (wine grape);			O	KOG0102	Molecular chaperones mortalin/PBP74/GRP75, HSP70 superfamily
CSS005433.1_CSS005433	PREDICTED: probable protein phosphatase 2C 39 [Juglans regia]	other	N	N	cy	34.713	11.9	5	4	3	0	0	0	0				K17506	PPM1L, PP2CE; protein phosphatase 1L [EC:3.1.3.16]				T	KOG0698	Serine/threonine protein phosphatase
CSS005494.1_CSS005494	PREDICTED: peamaclein-like [Nicotiana attenuata]	S	N	S	ex	9.99	11.2	1	1	1	0	0	0	0
CSS005504.1_CSS005504	PREDICTED: probable inactive ATP-dependent zinc metalloprotease FTSHI 1, chloroplastic [Nicotiana attenuata]	ch	ch	cy	ch	108.56	1.4	1	1	1	0	0	0	0							PF00004; PF01434	ATPase family associated with various cellular activities (AAA); Peptidase family M41	O	KOG0731	AAA+-type ATPase containing the peptidase M41 domain
CSS005515.1_CSS005515	PREDICTED: signal recognition particle 43 kDa protein, chloroplastic [Solanum tuberosum]	M	ch,n	ch	M	43.467	25.1	8	7	7	0	0	0	0	GO:0006605 protein targeting; GO:0006612 protein targeting to membrane; GO:0006810 transport; GO:0006886 intracellular protein transport; GO:0008104 protein localization; GO:0009314 response to radiation; GO:0009416 response to light stimulus; GO:0009628 response to abiotic stimulus; GO:0009642 response to light intensity; GO:0009644 response to high light intensity; GO:0009987 cellular process; …	GO:0005622 intracellular; GO:0005623 cell; GO:0005737 cytoplasm; GO:0009507 chloroplast; GO:0009526 plastid envelope; GO:0009534 chloroplast thylakoid; GO:0009535 chloroplast thylakoid membrane; GO:0009536 plastid; GO:0009579 thylakoid; GO:0009941 chloroplast envelope; GO:0016020 membrane; GO:0031967 organelle envelope; GO:0031975 envelope; GO:0031976 plastid thylakoid; GO:0031984 organelle subco…	GO:0005488 binding; GO:0005515 protein binding; GO:0019904 protein domain specific binding; GO:0030674 protein binding, bridging; GO:0042802 identical protein binding; GO:0060090 binding, bridging; GO:0097718 disordered domain specific binding;	K12271	SRP43, CAO; signal recognition particle 43 kDa protein		PF00385	Chromo (CHRromatin Organisation MOdifier) domain	S	KOG0504	FOG: Ankyrin repeat
CSS005526.1_CSS005526	PREDICTED: probable alanine--tRNA ligase, chloroplastic [Jatropha curcas]	other	cy,m	m	cy	89.137	12.8	7	8	8	0	0	0	0	GO:0000003 reproduction; GO:0003006 developmental process involved in reproduction; GO:0006082 organic acid metabolic process; GO:0006139 nucleobase-containing compound metabolic process; GO:0006396 RNA processing; GO:0006399 tRNA metabolic process; GO:0006400 tRNA modification; GO:0006412 translation; GO:0006418 tRNA aminoacylation for protein translation; GO:0006419 alanyl-tRNA aminoacylation; …	GO:0005622 intracellular; GO:0005623 cell; GO:0005737 cytoplasm; GO:0005739 mitochondrion; GO:0009507 chloroplast; GO:0009532 plastid stroma; GO:0009536 plastid; GO:0009570 chloroplast stroma; GO:0016020 membrane; GO:0043226 organelle; GO:0043227 membrane-bounded organelle; GO:0043229 intracellular organelle; GO:0043231 intracellular membrane-bounded organelle; GO:0044422 organelle part; GO:00444…	GO:0000049 tRNA binding; GO:0003676 nucleic acid binding; GO:0003723 RNA binding; GO:0003824 catalytic activity; GO:0004812 aminoacyl-tRNA ligase activity; GO:0004813 alanine-tRNA ligase activity; GO:0005488 binding; GO:0016597 amino acid binding; GO:0016874 ligase activity; GO:0016875 ligase activity, forming carbon-oxygen bonds; GO:0031406 carboxylic acid binding; GO:0036094 small molecule bind…	K01872	AARS, alaS; alanyl-tRNA synthetase [EC:6.1.1.7]	vvi00970 Aminoacyl-tRNA biosynthesis - Vitis vinifera (wine grape);	PF07973	Threonyl and Alanyl tRNA synthetase second additional domain	J	KOG0188	Alanyl-tRNA synthetase
CSS005527.1_CSS005527	PREDICTED: expansin-like A2 [Populus euphratica]	S	cw	S	ch	28.684	3.8	1	1	1	0	0	0	0		GO:0005618 cell wall; GO:0005622 intracellular; GO:0005623 cell; GO:0005737 cytoplasm; GO:0005794 Golgi apparatus; GO:0005911 cell-cell junction; GO:0009505 plant-type cell wall; GO:0009506 plasmodesma; GO:0012505 endomembrane system; GO:0030054 cell junction; GO:0030312 external encapsulating structure; GO:0043226 organelle; GO:0043227 membrane-bounded organelle; GO:0043229 intracellular organel…					PF03330; PF01357	Rare lipoprotein A (RlpA)-like double-psi beta-barrel; Pollen allergen
CSS005536.1_CSS005536	kinase family protein [Populus trichocarpa]	other	N	pm	N	56.992	2	1	1	1	0	0	0	0	GO:0000902 cell morphogenesis; GO:0001101 response to acid chemical; GO:0006464 cellular protein modification process; GO:0006468 protein phosphorylation; GO:0006793 phosphorus metabolic process; GO:0006796 phosphate-containing compound metabolic process; GO:0006807 nitrogen compound metabolic process; GO:0006950 response to stress; GO:0006952 defense response; GO:0007154 cell communication; GO:0…	GO:0005622 intracellular; GO:0005623 cell; GO:0005737 cytoplasm; GO:0005773 vacuole; GO:0005886 plasma membrane; GO:0005911 cell-cell junction; GO:0009506 plasmodesma; GO:0009898 cytoplasmic side of plasma membrane; GO:0016020 membrane; GO:0030054 cell junction; GO:0043226 organelle; GO:0043227 membrane-bounded organelle; GO:0043229 intracellular organelle; GO:0043231 intracellular membrane-bound…	GO:0003824 catalytic activity; GO:0004672 protein kinase activity; GO:0004674 protein serine/threonine kinase activity; GO:0004675 transmembrane receptor protein serine/threonine kinase activity; GO:0004888 transmembrane signaling receptor activity; GO:0016301 kinase activity; GO:0016740 transferase activity; GO:0016772 transferase activity, transferring phosphorus-containing groups; GO:0016773 p…	K14500	BSK; BR-signaling kinase [EC:2.7.11.1]	vvi04075 Plant hormone signal transduction - Vitis vinifera (wine grape);	PF07714	Protein tyrosine kinase
CSS005555.1_CSS005555	PREDICTED: exportin-7-like [Nicotiana tabacum]	other	N	N	N	11.694	9.6	1	1	1	0	0	0	0	GO:0006611 protein export from nucleus; GO:0006810 transport; GO:0006886 intracellular protein transport; GO:0006913 nucleocytoplasmic transport; GO:0008104 protein localization; GO:0015031 protein transport; GO:0015833 peptide transport; GO:0033036 macromolecule localization; GO:0034613 cellular protein localization; GO:0042886 amide transport; GO:0045184 establishment of protein localization; G…	GO:0005622 intracellular; GO:0005623 cell; GO:0005634 nucleus; GO:0005635 nuclear envelope; GO:0005643 nuclear pore; GO:0005737 cytoplasm; GO:0012505 endomembrane system; GO:0031967 organelle envelope; GO:0031975 envelope; GO:0032991 macromolecular complex; GO:0043226 organelle; GO:0043227 membrane-bounded organelle; GO:0043229 intracellular organelle; GO:0043231 intracellular membrane-bounded or…	GO:0005049 nuclear export signal receptor activity; GO:0005488 binding; GO:0005515 protein binding; GO:0008536 Ran GTPase binding; GO:0017016 Ras GTPase binding; GO:0019899 enzyme binding; GO:0031267 small GTPase binding; GO:0051020 GTPase binding;	K18460	XPO7, EXP7; exportin-7				UY	KOG1410	Nuclear transport receptor RanBP16 (importin beta superfamily)
CSS005564.1_CSS005564	PREDICTED: granule-bound starch synthase 1, chloroplastic/amyloplastic isoform X2 [Theobroma cacao]	ch	ch	ch	M	67.151	9.3	4	5	4	0	0	0	0	GO:0000271 polysaccharide biosynthetic process; GO:0005975 carbohydrate metabolic process; GO:0005976 polysaccharide metabolic process; GO:0005982 starch metabolic process; GO:0006073 cellular glucan metabolic process; GO:0008152 metabolic process; GO:0009058 biosynthetic process; GO:0009059 macromolecule biosynthetic process; GO:0009250 glucan biosynthetic process; GO:0009987 cellular process; G…	GO:0005622 intracellular; GO:0005623 cell; GO:0005737 cytoplasm; GO:0009501 amyloplast; GO:0009507 chloroplast; GO:0009536 plastid; GO:0009569 chloroplast starch grain; GO:0043036 starch grain; GO:0043226 organelle; GO:0043227 membrane-bounded organelle; GO:0043229 intracellular organelle; GO:0043231 intracellular membrane-bounded organelle; GO:0044422 organelle part; GO:0044424 intracellular par…	GO:0000166 nucleotide binding; GO:0003824 catalytic activity; GO:0004373 glycogen (starch) synthase activity; GO:0005488 binding; GO:0008194 UDP-glycosyltransferase activity; GO:0009011 starch synthase activity; GO:0016740 transferase activity; GO:0016757 transferase activity, transferring glycosyl groups; GO:0016758 transferase activity, transferring hexosyl groups; GO:0017076 purine nucleotide …				PF08323	Starch synthase catalytic domain
CSS005583.1_CSS005583	PREDICTED: acetyl-coenzyme A carboxylase carboxyl transferase subunit alpha, chloroplastic [Theobroma cacao]	other	M,N	ch	cy	83.595	5.3	3	3	2	0	0	0	0
CSS005588.1_CSS005588	PREDICTED: DEAD-box ATP-dependent RNA helicase 8 [Nelumbo nucifera]	other	cy,n	cy	per	61.74	4.4	2	2	1	0	0	0	0	GO:0006139 nucleobase-containing compound metabolic process; GO:0006417 regulation of translation; GO:0006725 cellular aromatic compound metabolic process; GO:0006807 nitrogen compound metabolic process; GO:0006996 organelle organization; GO:0008152 metabolic process; GO:0009889 regulation of biosynthetic process; GO:0009987 cellular process; GO:0010468 regulation of gene expression; GO:0010501 R…	GO:0000932 P-body; GO:0005622 intracellular; GO:0005623 cell; GO:0005634 nucleus; GO:0005730 nucleolus; GO:0005737 cytoplasm; GO:0010494 cytoplasmic stress granule; GO:0031974 membrane-enclosed lumen; GO:0031981 nuclear lumen; GO:0032991 macromolecular complex; GO:0035770 ribonucleoprotein granule; GO:0036464 cytoplasmic ribonucleoprotein granule; GO:0043226 organelle; GO:0043227 membrane-bounded…	GO:0003724 RNA helicase activity; GO:0003824 catalytic activity; GO:0004004 ATP-dependent RNA helicase activity; GO:0004386 helicase activity; GO:0008026 ATP-dependent helicase activity; GO:0008186 RNA-dependent ATPase activity; GO:0016462 pyrophosphatase activity; GO:0016787 hydrolase activity; GO:0016817 hydrolase activity, acting on acid anhydrides; GO:0016818 hydrolase activity, acting on aci…				PF00270	DEAD/DEAH box helicase	A	KOG0326	ATP-dependent RNA helicase
CSS005590.1_CSS005590	remorin-like [Asparagus officinalis]	other	cm	cy	cy	22.303	4.5	1	1	1	0	0	0	0		GO:0005622 intracellular; GO:0005623 cell; GO:0005737 cytoplasm; GO:0005773 vacuole; GO:0005886 plasma membrane; GO:0005911 cell-cell junction; GO:0009506 plasmodesma; GO:0016020 membrane; GO:0030054 cell junction; GO:0043226 organelle; GO:0043227 membrane-bounded organelle; GO:0043229 intracellular organelle; GO:0043231 intracellular membrane-bounded organelle; GO:0044424 intracellular part; GO:…
CSS005601.1_CSS005601	PREDICTED: serine/threonine-protein phosphatase 7 long form homolog [Prunus mume]	M	ch	ch	ch	38.442	3.3	0	1	1	0	0	0	0	GO:0009888 tissue development; GO:0032502 developmental process; GO:0048507 meristem development; GO:0048856 anatomical structure development;	GO:0005622 intracellular; GO:0005623 cell; GO:0005634 nucleus; GO:0043226 organelle; GO:0043227 membrane-bounded organelle; GO:0043229 intracellular organelle; GO:0043231 intracellular membrane-bounded organelle; GO:0044424 intracellular part; GO:0044464 cell part;					PF10536	Plant mobile domain
CSS005625.1_CSS005625	PREDICTED: carbonic anhydrase 2-like [Citrus sinensis]	other	ch	ch	ch	26.853	16.9	1	3	1	0	0	0	0				K01673	cynT, can; carbonic anhydrase [EC:4.2.1.1]	vvi00910 Nitrogen metabolism - Vitis vinifera (wine grape); vvi01100 Metabolic pathways - Vitis vinifera (wine grape);	PF00484	Carbonic anhydrase	P	KOG1578	Predicted carbonic anhydrase involved in protection against oxidative damage
CSS005632.1_CSS005632	PREDICTED: transmembrane protein 205 [Vigna radiata var. radiata]	S	cm	mm	ch	23.158	5.8	1	1	1	0	0	0	0							PF13664	Domain of unknown function (DUF4149)	S	KOG2886	Uncharacterized conserved protein
CSS005642.1_CSS005642	PREDICTED: acyl-CoA-binding domain-containing protein 4 [Juglans regia]	other	N	cy	cy	67.439	2.1	1	1	1	0	0	0	0	GO:0001101 response to acid chemical; GO:0001666 response to hypoxia; GO:0006810 transport; GO:0006869 lipid transport; GO:0006950 response to stress; GO:0009314 response to radiation; GO:0009416 response to light stimulus; GO:0009628 response to abiotic stimulus; GO:0009719 response to endogenous stimulus; GO:0009723 response to ethylene; GO:0009725 response to hormone; GO:0009753 response to ja…	GO:0005622 intracellular; GO:0005623 cell; GO:0005634 nucleus; GO:0005737 cytoplasm; GO:0005829 cytosol; GO:0043226 organelle; GO:0043227 membrane-bounded organelle; GO:0043229 intracellular organelle; GO:0043231 intracellular membrane-bounded organelle; GO:0044424 intracellular part; GO:0044444 cytoplasmic part; GO:0044464 cell part;	GO:0000062 fatty-acyl-CoA binding; GO:0000166 nucleotide binding; GO:0005488 binding; GO:0017076 purine nucleotide binding; GO:0030554 adenyl nucleotide binding; GO:0032553 ribonucleotide binding; GO:0032555 purine ribonucleotide binding; GO:0032559 adenyl ribonucleotide binding; GO:0033218 amide binding; GO:0036094 small molecule binding; GO:0043167 ion binding; GO:0043168 anion binding; GO:0048…				PF13415	Galactose oxidase, central domain	I	KOG0817	Acyl-CoA-binding protein
CSS005686.1_CSS005686	PREDICTED: probable xyloglucan endotransglucosylase/hydrolase protein 23 [Juglans regia]	S	cw,cy	S	ex	32.289	8.7	2	2	2	0	0	0	0				K14504	TCH4; xyloglucan:xyloglucosyl transferase TCH4 [EC:2.4.1.207]	vvi04075 Plant hormone signal transduction - Vitis vinifera (wine grape);	PF00722	Glycosyl hydrolases family 16
CSS005708.1_CSS005708	PREDICTED: ATP-dependent Clp protease ATP-binding subunit CLPT1, chloroplastic [Theobroma cacao]	ch	N	ch	cy	13.296	7.4	1	1	1	0	0	0	0		GO:0005622 intracellular; GO:0005623 cell; GO:0005737 cytoplasm; GO:0009507 chloroplast; GO:0009526 plastid envelope; GO:0009532 plastid stroma; GO:0009536 plastid; GO:0009570 chloroplast stroma; GO:0009579 thylakoid; GO:0009941 chloroplast envelope; GO:0031967 organelle envelope; GO:0031975 envelope; GO:0043226 organelle; GO:0043227 membrane-bounded organelle; GO:0043229 intracellular organelle;…
CSS005709.1_CSS005709	PREDICTED: acyl carrier protein 1, chloroplastic-like [Daucus carota subsp. sativus]	M	ch	ch	ch	11.096	14.4	1	1	1	0	0	0	0	GO:0005975 carbohydrate metabolic process; GO:0006082 organic acid metabolic process; GO:0006629 lipid metabolic process; GO:0006631 fatty acid metabolic process; GO:0006633 fatty acid biosynthetic process; GO:0006643 membrane lipid metabolic process; GO:0006644 phospholipid metabolic process; GO:0006664 glycolipid metabolic process; GO:0006793 phosphorus metabolic process; GO:0006796 phosphate-c…	GO:0005622 intracellular; GO:0005623 cell; GO:0005737 cytoplasm; GO:0005829 cytosol; GO:0009507 chloroplast; GO:0009536 plastid; GO:0043226 organelle; GO:0043227 membrane-bounded organelle; GO:0043229 intracellular organelle; GO:0043231 intracellular membrane-bounded organelle; GO:0044424 intracellular part; GO:0044444 cytoplasmic part; GO:0044464 cell part;	GO:0000035 acyl binding; GO:0000036 ACP phosphopantetheine attachment site binding involved in fatty acid biosynthetic process; GO:0005488 binding; GO:0019842 vitamin binding; GO:0031177 phosphopantetheine binding; GO:0033218 amide binding; GO:0036094 small molecule binding; GO:0043167 ion binding; GO:0043168 anion binding; GO:0044620 ACP phosphopantetheine attachment site binding; GO:0048037 cof…				PF00550	Phosphopantetheine attachment site	CIQ	KOG1748	Acyl carrier protein/NADH-ubiquinone oxidoreductase, NDUFAB1/SDAP subunit
CSS005775.1_CSS005775	PREDICTED: photosynthetic NDH subunit of subcomplex B 3, chloroplastic [Theobroma cacao]	ch	ch	ch	ch	21.28	12.9	2	2	2	0	0	0	0							PF00111	2Fe-2S iron-sulfur cluster binding domain
CSS005780.1_CSS005780	PREDICTED: ATP-dependent zinc metalloprotease FtsH [Nicotiana sylvestris]	ch	N	N	ch	99.608	3.3	2	2	2	0	0	0	0	GO:0006508 proteolysis; GO:0006807 nitrogen compound metabolic process; GO:0008152 metabolic process; GO:0019538 protein metabolic process; GO:0043170 macromolecule metabolic process; GO:0044238 primary metabolic process; GO:0071704 organic substance metabolic process; GO:1901564 organonitrogen compound metabolic process;	GO:0005622 intracellular; GO:0005623 cell; GO:0005737 cytoplasm; GO:0005739 mitochondrion; GO:0009507 chloroplast; GO:0009526 plastid envelope; GO:0009536 plastid; GO:0009941 chloroplast envelope; GO:0031967 organelle envelope; GO:0031975 envelope; GO:0043226 organelle; GO:0043227 membrane-bounded organelle; GO:0043229 intracellular organelle; GO:0043231 intracellular membrane-bounded organelle; …	GO:0003824 catalytic activity; GO:0004176 ATP-dependent peptidase activity; GO:0008233 peptidase activity; GO:0008237 metallopeptidase activity; GO:0016462 pyrophosphatase activity; GO:0016787 hydrolase activity; GO:0016817 hydrolase activity, acting on acid anhydrides; GO:0016818 hydrolase activity, acting on acid anhydrides, in phosphorus-containing anhydrides; GO:0016887 ATPase activity; GO:00…				PF00004; PF01434	ATPase family associated with various cellular activities (AAA); Peptidase family M41	O	KOG0731	AAA+-type ATPase containing the peptidase M41 domain
CSS005787.1_CSS005787	PREDICTED: heat shock protein 90-5, chloroplastic [Ziziphus jujuba]	ch	er	cy	ch	91.123	58.7	47	34	30	0	0	0	0	GO:0001101 response to acid chemical; GO:0006605 protein targeting; GO:0006810 transport; GO:0006886 intracellular protein transport; GO:0006950 response to stress; GO:0006970 response to osmotic stress; GO:0007275 multicellular organism development; GO:0008104 protein localization; GO:0009266 response to temperature stimulus; GO:0009314 response to radiation; GO:0009408 response to heat; GO:0009…	GO:0005622 intracellular; GO:0005623 cell; GO:0005737 cytoplasm; GO:0005739 mitochondrion; GO:0005773 vacuole; GO:0005774 vacuolar membrane; GO:0005783 endoplasmic reticulum; GO:0005788 endoplasmic reticulum lumen; GO:0009507 chloroplast; GO:0009526 plastid envelope; GO:0009532 plastid stroma; GO:0009536 plastid; GO:0009570 chloroplast stroma; GO:0009941 chloroplast envelope; GO:0012505 endomembr…	GO:0000166 nucleotide binding; GO:0005488 binding; GO:0005515 protein binding; GO:0005524 ATP binding; GO:0008144 drug binding; GO:0017076 purine nucleotide binding; GO:0030554 adenyl nucleotide binding; GO:0032553 ribonucleotide binding; GO:0032555 purine ribonucleotide binding; GO:0032559 adenyl ribonucleotide binding; GO:0035639 purine ribonucleoside triphosphate binding; GO:0036094 small mole…	K09487	HSP90B, TRA1; heat shock protein 90kDa beta	vvi04141 Protein processing in endoplasmic reticulum - Vitis vinifera (wine grape); vvi04626 Plant-pathogen interaction - Vitis vinifera (wine grape);	PF02518	Histidine kinase-, DNA gyrase B-, and HSP90-like ATPase	O	KOG0019	Molecular chaperone (HSP90 family)
CSS005798.1_CSS005798	PREDICTED: translin-associated protein X [Nelumbo nucifera]	ch	ch,N	N	ch	34.569	3.6	1	1	1	0	0	0	0		GO:0005622 intracellular; GO:0005623 cell; GO:0005634 nucleus; GO:0043226 organelle; GO:0043227 membrane-bounded organelle; GO:0043229 intracellular organelle; GO:0043231 intracellular membrane-bounded organelle; GO:0044424 intracellular part; GO:0044464 cell part;	GO:0001664 G-protein coupled receptor binding; GO:0005102 receptor binding; GO:0005488 binding; GO:0005515 protein binding; GO:0031685 adenosine receptor binding; GO:0031687 A2A adenosine receptor binding; GO:0044877 macromolecular complex binding;						J	KOG3066	Translin-associated protein X
CSS005802.1_CSS005802	PREDICTED: NAD-dependent malic enzyme 59 kDa isoform, mitochondrial [Erythranthe guttata]	M	M	M	ch	48.533	14	2	5	2	0	0	0	0		GO:0005622 intracellular; GO:0005623 cell; GO:0005737 cytoplasm; GO:0005739 mitochondrion; GO:0005759 mitochondrial matrix; GO:0031974 membrane-enclosed lumen; GO:0043226 organelle; GO:0043227 membrane-bounded organelle; GO:0043229 intracellular organelle; GO:0043231 intracellular membrane-bounded organelle; GO:0043233 organelle lumen; GO:0044422 organelle part; GO:0044424 intracellular part; GO:…		K00028	E1.1.1.39; malate dehydrogenase (decarboxylating) [EC:1.1.1.39]	vvi00620 Pyruvate metabolism - Vitis vinifera (wine grape); vvi00710 Carbon fixation in photosynthetic organisms - Vitis vinifera (wine grape); vvi01100 Metabolic pathways - Vitis vinifera (wine grape); vvi01200 Carbon metabolism - Vitis vinifera (wine grape);	PF00390; PF03949	Malic enzyme, N-terminal domain; Malic enzyme, NAD binding domain	C	KOG1257	NADP+-dependent malic enzyme
CSS005810.1_CSS005810	PREDICTED: calcium-dependent protein kinase 2-like [Nelumbo nucifera]	other	N	N	N	60.408	11.2	6	5	5	0	0	0	0	GO:0001101 response to acid chemical; GO:0006464 cellular protein modification process; GO:0006468 protein phosphorylation; GO:0006793 phosphorus metabolic process; GO:0006796 phosphate-containing compound metabolic process; GO:0006807 nitrogen compound metabolic process; GO:0007154 cell communication; GO:0007165 signal transduction; GO:0008152 metabolic process; GO:0009719 response to endogenous…	GO:0005622 intracellular; GO:0005623 cell; GO:0005634 nucleus; GO:0005737 cytoplasm; GO:0005829 cytosol; GO:0005886 plasma membrane; GO:0005911 cell-cell junction; GO:0009506 plasmodesma; GO:0016020 membrane; GO:0030054 cell junction; GO:0043226 organelle; GO:0043227 membrane-bounded organelle; GO:0043229 intracellular organelle; GO:0043231 intracellular membrane-bounded organelle; GO:0044424 int…	GO:0003824 catalytic activity; GO:0004672 protein kinase activity; GO:0004674 protein serine/threonine kinase activity; GO:0004683 calmodulin-dependent protein kinase activity; GO:0005488 binding; GO:0005515 protein binding; GO:0005516 calmodulin binding; GO:0009931 calcium-dependent protein serine/threonine kinase activity; GO:0010857 calcium-dependent protein kinase activity; GO:0016301 kinase …	K13412	CPK; calcium-dependent protein kinase [EC:2.7.11.1]	vvi04626 Plant-pathogen interaction - Vitis vinifera (wine grape);	PF00069; PF13499; PF13833	Protein kinase domain; EF-hand domain pair; EF-hand domain pair	T	KOG0032	Ca2+/calmodulin-dependent protein kinase, EF-Hand protein superfamily
CSS005816.1_CSS005816	PREDICTED: 4-coumarate--CoA ligase 2 [Theobroma cacao]	ch	per	per M	cy	59.481	2	1	1	1	0	0	0	0	GO:0006725 cellular aromatic compound metabolic process; GO:0007275 multicellular organism development; GO:0008152 metabolic process; GO:0009555 pollen development; GO:0009653 anatomical structure morphogenesis; GO:0009698 phenylpropanoid metabolic process; GO:0009987 cellular process; GO:0010208 pollen wall assembly; GO:0010584 pollen exine formation; GO:0010927 cellular component assembly invol…		GO:0003824 catalytic activity; GO:0016207 4-coumarate-CoA ligase activity; GO:0016405 CoA-ligase activity; GO:0016874 ligase activity; GO:0016877 ligase activity, forming carbon-sulfur bonds; GO:0016878 acid-thiol ligase activity;				PF13193	Domain of unknown function (DUF4009)	I	KOG1176	Acyl-CoA synthetase
CSS005824.1_CSS005824	PREDICTED: protein EXORDIUM [Juglans regia]	S	cm,n	S	ch	23.382	6.1	1	1	1	0	0	0	0									L	KOG0017	FOG: Transposon-encoded proteins with TYA, reverse transcriptase, integrase domains in various combinations
CSS005828.1_CSS005828	PREDICTED: probable inositol transporter 2 [Nelumbo nucifera]	other	cm	pm	vm	53.83	3	1	1	1	0	0	0	0	GO:0006810 transport; GO:0006811 ion transport; GO:0006812 cation transport; GO:0008643 carbohydrate transport; GO:0008645 hexose transport; GO:0015672 monovalent inorganic cation transport; GO:0015749 monosaccharide transport; GO:0015791 polyol transport; GO:0015798 myo-inositol transport; GO:0015850 organic hydroxy compound transport; GO:0023052 signaling; GO:0034219 carbohydrate transmembrane …	GO:0005623 cell; GO:0005886 plasma membrane; GO:0016020 membrane; GO:0042995 cell projection; GO:0044464 cell part; GO:0071944 cell periphery; GO:0090406 pollen tube;	GO:0005215 transporter activity; GO:0005351 sugar:proton symporter activity; GO:0005355 glucose transmembrane transporter activity; GO:0005365 myo-inositol transmembrane transporter activity; GO:0005366 myo-inositol:proton symporter activity; GO:0005402 cation:sugar symporter activity; GO:0008324 cation transmembrane transporter activity; GO:0015075 ion transmembrane transporter activity; GO:0015…						U	KOG0254	Predicted transporter (major facilitator superfamily)
CSS005845.1_CSS005845	transmembrane protein, putative [Medicago truncatula]	ch	N	mm	ch	35.694	3.1	1	1	1	0	0	0	0
CSS005849.1_CSS005849	PREDICTED: UPF0160 protein [Theobroma cacao]	M	ch	M	ch	45.042	17.1	5	5	5	0	0	0	0									S	KOG2948	Predicted metal-binding protein
CSS005850.1_CSS005850	transmembrane protein, putative [Medicago truncatula]	ch	ga,N	N	pm	28.397	5.2	1	1	1	0	0	0	0
CSS005919.1_CSS005919	PREDICTED: probable ribose-5-phosphate isomerase 3, chloroplastic [Nicotiana tomentosiformis]	ch	ch	cy	ch	30.551	41.5	15	8	8	0	0	0	0	GO:0005975 carbohydrate metabolic process; GO:0006950 response to stress; GO:0006952 defense response; GO:0008152 metabolic process; GO:0009058 biosynthetic process; GO:0009605 response to external stimulus; GO:0009607 response to biotic stimulus; GO:0009617 response to bacterium; GO:0009719 response to endogenous stimulus; GO:0009725 response to hormone; GO:0009735 response to cytokinin; GO:0009…	GO:0005622 intracellular; GO:0005623 cell; GO:0005737 cytoplasm; GO:0009507 chloroplast; GO:0009526 plastid envelope; GO:0009532 plastid stroma; GO:0009534 chloroplast thylakoid; GO:0009535 chloroplast thylakoid membrane; GO:0009536 plastid; GO:0009570 chloroplast stroma; GO:0009579 thylakoid; GO:0009941 chloroplast envelope; GO:0016020 membrane; GO:0031967 organelle envelope; GO:0031975 envelope…							G	KOG3075	Ribose 5-phosphate isomerase
CSS005925.1_CSS005925	PREDICTED: cysteine proteinase inhibitor-like [Populus euphratica]	other	ch	S	ch	11.063	46.5	4	3	2	0	0	0	0	GO:0001101 response to acid chemical; GO:0006950 response to stress; GO:0006970 response to osmotic stress; GO:0006972 hyperosmotic response; GO:0006979 response to oxidative stress; GO:0009266 response to temperature stimulus; GO:0009409 response to cold; GO:0009414 response to water deprivation; GO:0009415 response to water; GO:0009628 response to abiotic stimulus; GO:0009892 negative regulatio…		GO:0002020 protease binding; GO:0004857 enzyme inhibitor activity; GO:0004866 endopeptidase inhibitor activity; GO:0004869 cysteine-type endopeptidase inhibitor activity; GO:0005488 binding; GO:0005515 protein binding; GO:0019899 enzyme binding; GO:0030234 enzyme regulator activity; GO:0030414 peptidase inhibitor activity; GO:0061134 peptidase regulator activity; GO:0061135 endopeptidase regulato…
CSS005939.1_CSS005939	PREDICTED: photosystem II 22 kDa protein, chloroplastic [Vitis vinifera]	ch	ch	chm	pm	28.292	23.6	9	5	2	0	0	0	0	GO:0006810 transport; GO:0051179 localization; GO:0051234 establishment of localization; GO:0055085 transmembrane transport;	GO:0005622 intracellular; GO:0005623 cell; GO:0005737 cytoplasm; GO:0009507 chloroplast; GO:0009534 chloroplast thylakoid; GO:0009535 chloroplast thylakoid membrane; GO:0009536 plastid; GO:0009579 thylakoid; GO:0016020 membrane; GO:0031976 plastid thylakoid; GO:0031984 organelle subcompartment; GO:0034357 photosynthetic membrane; GO:0042651 thylakoid membrane; GO:0043226 organelle; GO:0043227 mem…		K03542	psbS; photosystem II 22kDa protein	vvi00195 Photosynthesis - Vitis vinifera (wine grape);
CSS005947.1_CSS005947	PREDICTED: glucuronokinase 1-like isoform X2 [Phoenix dactylifera]	other	ch	M	cy	34.22	3.5	1	1	1	0	0	0	0	GO:0000003 reproduction; GO:0003006 developmental process involved in reproduction; GO:0005975 carbohydrate metabolic process; GO:0006020 inositol metabolic process; GO:0006066 alcohol metabolic process; GO:0006793 phosphorus metabolic process; GO:0006796 phosphate-containing compound metabolic process; GO:0008152 metabolic process; GO:0009856 pollination; GO:0009987 cellular process; GO:0016310 …	GO:0005622 intracellular; GO:0005623 cell; GO:0005737 cytoplasm; GO:0005829 cytosol; GO:0044424 intracellular part; GO:0044444 cytoplasmic part; GO:0044464 cell part;	GO:0003676 nucleic acid binding; GO:0003723 RNA binding; GO:0003727 single-stranded RNA binding; GO:0003824 catalytic activity; GO:0005488 binding; GO:0008187 poly-pyrimidine tract binding; GO:0008266 poly(U) RNA binding; GO:0016301 kinase activity; GO:0016740 transferase activity; GO:0016772 transferase activity, transferring phosphorus-containing groups; GO:0016773 phosphotransferase activity, …
CSS005998.1_CSS005998	PREDICTED: LOW QUALITY PROTEIN: glutathione S-transferase F9 [Eucalyptus grandis]	other	cy	cy	cy,N	32.172	9.9	3	3	2	0	0	0	0	GO:0001101 response to acid chemical; GO:0006518 peptide metabolic process; GO:0006575 cellular modified amino acid metabolic process; GO:0006749 glutathione metabolic process; GO:0006790 sulfur compound metabolic process; GO:0006807 nitrogen compound metabolic process; GO:0006950 response to stress; GO:0006952 defense response; GO:0008152 metabolic process; GO:0009056 catabolic process; GO:00094…	GO:0005576 extracellular region; GO:0005618 cell wall; GO:0005622 intracellular; GO:0005623 cell; GO:0005737 cytoplasm; GO:0005773 vacuole; GO:0005829 cytosol; GO:0005886 plasma membrane; GO:0005911 cell-cell junction; GO:0009506 plasmodesma; GO:0009507 chloroplast; GO:0009532 plastid stroma; GO:0009536 plastid; GO:0009570 chloroplast stroma; GO:0009579 thylakoid; GO:0016020 membrane; GO:0030054 …	GO:0003824 catalytic activity; GO:0004364 glutathione transferase activity; GO:0004601 peroxidase activity; GO:0004602 glutathione peroxidase activity; GO:0005488 binding; GO:0005507 copper ion binding; GO:0016209 antioxidant activity; GO:0016491 oxidoreductase activity; GO:0016684 oxidoreductase activity, acting on peroxide as acceptor; GO:0016740 transferase activity; GO:0016765 transferase act…				PF02798; PF00043	Glutathione S-transferase, N-terminal domain; Glutathione S-transferase, C-terminal domain	O	KOG0867	Glutathione S-transferase
CSS005999.1_CSS005999	PREDICTED: glutathione S-transferase F9-like [Jatropha curcas]	other	cy	cy	cy	24.431	17.6	1	3	2	0	0	0	0	GO:0001101 response to acid chemical; GO:0006518 peptide metabolic process; GO:0006575 cellular modified amino acid metabolic process; GO:0006749 glutathione metabolic process; GO:0006790 sulfur compound metabolic process; GO:0006807 nitrogen compound metabolic process; GO:0006950 response to stress; GO:0006952 defense response; GO:0008152 metabolic process; GO:0009056 catabolic process; GO:00094…	GO:0005576 extracellular region; GO:0005618 cell wall; GO:0005622 intracellular; GO:0005623 cell; GO:0005737 cytoplasm; GO:0005773 vacuole; GO:0005829 cytosol; GO:0005886 plasma membrane; GO:0005911 cell-cell junction; GO:0009506 plasmodesma; GO:0009507 chloroplast; GO:0009532 plastid stroma; GO:0009536 plastid; GO:0009570 chloroplast stroma; GO:0009579 thylakoid; GO:0016020 membrane; GO:0030054 …	GO:0003824 catalytic activity; GO:0004364 glutathione transferase activity; GO:0004601 peroxidase activity; GO:0004602 glutathione peroxidase activity; GO:0005488 binding; GO:0005507 copper ion binding; GO:0016209 antioxidant activity; GO:0016491 oxidoreductase activity; GO:0016684 oxidoreductase activity, acting on peroxide as acceptor; GO:0016740 transferase activity; GO:0016765 transferase act…	K00799	GST, gst; glutathione S-transferase [EC:2.5.1.18]	vvi00480 Glutathione metabolism - Vitis vinifera (wine grape); vvi01100 Metabolic pathways - Vitis vinifera (wine grape);	PF02798; PF00043	Glutathione S-transferase, N-terminal domain; Glutathione S-transferase, C-terminal domain	O	KOG0867	Glutathione S-transferase
CSS006114.1_CSS006114	PREDICTED: 3-isopropylmalate dehydrogenase, chloroplastic-like [Sesamum indicum]	M	ch,m	ch	ch	42.949	18.5	1	5	1	0	0	0	0	GO:0006082 organic acid metabolic process; GO:0006091 generation of precursor metabolites and energy; GO:0006099 tricarboxylic acid cycle; GO:0006101 citrate metabolic process; GO:0006102 isocitrate metabolic process; GO:0008152 metabolic process; GO:0009060 aerobic respiration; GO:0009987 cellular process; GO:0015980 energy derivation by oxidation of organic compounds; GO:0016999 antibiotic meta…	GO:0005622 intracellular; GO:0005623 cell; GO:0005737 cytoplasm; GO:0005739 mitochondrion; GO:0009507 chloroplast; GO:0009536 plastid; GO:0043226 organelle; GO:0043227 membrane-bounded organelle; GO:0043229 intracellular organelle; GO:0043231 intracellular membrane-bounded organelle; GO:0044424 intracellular part; GO:0044444 cytoplasmic part; GO:0044464 cell part;	GO:0000166 nucleotide binding; GO:0003824 catalytic activity; GO:0004448 isocitrate dehydrogenase activity; GO:0004449 isocitrate dehydrogenase (NAD+) activity; GO:0005488 binding; GO:0005524 ATP binding; GO:0008144 drug binding; GO:0008270 zinc ion binding; GO:0016491 oxidoreductase activity; GO:0016614 oxidoreductase activity, acting on CH-OH group of donors; GO:0016616 oxidoreductase activity,…	K00030	IDH3; isocitrate dehydrogenase (NAD+) [EC:1.1.1.41]	vvi00020 Citrate cycle (TCA cycle) - Vitis vinifera (wine grape); vvi01100 Metabolic pathways - Vitis vinifera (wine grape); vvi01110 Biosynthesis of secondary metabolites - Vitis vinifera (wine grape); vvi01200 Carbon metabolism - Vitis vinifera (wine grape); vvi01210 2-Oxocarboxylic acid metabolism - Vitis vinifera (wine grape); vvi01230 Biosynthesis of amino acids - Vitis vinifera (wine grape);	PF00180	Isocitrate/isopropylmalate dehydrogenase	C	KOG0785	Isocitrate dehydrogenase, alpha subunit
CSS006176.1_CSS006176	glycine-rich RNA-binding family protein [Populus trichocarpa]	other	ch,n	N	N	30.827	11.9	3	3	2	0	0	0	0	GO:0001101 response to acid chemical; GO:0006355 regulation of transcription, DNA-templated; GO:0006950 response to stress; GO:0009266 response to temperature stimulus; GO:0009409 response to cold; GO:0009414 response to water deprivation; GO:0009415 response to water; GO:0009628 response to abiotic stimulus; GO:0009889 regulation of biosynthetic process; GO:0009890 negative regulation of biosynt…	GO:0005622 intracellular; GO:0005623 cell; GO:0005634 nucleus; GO:0005654 nucleoplasm; GO:0005730 nucleolus; GO:0016604 nuclear body; GO:0016607 nuclear speck; GO:0031974 membrane-enclosed lumen; GO:0031981 nuclear lumen; GO:0043226 organelle; GO:0043227 membrane-bounded organelle; GO:0043228 non-membrane-bounded organelle; GO:0043229 intracellular organelle; GO:0043231 intracellular membrane-bou…	GO:0003676 nucleic acid binding; GO:0003677 DNA binding; GO:0003682 chromatin binding; GO:0003723 RNA binding; GO:0003729 mRNA binding; GO:0005488 binding; GO:0031490 chromatin DNA binding; GO:0097159 organic cyclic compound binding; GO:1901363 heterocyclic compound binding;				PF00076; PF00098	RNA recognition motif. (a.k.a. RRM, RBD, or RNP domain); Zinc knuckle	A	KOG0118	FOG: RRM domain
CSS006185.1_CSS006185	PREDICTED: protein DEFECTIVE IN EXINE FORMATION 1 [Erythranthe guttata]	S	cy,N	S	pm	91.359	1.5	1	1	1	0	0	0	0	GO:0007275 multicellular organism development; GO:0009555 pollen development; GO:0009653 anatomical structure morphogenesis; GO:0009987 cellular process; GO:0010208 pollen wall assembly; GO:0010584 pollen exine formation; GO:0010927 cellular component assembly involved in morphogenesis; GO:0016043 cellular component organization; GO:0022607 cellular component assembly; GO:0030198 extracellular ma…	GO:0005622 intracellular; GO:0005623 cell; GO:0005737 cytoplasm; GO:0005783 endoplasmic reticulum; GO:0012505 endomembrane system; GO:0016020 membrane; GO:0043226 organelle; GO:0043227 membrane-bounded organelle; GO:0043229 intracellular organelle; GO:0043231 intracellular membrane-bounded organelle; GO:0044424 intracellular part; GO:0044444 cytoplasmic part; GO:0044464 cell part;	GO:0005488 binding; GO:0005509 calcium ion binding; GO:0043167 ion binding; GO:0043169 cation binding; GO:0046872 metal ion binding;
CSS006194.1_CSS006194	PREDICTED: alpha-soluble NSF attachment protein-like [Erythranthe guttata]	other	er,ga	cy	M	32.784	14.1	3	3	3	0	0	0	0	GO:0006810 transport; GO:0006886 intracellular protein transport; GO:0008104 protein localization; GO:0009987 cellular process; GO:0015031 protein transport; GO:0015833 peptide transport; GO:0016043 cellular component organization; GO:0016192 vesicle-mediated transport; GO:0022411 cellular component disassembly; GO:0032984 macromolecular complex disassembly; GO:0033036 macromolecule localization;…	GO:0005622 intracellular; GO:0005623 cell; GO:0005737 cytoplasm; GO:0005773 vacuole; GO:0005774 vacuolar membrane; GO:0005886 plasma membrane; GO:0005911 cell-cell junction; GO:0009506 plasmodesma; GO:0016020 membrane; GO:0030054 cell junction; GO:0031090 organelle membrane; GO:0031201 SNARE complex; GO:0032991 macromolecular complex; GO:0043226 organelle; GO:0043227 membrane-bounded organelle; G…	GO:0000149 SNARE binding; GO:0005483 soluble NSF attachment protein activity; GO:0005488 binding; GO:0005515 protein binding; GO:0019905 syntaxin binding;						U	KOG1586	Protein required for fusion of vesicles in vesicular transport, alpha-SNAP
CSS006200.1_CSS006200	PREDICTED: arogenate dehydrogenase 1, chloroplastic isoform X1 [Vitis vinifera]	other	ch,cy	ch	ch	31.141	4	1	1	1	0	0	0	0				K15227	TYRAAT; arogenate dehydrogenase (NADP+), plant [EC:1.3.1.78]	vvi00400 Phenylalanine, tyrosine and tryptophan biosynthesis - Vitis vinifera (wine grape); vvi01100 Metabolic pathways - Vitis vinifera (wine grape); vvi01110 Biosynthesis of secondary metabolites - Vitis vinifera (wine grape); vvi01230 Biosynthesis of amino acids - Vitis vinifera (wine grape);			E	KOG2380	Prephenate dehydrogenase (NADP+)
CSS006210.1_CSS006210	PREDICTED: stomatin-like protein 2, mitochondrial [Capsicum annuum]	other	M	cy	pm	72.94	23.7	17	14	9	0	0	0	0							PF00347	Ribosomal protein L6	C	KOG2620	Prohibitins and stomatins of the PID superfamily
CSS006215.1_CSS006215	PREDICTED: peptide methionine sulfoxide reductase A1 [Ricinus communis]	ch	N	cy	ch	29.126	18.9	7	5	5	0	0	0	0	GO:0006950 response to stress; GO:0006979 response to oxidative stress; GO:0008152 metabolic process; GO:0009314 response to radiation; GO:0009416 response to light stimulus; GO:0009628 response to abiotic stimulus; GO:0009719 response to endogenous stimulus; GO:0009725 response to hormone; GO:0009735 response to cytokinin; GO:0009987 cellular process; GO:0010033 response to organic substance; GO…	GO:0005622 intracellular; GO:0005623 cell; GO:0005737 cytoplasm; GO:0005739 mitochondrion; GO:0009507 chloroplast; GO:0009526 plastid envelope; GO:0009532 plastid stroma; GO:0009536 plastid; GO:0009570 chloroplast stroma; GO:0009941 chloroplast envelope; GO:0031967 organelle envelope; GO:0031975 envelope; GO:0043226 organelle; GO:0043227 membrane-bounded organelle; GO:0043229 intracellular organe…	GO:0003824 catalytic activity; GO:0008113 peptide-methionine (S)-S-oxide reductase activity; GO:0016491 oxidoreductase activity; GO:0016667 oxidoreductase activity, acting on a sulfur group of donors; GO:0016671 oxidoreductase activity, acting on a sulfur group of donors, disulfide as acceptor;	K07304	msrA; peptide-methionine (S)-S-oxide reductase [EC:1.8.4.11]				O	KOG1635	Peptide methionine sulfoxide reductase
CSS006244.1_CSS006244	PREDICTED: ribonuclease III domain-containing protein RNC1, chloroplastic-like isoform X1 [Daucus carota subsp. sativus]	ch	N	N	N	60.427	5.2	2	2	2	0	0	0	0	GO:0000373 Group II intron splicing; GO:0000375 RNA splicing, via transesterification reactions; GO:0000377 RNA splicing, via transesterification reactions with bulged adenosine as nucleophile; GO:0006139 nucleobase-containing compound metabolic process; GO:0006396 RNA processing; GO:0006725 cellular aromatic compound metabolic process; GO:0006807 nitrogen compound metabolic process; GO:0008152 m…	GO:0005622 intracellular; GO:0005623 cell; GO:0005634 nucleus; GO:0005737 cytoplasm; GO:0009507 chloroplast; GO:0009532 plastid stroma; GO:0009536 plastid; GO:0009570 chloroplast stroma; GO:0043226 organelle; GO:0043227 membrane-bounded organelle; GO:0043229 intracellular organelle; GO:0043231 intracellular membrane-bounded organelle; GO:0044422 organelle part; GO:0044424 intracellular part; GO:0…	GO:0003676 nucleic acid binding; GO:0003723 RNA binding; GO:0003725 double-stranded RNA binding; GO:0003727 single-stranded RNA binding; GO:0003824 catalytic activity; GO:0004518 nuclease activity; GO:0004519 endonuclease activity; GO:0004521 endoribonuclease activity; GO:0004525 ribonuclease III activity; GO:0004540 ribonuclease activity; GO:0005488 binding; GO:0016787 hydrolase activity; GO:001…
CSS006279.1_CSS006279	PREDICTED: adenine phosphoribosyltransferase 3 [Vitis vinifera]	other	cy	cy	cy	19.595	13.4	2	2	2	0	0	0	0	GO:0006139 nucleobase-containing compound metabolic process; GO:0006163 purine nucleotide metabolic process; GO:0006164 purine nucleotide biosynthetic process; GO:0006167 AMP biosynthetic process; GO:0006725 cellular aromatic compound metabolic process; GO:0006753 nucleoside phosphate metabolic process; GO:0006793 phosphorus metabolic process; GO:0006796 phosphate-containing compound metabolic pr…	GO:0005622 intracellular; GO:0005623 cell; GO:0005737 cytoplasm; GO:0009507 chloroplast; GO:0009536 plastid; GO:0043226 organelle; GO:0043227 membrane-bounded organelle; GO:0043229 intracellular organelle; GO:0043231 intracellular membrane-bounded organelle; GO:0044424 intracellular part; GO:0044444 cytoplasmic part; GO:0044464 cell part;	GO:0003824 catalytic activity; GO:0003999 adenine phosphoribosyltransferase activity; GO:0016740 transferase activity; GO:0016757 transferase activity, transferring glycosyl groups; GO:0016763 transferase activity, transferring pentosyl groups;	K00759	APRT, apt; adenine phosphoribosyltransferase [EC:2.4.2.7]	vvi00230 Purine metabolism - Vitis vinifera (wine grape); vvi01100 Metabolic pathways - Vitis vinifera (wine grape);	PF00156	Phosphoribosyl transferase domain	F	KOG1712	Adenine phosphoribosyl transferases
CSS006293.1_CSS006293	PREDICTED: rho-N domain-containing protein 1, chloroplastic [Vitis vinifera]	other	N	ch	N	32.584	17.6	3	4	4	0	0	0	0
CSS006296.1_CSS006296	PREDICTED: structural maintenance of chromosomes protein 1 [Vitis vinifera]	other	N	N	cy	192.11	3.5	5	5	5	0	0	0	0	GO:0000819 sister chromatid segregation; GO:0006996 organelle organization; GO:0007049 cell cycle; GO:0007059 chromosome segregation; GO:0007062 sister chromatid cohesion; GO:0009987 cellular process; GO:0016043 cellular component organization; GO:0022402 cell cycle process; GO:0051276 chromosome organization; GO:0071840 cellular component organization or biogenesis; GO:0098813 nuclear chromosome…	GO:0000793 condensed chromosome; GO:0005622 intracellular; GO:0005623 cell; GO:0005694 chromosome; GO:0005737 cytoplasm; GO:0008278 cohesin complex; GO:0009507 chloroplast; GO:0009536 plastid; GO:0032991 macromolecular complex; GO:0043226 organelle; GO:0043227 membrane-bounded organelle; GO:0043228 non-membrane-bounded organelle; GO:0043229 intracellular organelle; GO:0043231 intracellular membra…	GO:0005215 transporter activity;	K06636	SMC1; structural maintenance of chromosome 1		PF02463; PF06470; PF00650	RecF/RecN/SMC N terminal domain; SMC proteins Flexible Hinge Domain; CRAL/TRIO domain	D	KOG0018	Structural maintenance of chromosome protein 1 (sister chromatid cohesion complex Cohesin, subunit SMC1)
CSS006306.1_CSS006306	PREDICTED: UDP-glycosyltransferase 91A1 [Citrus sinensis]	other	cm,ch	cy	ch	37.696	3.3	1	1	1	0	0	0	0		GO:0005622 intracellular; GO:0005623 cell; GO:0043226 organelle; GO:0043227 membrane-bounded organelle; GO:0043229 intracellular organelle; GO:0043231 intracellular membrane-bounded organelle; GO:0044424 intracellular part; GO:0044464 cell part;	GO:0003824 catalytic activity; GO:0008194 UDP-glycosyltransferase activity; GO:0016740 transferase activity; GO:0016757 transferase activity, transferring glycosyl groups; GO:0016758 transferase activity, transferring hexosyl groups; GO:0035251 UDP-glucosyltransferase activity; GO:0046527 glucosyltransferase activity; GO:0080043 quercetin 3-O-glucosyltransferase activity; GO:0080044 quercetin 7-O…						CG	KOG1192	UDP-glucuronosyl and UDP-glucosyl transferase
CSS006310.1_CSS006310	PREDICTED: serine/arginine-rich SC35-like splicing factor SCL30A [Nicotiana attenuata]	ch	ch,N	N	N	25.542	12.3	2	2	2	0	0	0	0	GO:0000375 RNA splicing, via transesterification reactions; GO:0000377 RNA splicing, via transesterification reactions with bulged adenosine as nucleophile; GO:0000398 mRNA splicing, via spliceosome; GO:0006139 nucleobase-containing compound metabolic process; GO:0006396 RNA processing; GO:0006397 mRNA processing; GO:0006725 cellular aromatic compound metabolic process; GO:0006807 nitrogen compou…	GO:0005622 intracellular; GO:0005623 cell; GO:0005634 nucleus; GO:0005654 nucleoplasm; GO:0005730 nucleolus; GO:0005737 cytoplasm; GO:0005829 cytosol; GO:0005886 plasma membrane; GO:0016020 membrane; GO:0016604 nuclear body; GO:0016607 nuclear speck; GO:0031974 membrane-enclosed lumen; GO:0031981 nuclear lumen; GO:0035061 interchromatin granule; GO:0043226 organelle; GO:0043227 membrane-bounded o…	GO:0003676 nucleic acid binding; GO:0003723 RNA binding; GO:0003729 mRNA binding; GO:0005488 binding; GO:0005515 protein binding; GO:0042802 identical protein binding; GO:0097159 organic cyclic compound binding; GO:1901363 heterocyclic compound binding;	K12900	FUSIP1; FUS-interacting serine-arginine-rich protein 1	vvi03040 Spliceosome - Vitis vinifera (wine grape);	PF00076	RNA recognition motif. (a.k.a. RRM, RBD, or RNP domain)	A	KOG0118	FOG: RRM domain
CSS006326.1_CSS006326	PREDICTED: late embryogenesis abundant protein-like [Capsicum annuum]	other	cy	cy	N	21.054	15.9	4	4	4	0	0	0	0
CSS006344.1_CSS006344	PREDICTED: gamma carbonic anhydrase 1, mitochondrial-like [Gossypium hirsutum]	other	cy	cy	cy	24.258	17.7	7	4	2	0	0	0	0				K01726
CSS006356.1_CSS006356	PREDICTED: ferritin isoform X1 [Solanum tuberosum]	ch	ch	ch	N	28.521	35.3	6	8	5	0	0	0	0	GO:0006873 cellular ion homeostasis; GO:0006875 cellular metal ion homeostasis; GO:0006879 cellular iron ion homeostasis; GO:0006880 intracellular sequestering of iron ion; GO:0009987 cellular process; GO:0019725 cellular homeostasis; GO:0030003 cellular cation homeostasis; GO:0042592 homeostatic process; GO:0046916 cellular transition metal ion homeostasis; GO:0048878 chemical homeostasis; GO:00…	GO:0005622 intracellular; GO:0005623 cell; GO:0005737 cytoplasm; GO:0009507 chloroplast; GO:0009536 plastid; GO:0043226 organelle; GO:0043227 membrane-bounded organelle; GO:0043229 intracellular organelle; GO:0043231 intracellular membrane-bounded organelle; GO:0044424 intracellular part; GO:0044444 cytoplasmic part; GO:0044464 cell part;	GO:0005488 binding; GO:0005506 iron ion binding; GO:0043167 ion binding; GO:0043169 cation binding; GO:0046872 metal ion binding; GO:0046914 transition metal ion binding;	K00522	FTH1; ferritin heavy chain [EC:1.16.3.2]		PF00210	Ferritin-like domain	P	KOG2332	Ferritin
CSS006391.1_CSS006391	PREDICTED: ras-related protein Rab11A [Nelumbo nucifera]	other	cy	cy	cy	18.622	11.5	1	2	0	0	0	0	0	GO:0006810 transport; GO:0009987 cellular process; GO:0016192 vesicle-mediated transport; GO:0016197 endosomal transport; GO:0032456 endocytic recycling; GO:0042546 cell wall biogenesis; GO:0044085 cellular component biogenesis; GO:0046907 intracellular transport; GO:0051179 localization; GO:0051234 establishment of localization; GO:0051641 cellular localization; GO:0051649 establishment of local…	GO:0000139 Golgi membrane; GO:0005622 intracellular; GO:0005623 cell; GO:0005737 cytoplasm; GO:0005768 endosome; GO:0005769 early endosome; GO:0005794 Golgi apparatus; GO:0005802 trans-Golgi network; GO:0005886 plasma membrane; GO:0010008 endosome membrane; GO:0012505 endomembrane system; GO:0016020 membrane; GO:0031090 organelle membrane; GO:0031410 cytoplasmic vesicle; GO:0031901 early endosome…	GO:0005488 binding; GO:0005515 protein binding; GO:0019899 enzyme binding; GO:0019900 kinase binding;	K07904	RAB11A; Ras-related protein Rab-11A	vvi04144 Endocytosis - Vitis vinifera (wine grape);	PF00071	Ras family	U	KOG0087	GTPase Rab11/YPT3, small G protein superfamily
CSS006399.1_CSS006399	PREDICTED: multiprotein-bridging factor 1b [Nicotiana attenuata]	other	N	N	N	15.666	18.9	1	2	1	0	0	0	0	GO:0006355 regulation of transcription, DNA-templated; GO:0009889 regulation of biosynthetic process; GO:0009891 positive regulation of biosynthetic process; GO:0009893 positive regulation of metabolic process; GO:0010468 regulation of gene expression; GO:0010556 regulation of macromolecule biosynthetic process; GO:0010557 positive regulation of macromolecule biosynthetic process; GO:0010604 posi…	GO:0005622 intracellular; GO:0005623 cell; GO:0005634 nucleus; GO:0005730 nucleolus; GO:0005737 cytoplasm; GO:0031974 membrane-enclosed lumen; GO:0031981 nuclear lumen; GO:0043226 organelle; GO:0043227 membrane-bounded organelle; GO:0043228 non-membrane-bounded organelle; GO:0043229 intracellular organelle; GO:0043231 intracellular membrane-bounded organelle; GO:0043232 intracellular non-membrane…	GO:0003676 nucleic acid binding; GO:0003712 transcription cofactor activity; GO:0003713 transcription coactivator activity; GO:0003723 RNA binding; GO:0003729 mRNA binding; GO:0005488 binding; GO:0097159 organic cyclic compound binding; GO:1901363 heterocyclic compound binding;	K03627	MBF1; putative transcription factor		PF01381	Helix-turn-helix	K	KOG3398	Transcription factor MBF1
CSS006401.1_CSS006401	PREDICTED: peptide-N4-(N-acetyl-beta-glucosaminyl)asparagine amidase A-like [Nicotiana tabacum]	other	cm	S	cy	77.422	11.2	3	5	5	0	0	0	0
CSS006402.1_CSS006402	PREDICTED: peptide-N4-(N-acetyl-beta-glucosaminyl)asparagine amidase A [Prunus mume]	S	cm	S	ch	61.915	12.7	7	6	6	0	0	0	0
CSS006440.1_CSS006440	PREDICTED: protein RALF-like 33 [Cicer arietinum]	S	N	S	ex	13.315	8.2	1	1	1	0	0	0	0
CSS006442.1_CSS006442	PREDICTED: REF/SRPP-like protein At3g05500 [Juglans regia]	other	cy	cy	cy	27.817	9.5	2	2	2	0	0	0	0	GO:0006996 organelle organization; GO:0009987 cellular process; GO:0010876 lipid localization; GO:0016043 cellular component organization; GO:0019915 lipid storage; GO:0032502 developmental process; GO:0033036 macromolecule localization; GO:0034389 lipid particle organization; GO:0040007 growth; GO:0040008 regulation of growth; GO:0045927 positive regulation of growth; GO:0048518 positive regulat…	GO:0005622 intracellular; GO:0005623 cell; GO:0005737 cytoplasm; GO:0005773 vacuole; GO:0005811 lipid particle; GO:0043226 organelle; GO:0043227 membrane-bounded organelle; GO:0043228 non-membrane-bounded organelle; GO:0043229 intracellular organelle; GO:0043231 intracellular membrane-bounded organelle; GO:0043232 intracellular non-membrane-bounded organelle; GO:0044424 intracellular part; GO:004…
CSS006486.1_CSS006486	PREDICTED: protochlorophyllide-dependent translocon component 52, chloroplastic [Vitis vinifera]	ch	ch	chm	ch	59.512	11.9	8	6	6	0	0	0	0		GO:0005622 intracellular; GO:0005623 cell; GO:0005737 cytoplasm; GO:0009507 chloroplast; GO:0009526 plastid envelope; GO:0009536 plastid; GO:0009941 chloroplast envelope; GO:0031967 organelle envelope; GO:0031975 envelope; GO:0043226 organelle; GO:0043227 membrane-bounded organelle; GO:0043229 intracellular organelle; GO:0043231 intracellular membrane-bounded organelle; GO:0044422 organelle part;…					PF00355	Rieske [2Fe-2S] domain
CSS006495.1_CSS006495	PREDICTED: DEAD-box ATP-dependent RNA helicase 37 [Vitis vinifera]	ch	N	cy	N	66.283	7.5	3	4	3	0	0	0	0	GO:0006139 nucleobase-containing compound metabolic process; GO:0006725 cellular aromatic compound metabolic process; GO:0006807 nitrogen compound metabolic process; GO:0008152 metabolic process; GO:0009987 cellular process; GO:0010501 RNA secondary structure unwinding; GO:0016070 RNA metabolic process; GO:0034641 cellular nitrogen compound metabolic process; GO:0043170 macromolecule metabolic pr…	GO:0005622 intracellular; GO:0005623 cell; GO:0005634 nucleus; GO:0005730 nucleolus; GO:0005737 cytoplasm; GO:0005777 peroxisome; GO:0031974 membrane-enclosed lumen; GO:0031981 nuclear lumen; GO:0042579 microbody; GO:0043226 organelle; GO:0043227 membrane-bounded organelle; GO:0043228 non-membrane-bounded organelle; GO:0043229 intracellular organelle; GO:0043231 intracellular membrane-bounded org…	GO:0003724 RNA helicase activity; GO:0003824 catalytic activity; GO:0004004 ATP-dependent RNA helicase activity; GO:0004386 helicase activity; GO:0008026 ATP-dependent helicase activity; GO:0008186 RNA-dependent ATPase activity; GO:0016462 pyrophosphatase activity; GO:0016787 hydrolase activity; GO:0016817 hydrolase activity, acting on acid anhydrides; GO:0016818 hydrolase activity, acting on aci…	K11594	DDX3X, bel; ATP-dependent RNA helicase DDX3X [EC:3.6.4.13]		PF00270	DEAD/DEAH box helicase	A	KOG0335	ATP-dependent RNA helicase
CSS006512.1_CSS006512	PREDICTED: 60S ribosomal protein L11 [Amborella trichopoda]	M	ch,cy	cy	cy	24.754	20.6	5	4	1	0	0	0	0	GO:0000027 ribosomal large subunit assembly; GO:0006412 translation; GO:0006518 peptide metabolic process; GO:0006807 nitrogen compound metabolic process; GO:0006996 organelle organization; GO:0008152 metabolic process; GO:0009058 biosynthetic process; GO:0009059 macromolecule biosynthetic process; GO:0009987 cellular process; GO:0010467 gene expression; GO:0016043 cellular component organization…	GO:0005622 intracellular; GO:0005623 cell; GO:0005634 nucleus; GO:0005730 nucleolus; GO:0005737 cytoplasm; GO:0005773 vacuole; GO:0005829 cytosol; GO:0005840 ribosome; GO:0005911 cell-cell junction; GO:0009506 plasmodesma; GO:0009507 chloroplast; GO:0009536 plastid; GO:0015934 large ribosomal subunit; GO:0016020 membrane; GO:0022625 cytosolic large ribosomal subunit; GO:0022626 cytosolic ribosome…	GO:0003676 nucleic acid binding; GO:0003723 RNA binding; GO:0003729 mRNA binding; GO:0003735 structural constituent of ribosome; GO:0005198 structural molecule activity; GO:0005488 binding; GO:0097159 organic cyclic compound binding; GO:1901363 heterocyclic compound binding;				PF00281; PF00673	Ribosomal protein L5; ribosomal L5P family C-terminus	J	KOG0397	60S ribosomal protein L11
CSS006513.1_CSS006513	PREDICTED: chaperone protein dnaJ 16 [Theobroma cacao]	ch	ga,per	ch	ch	40.741	3.6	1	1	1	0	0	0	0	GO:0000002 mitochondrial genome maintenance; GO:0000122 negative regulation of transcription from RNA polymerase II promoter; GO:0001775 cell activation; GO:0001776 leukocyte homeostasis; GO:0001932 regulation of protein phosphorylation; GO:0001933 negative regulation of protein phosphorylation; GO:0001941 postsynaptic membrane organization; GO:0001959 regulation of cytokine-mediated signaling pa…	GO:0005622 intracellular; GO:0005623 cell; GO:0005634 nucleus; GO:0005737 cytoplasm; GO:0005739 mitochondrion; GO:0005759 mitochondrial matrix; GO:0005829 cytosol; GO:0005886 plasma membrane; GO:0009295 nucleoid; GO:0016020 membrane; GO:0019897 extrinsic component of plasma membrane; GO:0019898 extrinsic component of membrane; GO:0031594 neuromuscular junction; GO:0031974 membrane-enclosed lumen;…	GO:0005102 receptor binding; GO:0005126 cytokine receptor binding; GO:0005133 interferon-gamma receptor binding; GO:0005488 binding; GO:0005515 protein binding; GO:0008134 transcription factor binding; GO:0019899 enzyme binding; GO:0019900 kinase binding; GO:0019901 protein kinase binding; GO:0030234 enzyme regulator activity; GO:0030544 Hsp70 protein binding; GO:0030695 GTPase regulator activity…				PF00226; PF13370	DnaJ domain; 4Fe-4S single cluster domain	O	KOG0716	Molecular chaperone (DnaJ superfamily)
CSS006530.1_CSS006530	PREDICTED: protein disulfide-isomerase [Vitis vinifera]	S	er	er	ch	56.436	33.1	16	13	13	0	0	0	0	GO:0000003 reproduction; GO:0003006 developmental process involved in reproduction; GO:0006457 protein folding; GO:0006950 response to stress; GO:0006970 response to osmotic stress; GO:0007275 multicellular organism development; GO:0009314 response to radiation; GO:0009416 response to light stimulus; GO:0009628 response to abiotic stimulus; GO:0009642 response to light intensity; GO:0009644 respo…	GO:0000322 storage vacuole; GO:0000323 lytic vacuole; GO:0000325 plant-type vacuole; GO:0000326 protein storage vacuole; GO:0000327 lytic vacuole within protein storage vacuole; GO:0005618 cell wall; GO:0005622 intracellular; GO:0005623 cell; GO:0005737 cytoplasm; GO:0005773 vacuole; GO:0005774 vacuolar membrane; GO:0005783 endoplasmic reticulum; GO:0005788 endoplasmic reticulum lumen; GO:0005794…	GO:0003756 protein disulfide isomerase activity; GO:0003824 catalytic activity; GO:0016853 isomerase activity; GO:0016860 intramolecular oxidoreductase activity; GO:0016864 intramolecular oxidoreductase activity, transposing S-S bonds;	K09580	PDIA1, P4HB; protein disulfide-isomerase A1 [EC:5.3.4.1]	vvi04141 Protein processing in endoplasmic reticulum - Vitis vinifera (wine grape);	PF00085; PF13848	Thioredoxin; Thioredoxin-like domain	O	KOG0190	Protein disulfide isomerase (prolyl 4-hydroxylase beta subunit)
CSS006534.1_CSS006534	PREDICTED: probable L-ascorbate peroxidase 6, chloroplastic isoform X1 [Glycine max]	ch	ch	peroxisome m	ch	45.756	35.6	21	12	12	0	0	0	0	GO:0000302 response to reactive oxygen species; GO:0006950 response to stress; GO:0006979 response to oxidative stress; GO:0007154 cell communication; GO:0007165 signal transduction; GO:0008152 metabolic process; GO:0009056 catabolic process; GO:0009266 response to temperature stimulus; GO:0009409 response to cold; GO:0009628 response to abiotic stimulus; GO:0009631 cold acclimation; GO:0009636 r…	GO:0005622 intracellular; GO:0005623 cell; GO:0005737 cytoplasm; GO:0005739 mitochondrion; GO:0009507 chloroplast; GO:0009532 plastid stroma; GO:0009534 chloroplast thylakoid; GO:0009535 chloroplast thylakoid membrane; GO:0009536 plastid; GO:0009570 chloroplast stroma; GO:0009579 thylakoid; GO:0016020 membrane; GO:0031976 plastid thylakoid; GO:0031984 organelle subcompartment; GO:0034357 photosyn…	GO:0003824 catalytic activity; GO:0004130 cytochrome-c peroxidase activity; GO:0004601 peroxidase activity; GO:0016209 antioxidant activity; GO:0016491 oxidoreductase activity; GO:0016684 oxidoreductase activity, acting on peroxide as acceptor;	K00434	E1.11.1.11; L-ascorbate peroxidase [EC:1.11.1.11]	vvi00053 Ascorbate and aldarate metabolism - Vitis vinifera (wine grape); vvi00480 Glutathione metabolism - Vitis vinifera (wine grape); vvi01100 Metabolic pathways - Vitis vinifera (wine grape);	PF00141	Peroxidase
CSS006559.1_CSS006559	Splicing factor 3B subunit 5/RDS3 complex subunit 10 [Arabidopsis thaliana]	other	N	cy	M	10.314	14.6	1	1	1	0	0	0	0	GO:0000375 RNA splicing, via transesterification reactions; GO:0000377 RNA splicing, via transesterification reactions with bulged adenosine as nucleophile; GO:0000398 mRNA splicing, via spliceosome; GO:0006139 nucleobase-containing compound metabolic process; GO:0006396 RNA processing; GO:0006397 mRNA processing; GO:0006725 cellular aromatic compound metabolic process; GO:0006807 nitrogen compou…	GO:0005622 intracellular; GO:0005623 cell; GO:0005634 nucleus; GO:0005681 spliceosomal complex; GO:0005686 U2 snRNP; GO:0005689 U12-type spliceosomal complex; GO:0030532 small nuclear ribonucleoprotein complex; GO:0032991 macromolecular complex; GO:0043226 organelle; GO:0043227 membrane-bounded organelle; GO:0043229 intracellular organelle; GO:0043231 intracellular membrane-bounded organelle; GO:…		K12832	SF3B5, SF3B10; splicing factor 3B subunit 5				A	KOG3485	Uncharacterized conserved protein
CSS006560.1_CSS006560	PREDICTED: probable methyltransferase PMT3 [Sesamum indicum]	S	ch	gam	ch	66.239	1.7	1	1	1	0	0	0	0	GO:0008152 metabolic process; GO:0032259 methylation;	GO:0005622 intracellular; GO:0005623 cell; GO:0005634 nucleus; GO:0005737 cytoplasm; GO:0005768 endosome; GO:0005773 vacuole; GO:0005774 vacuolar membrane; GO:0005794 Golgi apparatus; GO:0005802 trans-Golgi network; GO:0005911 cell-cell junction; GO:0009506 plasmodesma; GO:0012505 endomembrane system; GO:0016020 membrane; GO:0030054 cell junction; GO:0031090 organelle membrane; GO:0031410 cytopla…	GO:0003824 catalytic activity; GO:0008168 methyltransferase activity; GO:0008757 S-adenosylmethionine-dependent methyltransferase activity; GO:0016740 transferase activity; GO:0016741 transferase activity, transferring one-carbon groups;
CSS006621.1_CSS006621	ureidoglycolate hydrolase, putative [Medicago truncatula]	other	cm,ch,cy,n	S	N	20.155	20.8	3	2	2	0	0	0	0
CSS006685.1_CSS006685	PREDICTED: sterol 14-demethylase-like [Ziziphus jujuba]	S	er	er	ch	55.471	2	1	1	1	0	0	0	0	GO:0006629 lipid metabolic process; GO:0006694 steroid biosynthetic process; GO:0008152 metabolic process; GO:0008202 steroid metabolic process; GO:0008610 lipid biosynthetic process; GO:0009058 biosynthetic process; GO:0016125 sterol metabolic process; GO:0016126 sterol biosynthetic process; GO:0044238 primary metabolic process; GO:0055114 oxidation-reduction process; GO:0070988 demethylation; G…	GO:0005622 intracellular; GO:0005623 cell; GO:0005737 cytoplasm; GO:0005783 endoplasmic reticulum; GO:0005794 Golgi apparatus; GO:0005886 plasma membrane; GO:0012505 endomembrane system; GO:0016020 membrane; GO:0043226 organelle; GO:0043227 membrane-bounded organelle; GO:0043229 intracellular organelle; GO:0043231 intracellular membrane-bounded organelle; GO:0044424 intracellular part; GO:0044444…	GO:0003824 catalytic activity; GO:0004497 monooxygenase activity; GO:0008398 sterol 14-demethylase activity; GO:0016491 oxidoreductase activity; GO:0016705 oxidoreductase activity, acting on paired donors, with incorporation or reduction of molecular oxygen; GO:0016709 oxidoreductase activity, acting on paired donors, with incorporation or reduction of molecular oxygen, NAD(P)H as one donor, and …	K05917	CYP51; sterol 14-demethylase [EC:1.14.13.70]	vvi00100 Steroid biosynthesis - Vitis vinifera (wine grape); vvi01100 Metabolic pathways - Vitis vinifera (wine grape); vvi01110 Biosynthesis of secondary metabolites - Vitis vinifera (wine grape);	PF00067	Cytochrome P450	Q	KOG0684	Cytochrome P450
CSS006688.1_CSS006688	PREDICTED: transaldolase [Prunus mume]	ch	M	ch	ch	68.626	24.1	13	12	7	0	0	0	0				K00616	E2.2.1.2, talA, talB; transaldolase [EC:2.2.1.2]	vvi00030 Pentose phosphate pathway - Vitis vinifera (wine grape); vvi01100 Metabolic pathways - Vitis vinifera (wine grape); vvi01110 Biosynthesis of secondary metabolites - Vitis vinifera (wine grape); vvi01200 Carbon metabolism - Vitis vinifera (wine grape); vvi01230 Biosynthesis of amino acids - Vitis vinifera (wine grape);	PF00923; PF00254	Transaldolase; FKBP-type peptidyl-prolyl cis-trans isomerase	G	KOG2772	Transaldolase
CSS006694.1_CSS006694	PREDICTED: glycerol kinase [Theobroma cacao]	other	cm,ch,cy,m,per	pero	cy	56.716	14.8	6	5	5	0	0	0	0	GO:0005975 carbohydrate metabolic process; GO:0006066 alcohol metabolic process; GO:0006071 glycerol metabolic process; GO:0006793 phosphorus metabolic process; GO:0006796 phosphate-containing compound metabolic process; GO:0008152 metabolic process; GO:0009987 cellular process; GO:0016310 phosphorylation; GO:0019400 alditol metabolic process; GO:0019751 polyol metabolic process; GO:0044237 cellu…		GO:0003824 catalytic activity; GO:0004370 glycerol kinase activity; GO:0016301 kinase activity; GO:0016740 transferase activity; GO:0016772 transferase activity, transferring phosphorus-containing groups; GO:0016773 phosphotransferase activity, alcohol group as acceptor;				PF00370; PF02782	FGGY family of carbohydrate kinases, N-terminal domain; FGGY family of carbohydrate kinases, C-terminal domain	G	KOG2517	Ribulose kinase and related carbohydrate kinases
CSS006699.1_CSS006699	PREDICTED: uncharacterized hydrolase YNR064C isoform X1 [Jatropha curcas]	ch	ch	M	ch	45.38	26.9	5	6	6	0	0	0	0							PF00561	alpha/beta hydrolase fold	S	KOG1454	Predicted hydrolase/acyltransferase (alpha/beta hydrolase superfamily)
CSS006702.1_CSS006702	nuclear transport factor 2 (NTF2) family protein [Medicago truncatula]	other	ch	N	cy	21.931	9	1	1	1	0	0	0	0
CSS006722.1_CSS006722	PREDICTED: peptidyl-prolyl cis-trans isomerase-like [Jatropha curcas]	other	cy	cy	cy	18.265	22	0	3	2	0	0	0	0	GO:0000413 protein peptidyl-prolyl isomerization; GO:0006464 cellular protein modification process; GO:0006807 nitrogen compound metabolic process; GO:0007154 cell communication; GO:0007165 signal transduction; GO:0008152 metabolic process; GO:0009987 cellular process; GO:0018193 peptidyl-amino acid modification; GO:0018208 peptidyl-proline modification; GO:0019538 protein metabolic process; GO:0…	GO:0005576 extracellular region; GO:0005622 intracellular; GO:0005623 cell; GO:0005737 cytoplasm; GO:0005773 vacuole; GO:0005774 vacuolar membrane; GO:0005794 Golgi apparatus; GO:0005829 cytosol; GO:0005886 plasma membrane; GO:0005911 cell-cell junction; GO:0009506 plasmodesma; GO:0009507 chloroplast; GO:0009536 plastid; GO:0012505 endomembrane system; GO:0016020 membrane; GO:0030054 cell junctio…	GO:0003755 peptidyl-prolyl cis-trans isomerase activity; GO:0003824 catalytic activity; GO:0016853 isomerase activity; GO:0016859 cis-trans isomerase activity;	K01802	E5.2.1.8; peptidylprolyl isomerase [EC:5.2.1.8]		PF00160	Cyclophilin type peptidyl-prolyl cis-trans isomerase/CLD	O	KOG0865	Cyclophilin type peptidyl-prolyl cis-trans isomerase
CSS006726.1_CSS006726	PREDICTED: translocon-associated protein subunit alpha, partial [Vitis vinifera]	S	er	erm	pm	27.856	10.9	2	2	2	0	0	0	0	GO:0006605 protein targeting; GO:0006612 protein targeting to membrane; GO:0006613 cotranslational protein targeting to membrane; GO:0006810 transport; GO:0006886 intracellular protein transport; GO:0008104 protein localization; GO:0015031 protein transport; GO:0015833 peptide transport; GO:0033036 macromolecule localization; GO:0034613 cellular protein localization; GO:0042886 amide transport; G…	GO:0005622 intracellular; GO:0005623 cell; GO:0005737 cytoplasm; GO:0005773 vacuole; GO:0005774 vacuolar membrane; GO:0005783 endoplasmic reticulum; GO:0005789 endoplasmic reticulum membrane; GO:0005794 Golgi apparatus; GO:0005886 plasma membrane; GO:0009507 chloroplast; GO:0009534 chloroplast thylakoid; GO:0009535 chloroplast thylakoid membrane; GO:0009536 plastid; GO:0009579 thylakoid; GO:00125…		K13249	SSR1; translocon-associated protein subunit alpha	vvi04141 Protein processing in endoplasmic reticulum - Vitis vinifera (wine grape);			U	KOG1631	Translocon-associated complex TRAP, alpha subunit
CSS006755.1_CSS006755	PREDICTED: strigolactone esterase D14 [Juglans regia]	other	no	M	N	30.275	5.9	1	2	1	0	0	0	0							PF00561	alpha/beta hydrolase fold
CSS006778.1_CSS006778	PREDICTED: CBS domain-containing protein CBSX3, mitochondrial [Citrus sinensis]	M	M	mm	cy	22.686	12.2	1	2	1	0	0	0	0	GO:0006950 response to stress; GO:0006970 response to osmotic stress; GO:0009628 response to abiotic stimulus; GO:0009651 response to salt stress; GO:0009987 cellular process; GO:0019725 cellular homeostasis; GO:0042592 homeostatic process; GO:0045454 cell redox homeostasis; GO:0050789 regulation of biological process; GO:0050794 regulation of cellular process; GO:0050896 response to stimulus; GO…	GO:0005622 intracellular; GO:0005623 cell; GO:0005737 cytoplasm; GO:0005739 mitochondrion; GO:0043226 organelle; GO:0043227 membrane-bounded organelle; GO:0043229 intracellular organelle; GO:0043231 intracellular membrane-bounded organelle; GO:0044424 intracellular part; GO:0044444 cytoplasmic part; GO:0044464 cell part;	GO:0005488 binding; GO:0043167 ion binding; GO:0043169 cation binding; GO:0046872 metal ion binding; GO:0046914 transition metal ion binding; GO:0050897 cobalt ion binding;				PF00571	CBS domain
CSS006781.1_CSS006781	PREDICTED: mitochondrial import receptor subunit TOM40-1-like [Nicotiana tabacum]	other	M	mm	N	47.329	10.4	1	3	1	0	0	0	0	GO:0006605 protein targeting; GO:0006626 protein targeting to mitochondrion; GO:0006810 transport; GO:0006839 mitochondrial transport; GO:0006886 intracellular protein transport; GO:0006996 organelle organization; GO:0007005 mitochondrion organization; GO:0008104 protein localization; GO:0009987 cellular process; GO:0015031 protein transport; GO:0015833 peptide transport; GO:0016043 cellular comp…	GO:0005622 intracellular; GO:0005623 cell; GO:0005737 cytoplasm; GO:0005739 mitochondrion; GO:0005740 mitochondrial envelope; GO:0005741 mitochondrial outer membrane; GO:0005742 mitochondrial outer membrane translocase complex; GO:0005743 mitochondrial inner membrane; GO:0005773 vacuole; GO:0005774 vacuolar membrane; GO:0016020 membrane; GO:0019866 organelle inner membrane; GO:0019867 outer membr…	GO:0005215 transporter activity; GO:0008320 protein transmembrane transporter activity; GO:0008565 protein transporter activity; GO:0015399 primary active transmembrane transporter activity; GO:0015405 P-P-bond-hydrolysis-driven transmembrane transporter activity; GO:0015450 P-P-bond-hydrolysis-driven protein transmembrane transporter activity; GO:0022804 active transmembrane transporter activity…	K11518	TOM40; mitochondrial import receptor subunit TOM40				U	KOG3296	Translocase of outer mitochondrial membrane complex, subunit TOM40
CSS006782.1_CSS006782	PREDICTED: ubiquitin carboxyl-terminal hydrolase 2 [Vitis vinifera]	ch	N	N	N	50.619	2.7	1	1	1	0	0	0	0	GO:0006464 cellular protein modification process; GO:0006508 proteolysis; GO:0006807 nitrogen compound metabolic process; GO:0007275 multicellular organism development; GO:0008152 metabolic process; GO:0009653 anatomical structure morphogenesis; GO:0009892 negative regulation of metabolic process; GO:0009894 regulation of catabolic process; GO:0009987 cellular process; GO:0010016 shoot system mor…	GO:0000228 nuclear chromosome; GO:0000785 chromatin; GO:0000790 nuclear chromatin; GO:0005622 intracellular; GO:0005623 cell; GO:0005634 nucleus; GO:0005654 nucleoplasm; GO:0005694 chromosome; GO:0005737 cytoplasm; GO:0005739 mitochondrion; GO:0005829 cytosol; GO:0031011 Ino80 complex; GO:0031974 membrane-enclosed lumen; GO:0031981 nuclear lumen; GO:0032991 macromolecular complex; GO:0033202 DNA …	GO:0003824 catalytic activity; GO:0004843 thiol-dependent ubiquitin-specific protease activity; GO:0004857 enzyme inhibitor activity; GO:0004866 endopeptidase inhibitor activity; GO:0005488 binding; GO:0008233 peptidase activity; GO:0008234 cysteine-type peptidase activity; GO:0016787 hydrolase activity; GO:0019783 ubiquitin-like protein-specific protease activity; GO:0030234 enzyme regulator act…	K05610	UCHL5, UCH37; ubiquitin carboxyl-terminal hydrolase L5 [EC:3.4.19.12]		PF01088	Ubiquitin carboxyl-terminal hydrolase, family 1	O	KOG2778	Ubiquitin C-terminal hydrolase
CSS006791.1_CSS006791	PREDICTED: ycf54-like protein [Nicotiana tabacum]	ch	N	ch	ch	25.127	36.5	5	5	5	0	0	0	0
CSS006793.1_CSS006793	PREDICTED: bis(5'-adenosyl)-triphosphatase [Fragaria vesca subsp. vesca]	other	N	cy	cy	14.042	11.6	2	2	2	0	0	0	0		GO:0005622 intracellular; GO:0005623 cell; GO:0005737 cytoplasm; GO:0005829 cytosol; GO:0044424 intracellular part; GO:0044444 cytoplasmic part; GO:0044464 cell part;	GO:0003824 catalytic activity; GO:0016787 hydrolase activity; GO:0016810 hydrolase activity, acting on carbon-nitrogen (but not peptide) bonds; GO:0016811 hydrolase activity, acting on carbon-nitrogen (but not peptide) bonds, in linear amides; GO:0016817 hydrolase activity, acting on acid anhydrides; GO:0016819 hydrolase activity, acting on acid anhydrides, in sulfonyl-containing anhydrides; GO:0…				PF01230	HIT domain	F	KOG3379	Diadenosine polyphosphate hydrolase and related proteins of the histidine triad (HIT) family
CSS006849.1_CSS006849	PREDICTED: putative glucose-6-phosphate 1-epimerase isoform X1 [Vitis vinifera]	M	ch	S	ch	45.32	7.5	2	2	2	0	0	0	0									G	KOG1594	Uncharacterized enzymes related to aldose 1-epimerase
CSS006854.1_CSS006854	PREDICTED: ACT domain-containing protein ACR11-like [Daucus carota subsp. sativus]	ch	ch	cy	ch	39.658	3.3	2	2	2	0	0	0	0	GO:0006950 response to stress; GO:0009266 response to temperature stimulus; GO:0009314 response to radiation; GO:0009409 response to cold; GO:0009416 response to light stimulus; GO:0009628 response to abiotic stimulus; GO:0009719 response to endogenous stimulus; GO:0009725 response to hormone; GO:0009735 response to cytokinin; GO:0009743 response to carbohydrate; GO:0009744 response to sucrose; G…	GO:0005622 intracellular; GO:0005623 cell; GO:0005737 cytoplasm; GO:0009507 chloroplast; GO:0009526 plastid envelope; GO:0009532 plastid stroma; GO:0009534 chloroplast thylakoid; GO:0009535 chloroplast thylakoid membrane; GO:0009536 plastid; GO:0009570 chloroplast stroma; GO:0009579 thylakoid; GO:0009941 chloroplast envelope; GO:0010319 stromule; GO:0016020 membrane; GO:0031967 organelle envelope…
CSS006863.1_CSS006863	PREDICTED: elongation factor 1-alpha-like [Fragaria vesca subsp. vesca]	other	cy,N	cy	cy	49.417	24.8	0	11	1	0	0	0	0				K03231	EEF1A; elongation factor 1-alpha	vvi03013 RNA transport - Vitis vinifera (wine grape);	PF00009; PF03144; PF03143	Elongation factor Tu GTP binding domain; Elongation factor Tu domain 2; Elongation factor Tu C-terminal domain	J	KOG0052	Translation elongation factor EF-1 alpha/Tu
CSS006877.1_CSS006877	PREDICTED: poly(U)-specific endoribonuclease-B [Vitis vinifera]	other	N	N	N	47.11	5.2	1	1	1	0	0	0	0				K14648	ENDOU, PP11; poly(U)-specific endoribonuclease [EC:3.1.-.-]				S	KOG2849	Placental protein 11
CSS006889.1_CSS006889	PREDICTED: ERBB-3 BINDING PROTEIN 1 [Theobroma cacao]	other	cy	N	cytoskeleton	43.548	15.4	4	4	4	0	0	0	0	GO:0001558 regulation of cell growth; GO:0006355 regulation of transcription, DNA-templated; GO:0007049 cell cycle; GO:0007154 cell communication; GO:0007165 signal transduction; GO:0009719 response to endogenous stimulus; GO:0009725 response to hormone; GO:0009733 response to auxin; GO:0009734 auxin-activated signaling pathway; GO:0009735 response to cytokinin; GO:0009755 hormone-mediated signal…	GO:0005622 intracellular; GO:0005623 cell; GO:0005634 nucleus; GO:0005730 nucleolus; GO:0005737 cytoplasm; GO:0005886 plasma membrane; GO:0016020 membrane; GO:0031974 membrane-enclosed lumen; GO:0031981 nuclear lumen; GO:0032991 macromolecular complex; GO:0043226 organelle; GO:0043227 membrane-bounded organelle; GO:0043228 non-membrane-bounded organelle; GO:0043229 intracellular organelle; GO:004…	GO:0003676 nucleic acid binding; GO:0003677 DNA binding; GO:0003700 transcription factor activity, sequence-specific DNA binding; GO:0005488 binding; GO:0005515 protein binding; GO:0019899 enzyme binding; GO:0031625 ubiquitin protein ligase binding; GO:0044389 ubiquitin-like protein ligase binding; GO:0097159 organic cyclic compound binding; GO:1901363 heterocyclic compound binding;				PF00557	Metallopeptidase family M24	J	KOG2776	Metallopeptidase
CSS006895.1_CSS006895	PREDICTED: pyruvate decarboxylase 1 [Daucus carota subsp. sativus]	other	ch	cy	cytoskeleton	53.514	7.7	2	4	2	0	0	0	0	GO:0001666 response to hypoxia; GO:0006950 response to stress; GO:0009628 response to abiotic stimulus; GO:0034059 response to anoxia; GO:0036293 response to decreased oxygen levels; GO:0050896 response to stimulus; GO:0070482 response to oxygen levels;	GO:0005622 intracellular; GO:0005623 cell; GO:0005737 cytoplasm; GO:0005829 cytosol; GO:0016020 membrane; GO:0044424 intracellular part; GO:0044444 cytoplasmic part; GO:0044464 cell part;	GO:0003824 catalytic activity; GO:0016829 lyase activity; GO:0016830 carbon-carbon lyase activity; GO:0016831 carboxy-lyase activity;				PF00205; PF02775	Thiamine pyrophosphate enzyme, central domain; Thiamine pyrophosphate enzyme, C-terminal TPP binding domain	EH	KOG1184	Thiamine pyrophosphate-requiring enzyme
CSS006913.1_CSS006913	PREDICTED: 40S ribosomal protein S7 [Nelumbo nucifera]	other	ch	cy	cy	22.135	30.9	2	5	2	0	0	0	0	GO:0002181 cytoplasmic translation; GO:0006139 nucleobase-containing compound metabolic process; GO:0006364 rRNA processing; GO:0006396 RNA processing; GO:0006412 translation; GO:0006518 peptide metabolic process; GO:0006725 cellular aromatic compound metabolic process; GO:0006807 nitrogen compound metabolic process; GO:0008152 metabolic process; GO:0009058 biosynthetic process; GO:0009059 macrom…	GO:0005618 cell wall; GO:0005622 intracellular; GO:0005623 cell; GO:0005737 cytoplasm; GO:0005829 cytosol; GO:0005840 ribosome; GO:0005844 polysome; GO:0005886 plasma membrane; GO:0009507 chloroplast; GO:0009536 plastid; GO:0015935 small ribosomal subunit; GO:0016020 membrane; GO:0022626 cytosolic ribosome; GO:0022627 cytosolic small ribosomal subunit; GO:0030312 external encapsulating structure;…	GO:0003676 nucleic acid binding; GO:0003723 RNA binding; GO:0003729 mRNA binding; GO:0003735 structural constituent of ribosome; GO:0005198 structural molecule activity; GO:0005488 binding; GO:0097159 organic cyclic compound binding; GO:1901363 heterocyclic compound binding;	K02993	RP-S7e, RPS7; small subunit ribosomal protein S7e	vvi03010 Ribosome - Vitis vinifera (wine grape);			J	KOG3320	40S ribosomal protein S7
CSS006914.1_CSS006914	PREDICTED: KH domain-containing protein At4g18375 [Vitis vinifera]	ch	N	cy	N	75.826	4.1	1	2	1	0	0	0	0				K21444	PCBP3_4; poly(rC)-binding protein 3/4		PF00013	KH domain	A	KOG2190	PolyC-binding proteins alphaCP-1 and related KH domain proteins
CSS006916.1_CSS006916	PREDICTED: 3-ketoacyl-CoA synthase 6 [Sesamum indicum]	other	cy	cy	pm	56.181	2.6	1	1	1	0	0	0	0	GO:0000003 reproduction; GO:0000902 cell morphogenesis; GO:0003006 developmental process involved in reproduction; GO:0006950 response to stress; GO:0008152 metabolic process; GO:0009058 biosynthetic process; GO:0009266 response to temperature stimulus; GO:0009314 response to radiation; GO:0009409 response to cold; GO:0009416 response to light stimulus; GO:0009628 response to abiotic stimulus; GO…	GO:0005622 intracellular; GO:0005623 cell; GO:0005737 cytoplasm; GO:0005783 endoplasmic reticulum; GO:0012505 endomembrane system; GO:0016020 membrane; GO:0043226 organelle; GO:0043227 membrane-bounded organelle; GO:0043229 intracellular organelle; GO:0043231 intracellular membrane-bounded organelle; GO:0044424 intracellular part; GO:0044444 cytoplasmic part; GO:0044464 cell part;	GO:0003824 catalytic activity; GO:0004312 fatty acid synthase activity; GO:0009922 fatty acid elongase activity; GO:0016740 transferase activity; GO:0016746 transferase activity, transferring acyl groups; GO:0016747 transferase activity, transferring acyl groups other than amino-acyl groups;				PF08541	3-Oxoacyl-[acyl-carrier-protein (ACP)] synthase III C terminal
CSS006926.1_CSS006926	PREDICTED: peroxidase A2-like [Prunus mume]	ch	V	S	ch	35.484	6.5	1	1	1	0	0	0	0	GO:0000003 reproduction; GO:0002215 defense response to nematode; GO:0003006 developmental process involved in reproduction; GO:0006950 response to stress; GO:0006952 defense response; GO:0007275 multicellular organism development; GO:0009791 post-embryonic development; GO:0009908 flower development; GO:0022414 reproductive process; GO:0032501 multicellular organismal process; GO:0032502 developm…	GO:0005622 intracellular; GO:0005623 cell; GO:0005737 cytoplasm; GO:0005773 vacuole; GO:0005774 vacuolar membrane; GO:0005794 Golgi apparatus; GO:0012505 endomembrane system; GO:0016020 membrane; GO:0031090 organelle membrane; GO:0043226 organelle; GO:0043227 membrane-bounded organelle; GO:0043229 intracellular organelle; GO:0043231 intracellular membrane-bounded organelle; GO:0044422 organelle p…					PF00141	Peroxidase
[truncated: 3,140 more rows]
