# Supplementary material for: Investigation of cell wall proteins of C. sinensis leaves by combining cell wall proteomics and N-glycoproteomics
Source: BMC Plant Biol. 2021 Aug 20;21:384. doi: 10.1186/s12870-021-03166-4 (PMC8377857; doi:10.1186/s12870-021-03166-4)
Supplement: Supplementary file 3 — Additional file 3: Table S3. 578 CWPs identified from C. sinensis leaves by cell wall proteomics and N-glycoproteomics. [file 12870_2021_3166_MOESM3_ESM.xlsx]

## Sheet: CWPs
	Table 3 578 CWPs identified from C. sinensis leaves by cell wall proteomics and N-glycoproteomics
	Protein accession	Protein description	Family	WallprotKB	SP	HM	Targetp	Loctree	Plant-mPLoc	WOLF	ER retention signal
Proteins acting on cell wall polysaccharides
Glycoside hydrolases (GHs)
	CSS020727.1_CSS020727	PREDICTED: beta-glucosidase 44-like [Citrus sinensis]	GH1	Y	S	1	S	chloroplast	vacuole	chloroplast	no
	CSS032801.1_CSS032801	PREDICTED: beta-glucosidase-like SFR2, chloroplastic isoform X2 [Vitis vinifera]	GH1	Y	other	2	S	peroxisome	chloroplast	plasma membrane	no
	CSS036927.1_CSS036927	PREDICTED: beta-glucosidase 12-like [Vitis vinifera]	GH1	Y	other	0	S	chloroplast	vacuole	vacuolar membrane	no
	CSS041550.1_CSS041550	PREDICTED: beta-glucosidase 12-like [Nicotiana sylvestris]	GH1	Y	other	0	other	plasma membrane	vacuole	cytoskeleton	no
	CSS041557.1_CSS041557	PREDICTED: beta-glucosidase 17-like isoform X2 [Jatropha curcas]	GH1	Y	other	0	S	chloroplast	cell wall. vacuole	cytoplasm	no
	CSS012555.1_CSS012555	PREDICTED: beta-glucosidase 11-like isoform X1 [Vitis vinifera]	GH1	Y	S	1	S	peroxisome membrane	vacuole	endoplasmic reticulum	no
	CSS041553.1_CSS041553	PREDICTED: vicianin hydrolase-like [Populus euphratica]	GH1	Y	S	0	S	chloroplast	vacuole	chloroplast	no
	CSS003277.1_CSS003277	PREDICTED: beta-glucosidase BoGH3B [Solanum pennellii]	GH3	Y	S	1	S	chloroplast	secreted	plasma membrane	no
	CSS016563.1_CSS016563	PREDICTED: beta-xylosidase/alpha-L-arabinofuranosidase 1 [Jatropha curcas]	GH3	Y	other	0	other	secreted	mitochondrion	peroxisome	no
	CSS028048.1_CSS028048	PREDICTED: beta-xylosidase/alpha-L-arabinofuranosidase 2 [Theobroma cacao]	GH3	Y	S	1	S	secreted	chloroplast,mitochondrion	chloroplast	no
	CSS030970.1_CSS030970	PREDICTED: probable beta-D-xylosidase 5 [Theobroma cacao]	GH3	Y	S	0	S	secreted	cytoplasm,mitochondrion	chloroplast	no
	CSS039574.1_CSS039574	PREDICTED: probable beta-D-xylosidase 7 isoform X2 [Theobroma cacao]	GH3	Y	S	0	S	secreted	cytoplasm,mitochondrion	extracellularular	no
	CSS039575.1_CSS039575	PREDICTED: probable beta-D-xylosidase 7 [Citrus sinensis]	GH3	Y	S	0	S	secreted	nucleus	chloroplast	no
	CSS041283.1_CSS041283	PREDICTED: beta-glucosidase BoGH3B-like [Prunus mume]	GH3	Y	other	0	other	secreted	chloroplast. cytoplasm. mitochondrion. peroxisome.	cytoplasm	no
	CSS047273.1_CSS047273	PREDICTED: beta-glucosidase BoGH3B-like [Malus domestica]	GH3	Y	S	0	other	secreted	chloroplast. peroxisome.	chloroplast	no
	CSS050713.1_CSS050713	PREDICTED: putative beta-D-xylosidase [Jatropha curcas]	GH3	Y	S	0	S	secreted	chloroplast. cytoplasm. mitochondrion. peroxisome.	chloroplast	no
	CSS049282.1_CSS049282	PREDICTED: beta-glucosidase BoGH3B-like isoform X2 [Ziziphus jujuba]	GH3	Y	S	1	S	secreted	mitochondrion	plasma membrane	no
	CSS043668.1_CSS043668	PREDICTED: probable beta-D-xylosidase 6 [Juglans regia]	GH3	Y	other	0	other	secreted	cytoplasm. mitochondrion	extracellular	no
	CSS047273.1_CSS047273	PREDICTED: beta-glucosidase BoGH3B-like [Malus domestica]	GH3	Y	S	0	S	secreted	chloroplast. peroxisome	plasma membrane	no
	CSS020581.1_CSS020581	PREDICTED: probable glucan 1,3-beta-glucosidase A isoform X1 [Citrus sinensis]	GH5	Y	other	0	S	secreted	cell wall	cytoplasm	no
	CSS035862.1_CSS035862	PREDICTED: probable glucan 1,3-beta-glucosidase A isoform X1 [Citrus sinensis]	GH5	Y	S	1	S	secreted	cell wall	chloroplast	no
	CSS038747.1_CSS038747	PREDICTED: probable glucan 1,3-beta-glucosidase A isoform X3 [Citrus sinensis]	GH5	Y	other	0	other	secreted	cell wall	cytoplasm	no
	CSS039392.1_CSS039392	PREDICTED: mannan endo-1,4-beta-mannosidase 7 [Vitis vinifera]	GH5	Y	S	0	S	secreted	cytoplasm	vacuolar membrane	no
	CSS003241.1_CSS003241	PREDICTED: endoglucanase/exoglucanase B [Gossypium arboreum]	GH5	Y	other	0	other	secreted	cell membrane. nucleus	nucleus	no
	CSS023899.1_CSS023899	PREDICTED: mannan endo-1,4-beta-mannosidase 6-like [Populus euphratica]	GH5	Y	S	1	S	secreted	cytoplasm	plasma membrane, endoplasmic reticulum	no
	CSS035860.1_CSS035860	PREDICTED: probable glucan 1,3-beta-glucosidase A [Populus euphratica]	GH5	Y	S	0	S	secreted	cell wall	chloroplast	no
	CSS015424.1_CSS015424	PREDICTED: endoglucanase 17 [Gossypium raimondii]	GH9	Y	S	1	S	secreted	cell membrane,cell wall	chloroplast	no
	CSS045897.1_CSS045897	PREDICTED: endoglucanase 25 [Theobroma cacao]	GH9	Y	other	1	other	plasma membrane	cell membrane	nucleus	no
	CSS018515.1_CSS018515	PREDICTED: endo-1,4-beta-xylanase A-like [Ziziphus jujuba]	GH10	Y	other	0	M	secreted	cell wall	mitochondrion	no
	CSS037815.1_CSS037815	PREDICTED: endo-1,4-beta-xylanase A-like [Daucus carota subsp. sativus]	GH10	Y	S	0	S	secreted	chloroplast,cytoplasm	chloroplast	no
	CSS004257.1_CSS004257	PREDICTED: alpha-amylase [Daucus carota subsp. sativus]	GH13	Y	S	1	S	secreted	chloroplast,extracellular	chloroplast	no
	CSS010095.1_CSS010095	PREDICTED: probable alpha-amylase 2 [Jatropha curcas]	GH13	Y	other	0	other	chloroplast	extracellular	nucleus	no
	CSS004256.1_CSS004256	PREDICTED: alpha-amylase-like isoform X1 [Solanum tuberosum]	GH13	Y	S	1	S	secreted	extracellular	chloroplast	no
	CSS000760.1_CSS000760	PREDICTED: probable xyloglucan endotransglucosylase/hydrolase protein 21 [Gossypium hirsutum]	GH16	Y	other	0	other	secreted	cell wall	cytoplasm	no
	CSS005686.1_CSS005686	PREDICTED: probable xyloglucan endotransglucosylase/hydrolase protein 23 [Juglans regia]	GH16	Y	S	1	S	secreted	cell wall,cytoplasm	extracellular	no
	CSS008830.1_CSS008830	PREDICTED: xyloglucan endotransglucosylase/hydrolase protein 9 [Gossypium arboreum]	GH16	Y	S	1	S	secreted	cell wall	vacuolar membrane	no
	CSS021309.1_CSS021309	PREDICTED: probable xyloglucan endotransglucosylase/hydrolase protein B [Populus euphratica]	GH16	Y	S	1	S	secreted	cell wall,cytoplasm	chloroplast	no
	CSS024058.1_CSS024058	PREDICTED: xyloglucan endotransglucosylase/hydrolase protein 31-like [Prunus mume]	GH16	Y	S	0	S	secreted	cell wall	chloroplast	no
	CSS038595.1_CSS038595	PREDICTED: probable xyloglucan endotransglucosylase/hydrolase protein 6 [Juglans regia]	GH16	Y	S	1	S	secreted	cell wall	vacuolar membrane	no
	CSS043738.1_CSS043738	PREDICTED: probable xyloglucan endotransglucosylase/hydrolase protein 6 [Theobroma cacao]	GH16	Y	S	1	S	secreted	cell wall	vacuolar membrane	no
	CSS000361.1_CSS000361	PREDICTED: glucan endo-1,3-beta-glucosidase 2 [Theobroma cacao]	GH17	Y	other	0	S	secreted	cell membrane	endoplasmic reticulum	no
	CSS007799.1_CSS007799	PREDICTED: probable glucan endo-1,3-beta-glucosidase A6 isoform X2 [Ziziphus jujuba]	GH17	Y	S	0	S	cytoplasm	cell membrane	chloroplast	no
	CSS008471.1_CSS008471	PREDICTED: Glucan endo-1,3-beta-glucosidase, basic isoform [Morus notabilis]	GH17	Y	S	0	S	secreted	vacuole	chloroplast	no
	CSS008473.1_CSS008473	PREDICTED: glucan endo-1,3-beta-glucosidase, basic isoform-like [Prunus mume]	GH17	Y	S	1	S	secreted	vacuole	plasma membrane	no
	CSS009336.1_CSS009336	PREDICTED: glucan endo-1,3-beta-glucosidase 4-like [Daucus carota subsp. sativus]	GH17	Y	S	2	S	secreted	cell membrane	extracellular	no
	CSS012956.1_CSS012956	PREDICTED: glucan endo-1,3-beta-glucosidase 7 [Ricinus communis]	GH17	Y	other	0	M	secreted	cell membrane	chloroplast	no
	CSS017660.1_CSS017660	PREDICTED: glucan endo-1,3-beta-glucosidase 13 [Juglans regia]	GH17	Y	other	0	other	secreted	cell membrane	plasma membrane	no
	CSS022412.1_CSS022412	PREDICTED: glucan endo-1,3-beta-glucosidase 5-like [Daucus carota subsp. sativus]	GH17	Y	S	2	S	secreted	cell membrane	endoplasmic reticulum	no
	CSS024521.1_CSS024521	PREDICTED: glucan endo-1,3-beta-D-glucosidase-like isoform X2 [Nicotiana tabacum]	GH17	Y	S	1	S	secreted	extracellular	chloroplast	no
	CSS027763.1_CSS027763	PREDICTED: glucan endo-1,3-beta-glucosidase 8 [Vitis vinifera]	GH17	Y	S	1	S	secreted	cell membrane	plasma membrane	no
	CSS028209.1_CSS028209	PREDICTED: glucan endo-1,3-beta-glucosidase 1 [Theobroma cacao]	GH17	Y	S	1	S	cytoplasm	cell membrane	extracellular	no
	CSS039104.1_CSS039104	Glucan endo-1,3-beta-glucosidase, basic isoform [Morus notabilis]	GH17	Y	S	1	S	secreted	vacuole	chloroplast	no
	CSS046616.1_CSS046616	PREDICTED: glucan endo-1,3-beta-glucosidase 6 [Prunus mume]	GH17	Y	other	0	other	secreted	cell membrane	nucleus	no
	CSS003082.1_CSS003082	PREDICTED: acidic mammalian chitinase [Vitis vinifera]	GH18	Y	S	1	S	secreted	cell wall	extracellular	no
	CSS016138.1_CSS016138	glycosyl hydrolase family 18 protein [Arabidopsis lyrata subsp. lyrata]	GH18	Y	S	0	S	secreted	cell wall	extracellular	no
	CSS016142.1_CSS016142	glycosyl hydrolase family 18 protein [Arabidopsis lyrata subsp. lyrata]	GH18	Y	S	0	S	secreted	cell wall	extracellular	no
	CSS023931.1_CSS023931	PREDICTED: chitinase 2-like [Vitis vinifera]	GH18	Y	S	0	S	secreted	cell wall	chloroplast	no
	CSS031173.1_CSS031173	PREDICTED: hevamine-A-like [Vitis vinifera]	GH18	Y	S	0	S	vacuole	vacuole	extracellular	no
	CSS034969.1_CSS034969	PREDICTED: chitinase-like protein 1 [Prunus mume]	GH18	Y	S	0	S	vacuole	vacuole	extracellular	no
	CSS009125.1_CSS009125	PREDICTED: basic endochitinase [Eucalyptus grandis]	GH19	Y	S	0	S	vacuole	vacuole	extracellular	no
	CSS009130.1_CSS009130	PREDICTED: basic endochitinase [Eucalyptus grandis]	GH19	Y	S	0	S	vacuole	vacuole	extracellular	no
	CSS019458.1_CSS019458	PREDICTED: endochitinase EP3 [Daucus carota subsp. sativus]	GH19	Y	S	1	S	secreted	extracellular	chloroplast	no
	CSS024332.1_CSS024332	PREDICTED: endochitinase EP3 [Daucus carota subsp. sativus]	GH19	Y	S	0	S	secreted	vacuole	extracellular	no
	CSS027007.1_CSS027007	PREDICTED: LOW QUALITY PROTEIN: basic endochitinase [Vitis vinifera]	GH19	Y	S	0	S	vacuole	vacuole	chloroplast	no
	CSS027720.1_CSS027720	PREDICTED: endochitinase EP3-like [Juglans regia]	GH19	Y	S	0	S	vacuole	vacuole	extracellular	no
	CSS027722.1_CSS027722	PREDICTED: endochitinase PR4-like [Nelumbo nucifera]	GH19	Y	S	0	S	secreted	vacuole	extracellular	no
	CSS028665.1_CSS028665	PREDICTED: endochitinase EP3 [Daucus carota subsp. sativus]	GH19	Y	S	0	S	secreted	vacuole	extracellular	no
	CSS037090.1_CSS037090	PREDICTED: endochitinase EP3 [Daucus carota subsp. sativus]	GH19	Y	S	1	S	secreted	extracellular	chloroplast	no
	CSS014920.1_CSS014920	PREDICTED: beta-hexosaminidase 1 [Vitis vinifera]	GH20	Y	other	1	S	vacuole	cell wall. extracellular	vacuolar membrane	no
	CSS018501.1_CSS018501	PREDICTED: beta-hexosaminidase 3 [Juglans regia]	GH20	Y	other	0	S	vacuole	chloroplast	vacuolar membrane	no
	CSS018502.1_CSS018502	PREDICTED: beta-hexosaminidase 3 [Juglans regia]	GH20	Y	other	0	other	vacuole, plant -type cell wall	chloroplast. cytoplasm	cytoplasm	no
	CSS010022.1_CSS010022	PREDICTED: alpha-galactosidase 3 [Malus domestica]	GH27	Y	S	1	S	secreted	cell wall	chloroplast	no
	CSS011758.1_CSS011758	PREDICTED: alpha-galactosidase [Populus euphratica]	GH27	Y	S	0	S	secreted	cell wall	chloroplast	no
	CSS024680.1_CSS024680	PREDICTED: alpha-galactosidase-like [Juglans regia] , melibiase	GH27	Y	other	0	other	secreted	cell wall	peroxisome	no
	CSS038728.1_CSS038728	PREDICTED: alpha-galactosidase [Vitis vinifera]	GH27	Y	other	0	S	secreted	cell wall	cytoplasm	no
	CSS038729.1_CSS038729	PREDICTED: alpha-galactosidase 1-like [Nelumbo nucifera]	GH27	Y	S	1	S	secreted	cell wall,chloroplast,cytoplasm	extracellular	no
	CSS007566.1_CSS007566	PREDICTED: probable polygalacturonase [Vitis vinifera]	GH28	Y	other	0	other	secreted	cell membrane	cytoplasm	no
	CSS028485.1_CSS028485	PREDICTED: probable polygalacturonase [Citrus sinensis]	GH28	Y	S	1	M	secreted	cell membrane	chloroplast	no
	CSS040623.1_CSS040623	PREDICTED: probable polygalacturonase isoform X1 [Nicotiana sylvestris]	GH28	Y	S	0	S	secreted	cell membrane	cytoplasm	no
	CSS018931.1_CSS018931	PREDICTED: probable polygalacturonase isoform X1 [Nicotiana sylvestris]	GH28	Y	other	0	other	secreted	cell membrane. chloroplast. nucleus.	cytoplasm	no
	CSS021117.1_CSS021117	PREDICTED: putative pentatricopeptide repeat-containing protein At3g25970 [Citrus sinensis]	GH28	Y	other	1	other	secreted	cell membrane. chloroplast	chloroplast	no
	CSS049484.1_CSS049484	PREDICTED: alpha-L-fucosidase 1-like [Ziziphus jujuba]	GH29	Y	S	1	S	secreted	extracellular	chloroplast	no
	CSS024068.1_CSS024068	PREDICTED: alpha-L-fucosidase 1 [Juglans regia]	GH29	Y	other	0	other	secreted	extracellular	chloroplast	no
	CSS000415.1_CSS000415	PREDICTED: alpha-glucosidase-like [Vitis vinifera]	GH31	Y	other	1	S	plasma membrane	cell wall	vacuolar membrane	no
	CSS001485.1_CSS001485	PREDICTED: alpha-glucosidase-like [Vitis vinifera]	GH31	Y	other	0	M	secreted	cell wall	chloroplast	no
	CSS002844.1_CSS002844	PREDICTED: alpha-xylosidase 1-like [Juglans regia]	GH31	Y	other	0	other	secreted	cell wall	nucleus	no
	CSS010936.1_CSS010936	PREDICTED: alpha-xylosidase 1-like [Juglans regia]	GH31	Y	S	1	S	secreted	cell wall	endoplasmic reticulum	no
	CSS021815.1_CSS021815	PREDICTED: alpha-glucosidase 2 [Ziziphus jujuba]	GH31	Y	other	0	other	plasma membrane	cell wall	nucleus	no
	CSS051944.1_CSS051944	PREDICTED: alpha-glucosidase 2 isoform X1 [Capsicum annuum]	GH31	Y	other	0	M	endoplasmic reticulum	cell wall	chloroplast	no
	CSS043854.1_CSS043854	PREDICTED: beta-fructofuranosidase, insoluble isoenzyme CWINV1 [Eucalyptus grandis]	GH32	Y	other	1	S	secreted	cell wall	vacuolar membrane	no
	CSS043855.1_CSS043855	PREDICTED: beta-fructofuranosidase, insoluble isoenzyme CWINV1 [Eucalyptus grandis]	GH32	Y	other	0	other	secreted	cell wall	nucleus	no
	CSS008518.1_CSS008518	PREDICTED: beta-galactosidase 8 [Tarenaya hassleriana]	GH35	Y	S	0	S	secreted	cell wall	cytoplasm	no
	CSS009135.1_CSS009135	PREDICTED: beta-galactosidase 6 isoform X1 [Vitis vinifera]	GH35	Y	S	0	S	secreted	cell wall	nucleus	no
	CSS009137.1_CSS009137	PREDICTED: beta-galactosidase 10 [Vitis vinifera]	GH35	Y	other	0	ER	secreted	cell wall	chloroplast	no
	CSS014621.1_CSS014621	PREDICTED: beta-galactosidase-like [Sesamum indicum]	GH35	Y	S	0	S	cytoplasm	cell wall,chloroplast	plasma membrane	no
	CSS018604.1_CSS018604	PREDICTED: beta-galactosidase 9 [Prunus mume]	GH35	Y	S	0	S	cytoplasm	cell wall	chloroplast	no
	CSS032860.1_CSS032860	PREDICTED: beta-galactosidase-like [Sesamum indicum]	GH35	Y	S	1	S	secreted	cell wall	chloroplast	no
	CSS034323.1_CSS034323	PREDICTED: beta-galactosidase 8 [Vitis vinifera]	GH35	Y	S	1	S	cytoplasm	cell wall	Plasma membrane	no
	CSS008991.1_CSS008991	PREDICTED: alpha-L-arabinofuranosidase 1 [Theobroma cacao]	GH51	Y	other	1	other	secreted	cell wall. cytoplasm.	chloroplast	no
	CSS017015.1_CSS017015	PREDICTED: alpha-L-fucosidase 2-like isoform X1 [Juglans regia]	GH65	Y	other	0	other	secreted	chloroplast	nucleus	no
	CSS034414.1_CSS034414	PREDICTED: heparanase-like protein 1 [Vitis vinifera]	GH79	Y	S	0	S	secreted	cytoplasm	nucleus	no
	CSS053030.1_CSS053030	PREDICTED: heparanase-like protein 3 [Vitis vinifera]	GH79	Y	S	1	S	secreted	cytoplasm	extracellular	no
	CSS001130.1_CSS001130	DUF1680 domain protein [Medicago truncatula]	GH127	Y	S	1	S	secreted	cell membrane,chloroplast	vacuolar membrane	no
	CSS039118.1_CSS039118	DUF1680 domain protein [Medicago truncatula]	GH127	Y	other	0	other	secreted	cell membrane. chloroplast. nucleus.	nucleus	no
	CSS005381.1_CSS005381	PREDICTED: alpha-mannosidase [Juglans regia]	GH38	Y	S	0	S	golgi apparatus membrane	cell membrane	vacuolar membrane	no
	CSS020201.1_CSS020201	PREDICTED: alpha-mannosidase 2-like [Malus domestica]	GH38	Y	other	1	Ch	golgi apparatus membrane	cell wall	chloroplast	no
	CSS021178.1_CSS021178	PREDICTED: lysosomal alpha-mannosidase-like [Nicotiana sylvestris]	GH38	Y	S	0	S	golgi apparatus membrane	chloroplast. nucleus	chloroplast	no
	CSS050278.1_CSS050278	PREDICTED: alpha-mannosidase [Juglans regia]	GH38	Y	S	1	S	golgi apparatus membrane	cell wall. nucleus.vacuole	Plasma membrane	no
	CSS027254.1_CSS027254	PREDICTED: alpha-mannosidase isoform X2 [Gossypium raimondii]	GH38	Y	other	0	other	endoplasmic reticulum membrane	nucleus	nucleus	no
New identified	CSS011421.1_CSS011421	PREDICTED: probable trehalase [Juglans regia]	GH37	no	S	1	S	plasma membrane	chloroplast	chloroplast	no
Carbohydrate esterase family 8 (CE8)
	CSS003391.1_CSS003391	PREDICTED: pectinesterase [Theobroma cacao]	CE8	Y	other	0	other	secreted	cell wall	endoplasmic reticulum	no
	CSS009939.1_CSS009939	PREDICTED: pectinesterase-like [Juglans regia]	CE8	Y	other	1	S	secreted	cell wall	mitochondria	no
	CSS011538.1_CSS011538	PREDICTED: pectinesterase [Juglans regia]	CE8	Y	other	1	Ch	secreted	cell wall	chloroplast	no
	CSS011542.1_CSS011542	PREDICTED: pectinesterase [Nelumbo nucifera]	CE8	Y	other	0	Ch	secreted	cell wall	nucleus	no
	CSS015423.1_CSS015423	PREDICTED: pectinesterase-like [Juglans regia]	CE8	Y	S	1	S	secreted	cell wall	vacuolar membrane	no
	CSS018940.1_CSS018940	PREDICTED: pectinesterase-like, partial [Malus domestica]	CE8	Y	other	0	S	secreted	cell wall	chloroplast	no
	CSS024414.1_CSS024414	PREDICTED: pectinesterase-like [Gossypium raimondii]	CE8	Y	other	1	other	secreted	cell wall	chloroplast	no
	CSS036486.1_CSS036486	PREDICTED: putative pectinesterase/pectinesterase inhibitor 22 [Prunus mume]	CE8	Y	S	0	S	secreted	cell wall	chloroplast	no
	CSS037398.1_CSS037398	PREDICTED: pectinesterase [Ricinus communis]	CE8	Y	other	1	M	secreted	cell wall	chloroplast	no
	CSS041520.1_CSS041520	PREDICTED: pectinesterase 31 [Vitis vinifera]	CE8	Y	other	0	other	secreted	cell wall	cytoplasm	no
	CSS042016.1_CSS042016	PREDICTED: pectinesterase-like [Gossypium hirsutum]	CE8	Y	S	0	S	secreted	cell wall	endoplasmic reticulum	no
	CSS045546.1_CSS045546	PREDICTED: pectinesterase-like [Nicotiana tabacum]	CE8	Y	S	0	other	secreted	cell wall	cytoplasm	no
	CSS047202.1_CSS047202	PREDICTED: probable pectinesterase/pectinesterase inhibitor 51 [Vitis vinifera]	CE8	Y	S	0	S	secreted	cell wall	extracellular	no
	CSS047843.1_CSS047843	PREDICTED: probable pectinesterase/pectinesterase inhibitor 61 [Sesamum indicum]	CE8	Y	other	1	other	secreted	cell wall	endoplasmic reticulum	no
Glycosyl transferases
	CSS004868.1_CSS004868	PREDICTED: cellulose synthase-like protein G3 [Nicotiana attenuata]	GT2	Y	other	6	M	endoplasmic reticulum membrane	cell membrane	chloroplast	no
	CSS011595.1_CSS011595	transferring glycosyl group transferase [Medicago truncatula]	GT31	Y	S	0	S	secreted	cell membrane,chloroplast,extracellular	extracellular	no
	CSS048705.1_CSS048705	PREDICTED: callose synthase 3-like [Sesamum indicum]	GT48	Y	other	15	M	plasma membrane	cell wall	plasma membrane	no
	CSS031029.1_CSS031029	GDP-fucose protein O-fucosyltransferase [Medicago truncatula]	GT68	Y	S	1	S	golgi apparatus membrane	chloroplast, golgi apparatus	plasma membrane	no
Expansins
	CSS005527.1_CSS005527	PREDICTED: expansin-like A2 [Populus euphratica]	expansin	Y	S	0	S	secreted	cell wall	chloroplast	no
	CSS017155.1_CSS017155	PREDICTED: expansin-like A2 [Populus euphratica]	expansin	Y	S	0	S	secreted	cell wall	chloroplast	no
	CSS039052.1_CSS039052	PREDICTED: expansin-A1 isoform X1 [Nelumbo nucifera]	expansin	Y	S	1	S	secreted	cell wall	extracellular	no
	CSS002496.1_CSS002496	PREDICTED: EG45-like domain containing protein [Juglans regia]	expansin	Y	S	1	S	secreted	cell wall	chloroplast	no
	CSS023349.1_CSS023349	PREDICTED: EG45-like domain containing protein [Prunus mume]	expansin	Y	S	1	S	secreted	cell wall	extracellular	no
	CSS038509.1_CSS038509	PREDICTED: EG45-like domain containing protein [Prunus mume]	expansin	Y	S	1	S	secreted	cell wall	extracellular	no
PNGases
	CSS006401.1_CSS006401	PREDICTED: peptide-N4-(N-acetyl-beta-glucosaminyl)asparagine amidase A-like [Nicotiana tabacum]	PNGase A	Y	other	1	other	secreted	cell membrane	cytoplasm	no
	CSS006402.1_CSS006402	PREDICTED: peptide-N4-(N-acetyl-beta-glucosaminyl)asparagine amidase A [Prunus mume]	PNGase A	Y	S	0	S	secreted	cell membrane	cytoplasm	no
	CSS037235.1_CSS037235	PREDICTED: peptide-N4-(N-acetyl-beta-glucosaminyl)asparagine amidase A-like [Nelumbo nucifera]	Peptide-N4-(N-acetyl-beta-glucosaminyl) asparagine amidase A	Y	S	0	S	secreted	cell membrane. chloroplast. nucleus.	chloroplast	no
	CSS042225.1_CSS042225	PREDICTED: peptide-N4-(N-acetyl-beta-glucosaminyl)asparagine amidase A [Populus euphratica]	Peptide-N4-(N-acetyl-beta-glucosaminyl) asparagine amidase A	Y	S	0	S	secreted	cell membrane. chloroplast. nucleus.	chloroplast	no
Pectin acetylesterases
	CSS009430.1_CSS009430	PREDICTED: pectin acetylesterase 8 [Vitis vinifera]	PAE8	Y	S	0	S	secreted	chloroplast	chloroplast	no
	CSS010535.1_CSS010535	PREDICTED: pectin acetylesterase 8 [Vitis vinifera]	PAE8	Y	S	0	S	secreted	cell membrane	extracellular	no
	CSS017249.1_CSS017249	PREDICTED: pectin acetylesterase 10 [Nelumbo nucifera]	PAE10	Y	S	0	S	secreted	cell membrane,cell wall	chloroplast	no
Pectate lyases
	CSS010878.1_CSS010878	PREDICTED: probable pectate lyase 8 [Fragaria vesca subsp. vesca]	PL8	Y	S	1	S	secreted	cell membrane,nucleus	vacuolar membrane	no
	CSS052074.1_CSS052074	PREDICTED: probable pectate lyase 5 [Vitis vinifera]	PL5	Y	S	0	S	secreted	cell membrane,cell wall,chloroplast	extracellular	no
homologous to A. thaliana PMR5 (Powdery Mildew Resistant) (carbohydrate acylation)				Y
	CSS008786.1_CSS008786	PREDICTED: protein trichome birefringence-like 41 [Ipomoea nil]	homologous to A. thaliana PMR5 (Powdery Mildew Resistant) (carbohydrate acylation)	Y	S	0	S	secreted	cell membrane, extracellular	cytoplasm	no
	CSS041527.1_CSS041527	PREDICTED: protein trichome birefringence-like 38 [Jatropha curcas]	homologous to A. thaliana PMR5 (Powdery Mildew Resistant) (carbohydrate acylation)	Y	S	1	S	secreted	cell membrane, cell wall	extracellular	no
	CSS043777.1_CSS043777	PREDICTED: protein trichome birefringence-like 39 [Ziziphus jujuba]	homologous to A. thaliana PMR5 (Powdery Mildew Resistant) (carbohydrate acylation)	Y	S	0	S	secreted	cell membrane,chloroplast	endoplasmic reticulum	no
	CSS044990.1_CSS044990	PREDICTED: protein trichome birefringence-like 39 [Vitis vinifera]	homologous to A. thaliana PMR5 (Powdery Mildew Resistant) (carbohydrate acylation)	Y	other	0	other	secreted	cell wall	chloroplast	no
Proteins involved in signaling
LRR-RLKs
	CSS000810.1_CSS000810	PREDICTED: probably inactive leucine-rich repeat receptor-like protein kinase At5g48380 [Sesamum indicum]	LRR-RLK	Y	S	1	S	plasma membrane	cell wall	extracellular	no
	CSS007403.1_CSS007403	PREDICTED: probable LRR receptor-like serine/threonine-protein kinase At4g08850 [Prunus mume]	LRR-RLK	Y	S	0	S	plasma membrane	cell wall	chloroplast	no
	CSS009786.1_CSS009786	PREDICTED: probable LRR receptor-like serine/threonine-protein kinase At1g67720 [Vitis vinifera]	LRR-RLK	Y	S	0	S	plasma membrane	cell wall	chloroplast	no
	CSS016925.1_CSS016925	PREDICTED: probable leucine-rich repeat receptor-like protein kinase At1g35710 [Theobroma cacao]	LRR-RLK	Y	S	0	S	plasma membrane	cell wall	nucleus	no
	CSS028449.1_CSS028449	PREDICTED: protein STRUBBELIG-RECEPTOR FAMILY 6 [Vitis vinifera]	LRR-RLK	Y	S	2	S	plasma membrane	cell membrane	plasma membrane	no
	CSS039237.1_CSS039237	PREDICTED: probable leucine-rich repeat receptor-like protein kinase At1g35710 [Vitis vinifera]	LRR-RLK	Y	S	0	S	plasma membrane	cell membrane, chloroplast, nucleus	chloroplast	no
	CSS039338.1_CSS039338	PREDICTED: probable receptor-like protein kinase At5g47070 [Ziziphus jujuba]	LRR-RLK	Y	other	0	ch	plasma membrane	cell wall. nucleus	cytoplasm	no
	CSS041371.1_CSS041371	PREDICTED: probable LRR receptor-like serine/threonine-protein kinase At1g67720 isoform X2 [Vitis vinifera]	LRR-RLK	Y	other	1	other	plasma membrane	cell membrane	chloroplast	no
	CSS047730.1_CSS047730	PREDICTED: protein STRUBBELIG-RECEPTOR FAMILY 8 [Solanum lycopersicum]	LRR-RLK	Y	S	3	S	plasma membrane	cell membrane	plasma membrane	no
	CSS007927.1_CSS007927	PREDICTED: probable LRR receptor-like serine/threonine-protein kinase At1g06840 [Jatropha curcas]	LRR-RLK	Y	other	1	other	plasma membrane	cell membrane	nucleus	no
	CSS005536.1_CSS005536	kinase family protein [Populus trichocarpa]	LRR-RLK	Y	other	0	other	plasma membrane	nucleus	nucleus	no
	CSS012818.1_CSS012818	PREDICTED: pto-interacting protein 1 isoform X1 [Sesamum indicum]	LRR-RLK	Y	other	0	other	plasma membrane	nucleus	chloroplast	no
	CSS020451.1_CSS020451	Serine/threonine-protein kinase [Morus notabilis]	LRR-RLK	Y	other	0	M	plasma membrane	nucleus	nucleus	no
	CSS022022.1_CSS022022	PREDICTED: serine/threonine-protein kinase HT1-like [Nicotiana sylvestris]	LRR-RLK	Y	other	0	other	plasma membrane	cytoplasm. nucleus	nucleus	no
	CSS000639.1_CSS000639	PREDICTED: probable LRR receptor-like serine/threonine-protein kinase At1g56140 isoform X1 [Vitis vinifera]	LRR-RLK	Y	other	1	other	plasma membrane	cell membrane	nucleus	no
	CSS049824.1_CSS049824	PREDICTED: probable LRR receptor-like serine/threonine-protein kinase At2g16250 [Vitis vinifera]	LRR-RLK	Y	other	1	other	plasma membrane		plasma membrane	no
	CSS008807.1_CSS008807	PREDICTED: LRR receptor-like serine/threonine-protein kinase GSO1 isoform X2 [Juglans regia]	LRR-RLK	Y	other	0	other	plasma membrane	cell wall	nucleus, cytoplasm	no
	CSS014390.1_CSS014390	PREDICTED: probable LRR receptor-like serine/threonine-protein kinase At4g20940 isoform X2 [Juglans regia]	LRR-RLK	Y	S	1	S	plasma membrane	cell membrane	plasma membrane	no
	CSS018882.1_CSS018882	brassinosteroid LRR receptor kinase precursor [Solanum lycopersicum]	LRR-RLK	Y	other	1	other	plasma membrane	cell membrane	plasma membrane	no
	CSS021771.1_CSS021771	PREDICTED: probable leucine-rich repeat receptor-like protein kinase At5g49770 [Capsicum annuum]	LRR-RLK	Y	S	2	S	plasma membrane	cell membrane	plasma membrane	no
	CSS052719.1_CSS052719	PREDICTED: probable leucine-rich repeat receptor-like protein kinase At5g49770 [Ricinus communis]	LRR-RLK	Y	other	0	other	plasma membrane	cell membrane	nucleus	no
Receptor-kinases (RLKs, Gnk-2 homologous domain)
	CSS003525.1_CSS003525	PREDICTED: cysteine-rich receptor-like protein kinase 10 isoform X2 [Vitis vinifera]	receptor-kinase (RLK, Gnk-2 homologous domain)	Y	S	0	S	secreted	cell membrane	extracellular	no
	CSS003526.1_CSS003526	PREDICTED: cysteine-rich receptor-like protein kinase 25 [Gossypium arboreum]	receptor-kinase (RLK, Gnk-2 homologous domain)	Y	S	0	S	secreted	cell membrane	extracellular	no
	CSS008754.1_CSS008754	PREDICTED: cysteine-rich receptor-like protein kinase 2 [Vitis vinifera]	receptor-kinase (RLK, Gnk-2 homologous domain)	Y	S	1	S	plasma membrane	nucleus	plasma membrane	no
	CSS020935.1_CSS020935	PREDICTED: cysteine-rich receptor-like protein kinase 10 isoform X3 [Brassica napus]	receptor-kinase (RLK, Gnk-2 homologous domain)	Y	S	2	S	plasma membrane	nucleus	plasma membrane	no
	CSS027944.1_CSS027944	PREDICTED: cysteine-rich receptor-like protein kinase 10 isoform X1 [Vitis vinifera]	receptor-kinase (RLK, Gnk-2 homologous domain)	Y	S	2	S	plasma membrane	nucleus	plasma membrane	no
	CSS046635.1_CSS046635	PREDICTED: cysteine-rich receptor-like protein kinase 10 isoform X1 [Vitis vinifera]	receptor-kinase (RLK, Gnk-2 homologous domain)	Y	S	1	S	plasma membrane	nucleus	chloroplast	no
S-locus receptor kinases (SD-1)
	CSS003897.1_CSS003897	PREDICTED: G-type lectin S-receptor-like serine/threonine-protein kinase At2g19130 [Theobroma cacao]	S-locus receptor kinase (SD-1)	Y	S	3	S	plasma membrane	nucleus	vacuolar membrane	no
	CSS025984.1_CSS025984	PREDICTED: G-type lectin S-receptor-like serine/threonine-protein kinase At1g61370 isoform X2 [Solanum pennellii]	S-locus receptor kinase (SD-1)	Y	other	2	other	plasma membrane	cell membrane. nucleus	chloroplast	no
	CSS009277.1_CSS009277	PREDICTED: G-type lectin S-receptor-like serine/threonine-protein kinase RLK1 [Juglans regia]	lectin (D-mannose)	Y	S	2	S	plasma membrane	cell membrane. nucleus	vacuolar membrane	no
Lectin receptor kinases (malectin domain)
	CSS032691.1_CSS032691	PREDICTED: probable receptor-like protein kinase At5g24010 [Vitis vinifera]	lectin receptor kinase (malectin domain)	Y	S	2	S	plasma membrane	chloroplast. cytoplasm. nucleus	vacuolar membrane	no
	CSS053181.1_CSS053181	PREDICTED: LOW QUALITY PROTEIN: receptor-like protein kinase FERONIA [Populus euphratica]	lectin receptor kinase (malectin domain)	Y	S	1	S	plasma membrane	cell membrane	plasma membrane	no
	CSS013917.1_CSS013917	PREDICTED: receptor-like protein kinase HSL1 [Ricinus communis]	LRR-RLK	Y	S	1	S	plasma membrane	cell membrane	chloroplast	no
	CSS017840.1_CSS017840	PREDICTED: receptor-like protein kinase HSL1 [Nelumbo nucifera]	LRR-RLK	Y	S	2	S	plasma membrane	cell membrane, cell wall	plasma membrane	no
	CSS052214.1_CSS052214	PREDICTED: probable receptor protein kinase TMK1 [Nicotiana sylvestris]	leucine-rich repeat receptor protein kinase (LRR IX subfamily)	Y	S	1	S	plasma membrane	cell membrane	vacuolar membrane	no
	CSS033762.1_CSS033762	PREDICTED: probable receptor-like protein kinase At5g24010 [Vitis vinifera]	lectin receptor kinase (malectin domain)	Y	S	1	S	plasma membrane	cell membrane. Cytoplasm	vacuolar membrane	no
WAKLs
	CSS017059.1_CSS017059	PREDICTED: wall-associated receptor kinase 2 [Vitis vinifera]	WAKL subfamily	Y	S	2	S	plasma membrane	nucleus	plasma membrane	no
	CSS022481.1_CSS022481	PREDICTED: wall-associated receptor kinase-like 20 [Gossypium arboreum]	WAKL subfamily	Y	S	1	S	plasma membrane	nucleus	chloroplast	no
	CSS052669.1_CSS052669	PREDICTED: wall-associated receptor kinase-like 1 [Prunus mume]	no?/WAKL subfamily	Y	S	1	S	secreted	golgi apparatus	extracellular	no
FLAs
	CSS002048.1_CSS002048	PREDICTED: fasciclin-like arabinogalactan protein 9 [Nicotiana tomentosiformis]	FLA9	Y	S	0	S	secreted	cell membrane	chloroplast	no
	CSS007322.1_CSS007322	PREDICTED: fasciclin-like arabinogalactan protein 11 [Solanum lycopersicum]	FLA11	Y	S	0	S	secreted	cell membrane	plasma membrane	no
	CSS014863.1_CSS014863	PREDICTED: fasciclin-like arabinogalactan protein 7 [Vitis vinifera]	FLA7	Y	S	0	S	secreted	cell membrane	vacuolar membrane	no
	CSS017418.1_CSS017418	PREDICTED: fasciclin-like arabinogalactan protein 10 [Vitis vinifera]	FLA10	Y	S	0	S	cytoplasm	cell membrane	chloroplast	no
	CSS023954.1_CSS023954	PREDICTED: fasciclin-like arabinogalactan protein 2 [Theobroma cacao]	FLA2	Y	S	0	S	secreted	cell membrane	chloroplast	no
	CSS038824.1_CSS038824	PREDICTED: fasciclin-like arabinogalactan protein 1 [Sesamum indicum]	FLA1	Y	S	0	S	secreted	cell membrane	chloroplast	no
	CSS049044.1_CSS049044	PREDICTED: fasciclin-like arabinogalactan protein 17 [Vitis vinifera]	FLA17	Y	S	0	Ch	secreted	cell membrane	chloroplast	no
	CSS052680.1_CSS052680	PREDICTED: fasciclin-like arabinogalactan protein 7 [Vitis vinifera]	FLA7	Y	S	0	S	secreted	cell membrane	chloroplast	no
	CSS041042.1_CSS041042	PREDICTED: fasciclin-like arabinogalactan protein 4 [Nicotiana tabacum]	FLA4	Y	S	1	S	plasma membrane	cell membrane	chloroplast	no
Expressed proteins (LRR domain)
	CSS008635.1_CSS008635	Serine/Threonine kinase, plant-type protein, putative [Medicago truncatula]	expressed protein (LRR domains)	Y	S	0	S	secreted	cell wall	plasma membrane	no
	CSS033042.1_CSS033042	PREDICTED: phytosulfokine receptor 2 [Citrus sinensis]	expressed protein (LRR domains)	Y	other	1	S	plasma membrane	cell wall	vacuolar membrane	no
	CSS011460.1_CSS011460	PREDICTED: probable inactive receptor kinase At1g48480 [Vitis vinifera]	LRR-RLK	Y	S	1	other	plasma membrane	cell membrane	extracellular	no
	CSS037433.1_CSS037433	PREDICTED: plant intracellular Ras-group-related LRR protein 1-like [Nicotiana attenuata]	LRR-RLK	Y	other	0	other	plasma membrane	cell wall. nucleus	cytoplasm	no
Expressed proteins
	CSS051826.1_CSS051826	At2g47010/F14M4.16 [Arabidopsis lyrata subsp. lyrata] Calcium/calcium/calmodulin-dependent Serine/Threonine-kinase	expressed protein	Y	S	0	S	secreted	cell membrane	extracellular	no
	CSS021203.1_CSS021203	calcium/calcium/calmodulin-dependent Serine/Threonine-kinase [Arabidopsis thaliana]	expressed protein	Y	S	1	S	secreted	cell membrane, cell wall	chloroplast	no
homologous to rapid alkalinization factor (RALF)
	CSS003315.1_CSS003315	RALF-LIKE 27 family protein [Populus trichocarpa]	homologous to rapid alkalinization factor (RALF)	Y	S	1	S	secreted	nucleus	extracellularular	no
	CSS006440.1_CSS006440	PREDICTED: protein RALF-like 33 [Cicer arietinum]	homologous to rapid alkalinization factor (RALF)	Y	S	1	S	secreted	nucleus	extracellular	no
Proteases
Serine carboxypeptidase S10
	CSS000063.1_CSS000063	PREDICTED: serine carboxypeptidase-like 34 [Nicotiana sylvestris]	serine carboxypeptidase S10	Y	other	0	other	secreted	vacuole	cytoskeleton	no
	CSS001497.1_CSS001497	PREDICTED: serine carboxypeptidase-like 34 [Nicotiana attenuata]	serine carboxypeptidase S10	Y	other	1	other	secreted	vacuole	chloroplast	no
	CSS001804.1_CSS001804	PREDICTED: serine carboxypeptidase-like 18 isoform X2 [Juglans regia]	serine carboxypeptidase S10	Y	S	1	S	vacuole	vacuole	chloroplast	no
	CSS001805.1_CSS001805	PREDICTED: serine carboxypeptidase-like 17 [Juglans regia]	serine carboxypeptidase S10	Y	other	1	S	vacuole	vacuole	cytoplasm	no
	CSS002595.1_CSS002595	PREDICTED: serine carboxypeptidase-like 45 isoform X1 [Theobroma cacao]	serine carboxypeptidase S10	Y	S	0	S	secreted	vacuole	chloroplast	no
	CSS004937.1_CSS004937	PREDICTED: serine carboxypeptidase-like 18 [Jatropha curcas]	serine carboxypeptidase S10	Y	S	0	M	vacuole	vacuole	chloroplast	no
	CSS011402.1_CSS011402	PREDICTED: serine carboxypeptidase-like 51 [Populus euphratica]	serine carboxypeptidase S10	Y	S	2	S	secreted	vacuole	plasma membrane	no
	CSS017905.1_CSS017905	PREDICTED: serine carboxypeptidase II-2 [Ricinus communis]	serine carboxypeptidase S10	Y	S	1	S	secreted	vacuole	vacuolar membrane	no
	CSS019720.1_CSS019720	serine carboxypeptidase S10 family protein [Populus trichocarpa]	serine carboxypeptidase S10	Y	S	0	S	vacuole	vacuole	chloroplast	no
	CSS020170.1_CSS020170	PREDICTED: serine carboxypeptidase-like 40 [Erythranthe guttata]	serine carboxypeptidase S10	Y	other	0	M	secreted	vacuole	mitochondria	no
	CSS022279.1_CSS022279	PREDICTED: serine carboxypeptidase-like 20 [Citrus sinensis]	serine carboxypeptidase S10	Y	S	1	S	secreted	peroxisome	vacuolar membrane	no
	CSS023251.1_CSS023251	BSD domain-containing family protein [Populus trichocarpa]	serine carboxypeptidase S10	Y	other	0	other	secreted	nucleus. vacuole	nucleus	no
	CSS023453.1_CSS023453	PREDICTED: serine carboxypeptidase 24 [Ricinus communis]	Ser carboxypeptidase (Peptidase family S10)	Y	other	0	other	secreted	vacuole	cytoskeleton	no
	CSS024062.1_CSS024062	PREDICTED: serine carboxypeptidase-like [Ipomoea nil]	serine carboxypeptidase S10	Y	other	0	S	secreted	peroxisome. vacuole	cytoplasm	no
	CSS024066.1_CSS024066	PREDICTED: serine carboxypeptidase-like [Gossypium raimondii]	serine carboxypeptidase S10	Y	S	0	S	secreted	peroxisome. vacuole	chloroplast	no
	CSS024794.1_CSS024794	PREDICTED: serine carboxypeptidase-like 27 [Vitis vinifera]	serine carboxypeptidase S10	Y	S	0	S	secreted	vacuole	chloroplast	no
	CSS032804.1_CSS032804	serine carboxypeptidase S10 family protein [Populus trichocarpa]	serine carboxypeptidase S10	Y	other	1	S	secreted	vacuole	chloroplast	no
	CSS033587.1_CSS033587	PREDICTED: serine carboxypeptidase-like 40 [Eucalyptus grandis]	serine carboxypeptidase S10	Y	other	0	other	secreted	vacuole	cytoskeleton	no
	CSS034394.1_CSS034394	PREDICTED: serine carboxypeptidase-like [Juglans regia]	serine carboxypeptidase S10	Y	S	0	S	secreted	peroxisome. vacuole	extracellular	no
	CSS035647.1_CSS035647	Serine carboxypeptidase-like 31 [Morus notabilis]	serine carboxypeptidase S10	Y	S	0	S	secreted	vacuole	endoplasmic reticulum	no
	CSS036778.1_CSS036778	PREDICTED: serine carboxypeptidase-like 40 [Juglans regia]	serine carboxypeptidase S10	Y	other	0	other	secreted	vacuole	cytoplasm	no
	CSS044204.1_CSS044204	PREDICTED: serine carboxypeptidase-like [Juglans regia]	serine carboxypeptidase S10	Y	S	1	S	secreted	peroxisome. vacuole	vacuolar membrane	no
	CSS045037.1_CSS045037	PREDICTED: serine carboxypeptidase-like 40 [Citrus sinensis]	serine carboxypeptidase S10	Y	other	0	other	secreted	vacuole	cytoskeleton	no
Serine carboxypeptidase S28
	CSS003190.1_CSS003190	PREDICTED: lysosomal Pro-X carboxypeptidase [Vitis vinifera]	serine carboxypeptidase S28	Y	other	1	S	cytoplasm	cell wall	chloroplast	no
	CSS013068.1_CSS013068	PREDICTED: probable serine protease EDA2 [Theobroma cacao]	serine carboxypeptidase S28	Y	S	0	S	cytoplasm	cell wall,ch,n	extracellular	no
	CSS015968.1_CSS015968	serine carboxypeptidase S28 family protein [Populus trichocarpa]	serine carboxypeptidase S28	Y	S	1	S	cytoplasm	cell wall	chloroplast	no
	CSS033219.1_CSS033219	PREDICTED: lysosomal Pro-X carboxypeptidase [Vitis vinifera]	serine carboxypeptidase S28	Y	S	0	S	cytoplasm	cell wall	chloroplast	no
	CSS043736.1_CSS043736	PREDICTED: lysosomal Pro-X carboxypeptidase [Citrus sinensis]	Serine carboxypeptidase S28	Y	S	0	S	cytoplasm	cell wall	chloroplast	no
Asp proteases（Peptidase family A1）
	CSS000894.1_CSS000894	PREDICTED: aspartic proteinase nepenthesin-1 [Sesamum indicum]	Asp protease （Peptidase family A1）	Y	S	1	S	endoplasmic reticulum	cell membrane	endoplasmic reticulum	no
	CSS003646.1_CSS003646	PREDICTED: aspartic proteinase-like isoform X1 [Juglans regia]	Asp protease	Y	S	0	S	vacuole	vacuole	chloroplast	no
	CSS009132.1_CSS009132	PREDICTED: aspartic proteinase Asp1 [Vitis vinifera]	Asp protease (pepsin family)	Y	S	1	S	endoplasmic reticulum	cell membrane	extracellularular	no
	CSS012645.1_CSS012645	PREDICTED: aspartyl protease family protein At5g10770-like [Nelumbo nucifera]	Asp protease	Y	S	0	S	endoplasmic reticulum	cell membrane	extracellular	no
	CSS012646.1_CSS012646	PREDICTED: aspartyl protease family protein At5g10770-like [Nelumbo nucifera]	Asp protease	Y	other	0	other	endoplasmic reticulum	cell membrane	nucleus	no
	CSS013703.1_CSS013703	PREDICTED: aspartic proteinase nepenthesin-1 [Ziziphus jujuba]	Asp protease	Y	S	0	Ch	secreted	cell membrane	chloroplast	no
	CSS019711.1_CSS019711	PREDICTED: aspartic proteinase Asp1 isoform X1 [Fragaria vesca subsp. vesca]	Asp protease (pepsin family)	Y	S	0	S	secreted	cell membrane	nucleus	no
	CSS019903.1_CSS019903	PREDICTED: aspartic proteinase-like isoform X2 [Nicotiana tabacum]	Asp protease	Y	S	1	S	vacuole	vacuole	chloroplast	no
	CSS021938.1_CSS021938	PREDICTED: basic 7S globulin-like [Vitis vinifera]	Asp protease	Y	S	0	S	secreted	cell membrane	extracellular	no
	CSS022862.1_CSS022862	PREDICTED: aspartic proteinase Asp1-like isoform X1 [Citrus sinensis]	Asp protease (pepsin family)	Y	S	0	S	secreted	cell membrane	vacuolar membrane	no
	CSS023855.1_CSS023855	PREDICTED: aspartyl protease family protein At5g10770-like [Gossypium arboreum]	Asp protease	Y	S	0	S	secreted	cell membrane	chloroplast	no
	CSS023857.1_CSS023857	PREDICTED: aspartyl protease family protein At5g10770-like [Gossypium arboreum]	Asp protease	Y	other	1	S	secreted	cell membrane	chloroplast	no
	CSS023861.1_CSS023861	PREDICTED: aspartyl protease family protein At5g10770-like [Daucus carota subsp. sativus]	Asp protease	Y	S	0	S	secreted	cell membrane	vacuolar membrane	no
	CSS023864.1_CSS023864	PREDICTED: aspartyl protease family protein At5g10770-like [Nicotiana attenuata]	Asp protease	Y	S	0	S	endoplasmic reticulum	cell membrane	vacuolar membrane	no
	CSS029316.1_CSS029316	PREDICTED: aspartic proteinase-like protein 2 isoform X3 [Capsicum annuum]	Asp protease (pepsin family)	Y	S	1	S	secreted	cell membrane	chloroplast	no
	CSS033526.1_CSS033526	PREDICTED: aspartic proteinase-like isoform X1 [Juglans regia]	Asp protease	Y	S	0	S	vacuole	vacuole	vacuolar membrane	no
	CSS041700.1_CSS041700	PREDICTED: aspartic proteinase nepenthesin-2 [Ziziphus jujuba]	Asp protease	Y	S	0	S	endoplasmic reticulum	cell membrane	vacuolar membrane	no
	CSS043512.1_CSS043512	PREDICTED: aspartyl protease family protein At5g10770 [Vitis vinifera]	Asp protease	Y	S	0	S	secreted	cell membrane	extracellular	no
	CSS043513.1_CSS043513	PREDICTED: aspartyl protease family protein At5g10770-like [Gossypium arboreum]	Asp protease	Y	other	0	other	secreted	cell membrane	nucleus	no
	CSS043567.1_CSS043567	PREDICTED: probable aspartyl protease At4g16563 [Vitis vinifera]	Asp protease	Y	S	0	S	secreted	cell membrane	chloroplast	no
	CSS002071.1_CSS002071	PREDICTED: protein ASPARTIC PROTEASE IN GUARD CELL 2 [Sesamum indicum]	Asp protease	Y	S	1	S	endoplasmic reticulum membrane	cell membrane	vacuolar membrane	no
	CSS021904.1_CSS021904	PREDICTED: protein ASPARTIC PROTEASE IN GUARD CELL 1 [Ricinus communis]	Asp protease	Y	S	1	S	endoplasmic reticulum	cell membrane	extracellular	no
	CSS023866.1_CSS023866	PREDICTED: protein ASPARTIC PROTEASE IN GUARD CELL 2-like [Gossypium raimondii]	Asp protease	Y	S	1	S	secreted	cell membrane	vacuolar membrane	no
	CSS051092.1_CSS051092	PREDICTED: protein ASPARTIC PROTEASE IN GUARD CELL 2 [Fragaria vesca subsp. vesca]	Asp protease	Y	S	0	S	secreted	cell membrane	endoplasmic reticulum	no
	CSS051650.1_CSS051650	PREDICTED: protein ASPARTIC PROTEASE IN GUARD CELL 2-like [Sesamum indicum]	Asp protease	Y	S	0	S	endoplasmic reticulum	cell membrane	extracellular	no
	CSS033234.1_CSS033234	PREDICTED: basic 7S globulin-like [Juglans regia]	Asp protease	Y	S	0	S	secreted	cell membrane	chloroplast	no
	CSS033238.1_CSS033238	PREDICTED: basic 7S globulin-like [Juglans regia]	aspartyl protease	Y	S	0	S	secreted	cell membrane	chloroplast	no
	CSS008507.1_CSS008507	PREDICTED: protein ASPARTIC PROTEASE IN GUARD CELL 1-like [Nicotiana tabacum]	Asp protease	Y	other	0	Ch	endoplasmic reticulum	cell membrane	nucleus	no
Cys proteases ( Peptidase family C1) ( Papain family)
	CSS002974.1_CSS002974	PREDICTED: cathepsin B-like [Juglans regia]	Cys protease	Y	S	1	S	vacuole	vacuole	chloroplast	no
	CSS004379.1_CSS004379	PREDICTED: senescence-specific cysteine protease SAG39-like [Sesamum indicum]	Cys protease	Y	S	1	S	secreted	vacuole	chloroplast	no
	CSS008811.1_CSS008811	PREDICTED: low-temperature-induced cysteine proteinase [Vitis vinifera]	Cys protease	Y	S	1	S	secreted	vacuole	extracellular	no
	CSS014607.1_CSS014607	PREDICTED: cysteine protease RD19A-like [Juglans regia]	Cys protease	Y	S	0	S	secreted	vacuole	vacuolar membrane	no
	CSS018405.1_CSS018405	cysteine protease RD19A-like [Cajanus cajan]	Cys protease	Y	other	0	other	secreted	vacuole	cytoplasm	no
	CSS021911.1_CSS021911	PREDICTED: low-temperature-induced cysteine proteinase [Nelumbo nucifera]	Cys protease	Y	S	0	S	secreted	vacuole	chloroplast	no
	CSS023851.1_CSS023851	PREDICTED: low-temperature-induced cysteine proteinase [Theobroma cacao]	Cys protease	Y	S	0	S	secreted	vacuole	nucleus	no
	CSS024880.1_CSS024880	PREDICTED: low-temperature-induced cysteine proteinase [Theobroma cacao]	Cys protease (papain family) /NLS Mapper/6.0,NLStradamus	Y	S	1	S	secreted	vacuole	Golgi apparatus	no
	CSS030711.1_CSS030711	PREDICTED: xylem cysteine proteinase 2-like [Sesamum indicum]	Cys protease	Y	S	0	S	secreted	vacuole	vacuolar membrane	no
	CSS031906.1_CSS031906	PREDICTED: cysteine proteinase COT44 [Sesamum indicum]	Cys protease	Y	S	0	S	secreted	vacuole	extracellular	no
	CSS042725.1_CSS042725	PREDICTED: low-temperature-induced cysteine proteinase [Vitis vinifera]	Cys protease	Y	S	1	S	secreted	vacuole	vacuolar membrane	no
	CSS048324.1_CSS048324	PREDICTED: senescence-specific cysteine protease SAG12-like [Nicotiana attenuata]	Cys protease	Y	S	1	S	secreted	vacuole	chloroplast	no
	CSS012477.1_CSS012477	PREDICTED: uncharacterized aarF domain-containing protein kinase At1g79600, chloroplastic [Jatropha curcas]	Predicted unusual protein kinase	Y	other	2	Ch	chloroplast	chloroplast. cytoplasm	plasma membrane	no
	CSS045694.1_CSS045694	PREDICTED: senescence-specific cysteine protease SAG12-like [Gossypium hirsutum]	Cys protease	Y	other	0	Ch	secreted	vacuole	chloroplast	no
Subtilisins (Ser proteases) (Peptidase family S8)
	CSS001484.1_CSS001484	PREDICTED: subtilisin-like protease SBT3.5 [Sesamum indicum]	subtilisin	Y	S	0	S	secreted	cell wall	plasma membrane	no
	CSS008393.1_CSS008393	PREDICTED: subtilisin-like protease SBT1.7 [Vitis vinifera]	subtilisin	Y	S	1	S	secreted	cell wall	chloroplast	no
	CSS014785.1_CSS014785	PREDICTED: subtilisin-like protease SBT1.7 [Solanum pennellii]	subtilisin	Y	S	0	S	secreted	cell wall	chloroplast	no
	CSS015752.1_CSS015752	PREDICTED: subtilisin-like protease SBT1.4 [Nicotiana tabacum]	subtilisin	Y	S	0	S	secreted	cell wall	chloroplast	no
	CSS023871.1_CSS023871	PREDICTED: subtilisin-like protease SBT1.7 [Theobroma cacao]	subtilisin	Y	S	0	S	secreted	cell wall	endoplasmic reticulum	no
	CSS025403.1_CSS025403	PREDICTED: subtilisin-like protease SBT1.7 [Theobroma cacao]	subtilisin	Y	other	0	other	secreted	cell wall	nucleus	no
	CSS025887.1_CSS025887	PREDICTED: subtilisin-like protease [Nicotiana sylvestris]	subtilisin	Y	S	1	S	secreted	cell wall	endoplasmic reticulum	no
	CSS031569.1_CSS031569	PREDICTED: subtilisin-like protease SBT1.7 [Ricinus communis]	subtilisin	Y	S	0	S	secreted	cell wall	chloroplast	no
	CSS035131.1_CSS035131	PREDICTED: subtilisin-like protease SBT1.5 [Vitis vinifera]	subtilisin	Y	other	0	other	secreted	cell wall	cytoplasm	no
	CSS035205.1_CSS035205	PREDICTED: subtilisin-like protease SBT1.7 [Theobroma cacao]	subtilisin	Y	S	1	S	secreted	cell wall	chloroplast	no
	CSS037760.1_CSS037760	PREDICTED: subtilisin-like protease SBT1.3 [Prunus mume]	subtilisin	Y	S	0	S	secreted	cell wall	chloroplast	no
	CSS037961.1_CSS037961	PREDICTED: subtilisin-like protease SBT1.7 [Vitis vinifera]	subtilisin	Y	S	1	S	secreted	cell wall	vacuolar membrane	no
	CSS039060.1_CSS039060	PREDICTED: subtilisin-like protease SBT1.7 [Vitis vinifera]	subtilisin	Y	S	1	S	secreted	cell wall	plasma membrane	no
	CSS039428.1_CSS039428	PREDICTED: subtilisin-like protease SBT2.5 isoform X3 [Vitis vinifera]	subtilisin	Y	S	0	S	secreted	cell wall	endoplasmic reticulum	no
	CSS039629.1_CSS039629	PREDICTED: subtilisin-like protease SBT1.9 [Vitis vinifera]	subtilisin	Y	S	1	S	secreted	cell wall	chloroplast	no
	CSS043759.1_CSS043759	PREDICTED: subtilisin-like protease SBT5.6 [Juglans regia]	subtilisin	Y	other	0	other	secreted	cell membrane. cell wall	chloroplast	no
	CSS047239.1_CSS047239	PREDICTED: subtilisin-like protease SBT3.9 [Juglans regia]	subtilisin	Y	S	1	S	secreted	cell wall	chloroplast	no
	CSS048372.1_CSS048372	PREDICTED: subtilisin-like protease SBT1.7 [Vitis vinifera]	subtilisin	Y	S	1	S	secreted	cell wall	vacuolar membrane	no
	CSS052281.1_CSS052281	PREDICTED: subtilisin-like protease SBT1.5 [Vitis vinifera]	subtilisin	Y	S	0	S	secreted	cell wall	plasma membrane	no
Subfamily M20A unassigned peptidases
	CSS007582.1_CSS007582	PREDICTED: aminoacylase-1-like [Juglans regia]	subfamily M20A unassigned peptidases	Y	S	0	S	cytoplasm	chloroplast, cytoplasm	chloroplast	no
	CSS053238.1_CSS053238	PREDICTED: aminoacylase-1 isoform X2 [Vitis vinifera]	subfamily M20A unassigned peptidases	Y	other	0	other	cytoplasm	chloroplast	cytoplasm	no
Peptidase M28
	CSS000718.1_CSS000718	PREDICTED: probable glutamate carboxypeptidase 2 isoform X1 [Citrus sinensis]	peptidase M28	Y	other	0	S	plasma membrane	cell wall	chloroplast	no
Peptidase C13 (legumain family)
	CSS008160.1_CSS008160	PREDICTED: vacuolar-processing enzyme-like [Pyrus x bretschneideri]	peptidase C13 (legumain family)	Y	S	0	S	vacuolar membrane	vacuole	chloroplast	no
Expressed protein (DUF239)
New identified	CSS042792.1_CSS042792	carboxyl-terminal peptidase [Medicago truncatula]	DUF239	no	S	1	S	secreted	cell wall，chloroplast	nucleus	no
Proteins with interaction domains (with proteins or polysaccharides)
Plant invertases/pectin methylesterase inhibitors (PMEI)
	CSS005072.1_CSS005072	PREDICTED: 21 kDa protein [Prunus mume]	plant invertase/pectin methylesterase inhibitor (PMEI)	Y	S	0	S	secreted	cell membrane	chloroplast	no
	CSS014243.1_CSS014243	PREDICTED: 21 kDa protein-like [Gossypium hirsutum]	plant invertase/pectin methylesterase inhibitor (PMEI)	Y	S	0	S	secreted	cell membrane	chloroplast	no
	CSS020528.1_CSS020528	PREDICTED: 21 kDa protein [Vitis vinifera]	plant invertase/pectin methylesterase inhibitor (PMEI)	Y	S	0	S	secreted	cell membrane	chloroplast	no
	CSS011359.1_CSS011359	PREDICTED: putative invertase inhibitor [Nicotiana tabacum]	plant invertase/pectin methylesterase inhibitor (PMEI)	Y	S	1	S	secreted	cell membrane	chloroplast	no
Proteinase inhibitor family I25 (cystatin family)
	CSS005925.1_CSS005925	PREDICTED: cysteine proteinase inhibitor-like [Populus euphratica]	cystatin family	Y	other	0	other	secreted	chloroplast	chloroplast	no
	CSS009307.1_CSS009307	PREDICTED: cysteine proteinase inhibitor 1-like [Nicotiana attenuata]	cystatin family	Y	S	1	S	secreted	cell membrane, cell wall	chloroplast	no
	CSS021974.1_CSS021974	PREDICTED: cysteine proteinase inhibitor-like [Populus euphratica]	cystatin family	Y	other	0	other	secreted	chloroplast. mitochondrion. peroxisome	mitochondria	no
	CSS038141.1_CSS038141	PREDICTED: cysteine proteinase inhibitor 12-like isoform X1 [Juglans regia]	cystatin family	Y	S	0	S	secreted	chloroplast	extracellular	no
	CSS048959.1_CSS048959	PREDICTED: cysteine proteinase inhibitor 6 [Theobroma cacao]	cystatin family	Y	other	0	other	secreted	nucleus	cytoplasm	no
Expressed proteins (X8 domain )
	CSS027133.1_CSS027133	PREDICTED:PLASMODESMATA CALLOSE-BINDING PROTEIN 3 [Vigna angularis]	expressed protein (X8 domain )	Y	S	0	S	cytoplasm	cell membrane	extracellular	no
	CSS033343.1_CSS033343	PREDICTED:PLASMODESMATA CALLOSE-BINDING PROTEIN 3 [Vitis vinifera]	expressed protein (X8 domain )	Y	S	0	other	cytoplasm	cell membrane	nucleus	no
	CSS039656.1_CSS039656	PREDICTED: PLASMODESMATA CALLOSE-BINDING PROTEIN 3 [Sesamum indicum]	expressed protein (X8 domain )	Y	S	0	S	cytoplasm	cell membrane	extracellular	no
PGIPs
	CSS029433.1_CSS029433	PREDICTED: polygalacturonase inhibitor-like [Sesamum indicum]	PGIP	Y	S	0	S	plasma membrane	cell wall	extracellular	no
	CSS029436.1_CSS029436	PREDICTED: polygalacturonase inhibitor-like [Sesamum indicum]	PGIP	Y	S	0	S	plasma membrane	cell wall	extracellular	no
Kunitz-P family proteins
	CSS026444.1_CSS026444	PREDICTED: miraculin [Theobroma cacao]	Kunitz-P family	Y	S	0	S	nucleus	vacuole	extracellular	no
	CSS051163.1_CSS051163	PREDICTED: miraculin [Theobroma cacao]	Kunitz-P family	Y	S	0	S	secreted	vacuole	chloroplast	no
	CSS051164.1_CSS051164	PREDICTED: miraculin [Theobroma cacao]	Kunitz-P family	Y	S	1	S	secreted	vacuole	chloroplast	no
Expressed proteins (LRR domains)
	CSS025070.1_CSS025070	PREDICTED: receptor-like protein 51 [Nelumbo nucifera]	expressed protein (LRR domains)	Y	other	1	Ch	golgi apparatus	cell membrane. cell wall	chloroplast	no
	CSS050876.1_CSS050876	receptor-like protein 12 [Aegilops tauschii subsp. tauschii]	expressed protein (LRR domains)	Y	S	0	S	plasma membrane	cell wall	plasma membrane	no
	CSS027278.1_CSS027278	Leucine-rich repeat (LRR) family protein [Arabidopsis thaliana]	expressed protein (LRR domains)	Y	other	0	other	secreted	cell membrane	extracellularular	no
	CSS044984.1_CSS044984	Leucine-rich repeat (LRR) family protein [Arabidopsis thaliana]	expressed protein (LRR domains)	Y	S	0	S	secreted	cell membrane	chloroplast	no
	CSS050331.1_CSS050331	PREDICTED: DNA-damage-repair/toleration protein DRT100 [Solanum lycopersicum]	expressed protein (LRR domains)	Y	S	0	S	plasma membrane	cell wall	endoplasmic reticulum	no
Lectin receptor kinases (legume lectin domain）
	CSS018809.1_CSS018809	PREDICTED: L-type lectin-domain containing receptor kinase IX.1-like [Nicotiana sylvestris]	lectin receptor kinase （legume lectin domain）	Y	S	1	S	vacuole	cytoplasm	chloroplast	no
	CSS033973.1_CSS033973	PREDICTED: probable L-type lectin-domain containing receptor kinase II.1 [Juglans regia]	lectin receptor kinase （legume lectin domain）	Y	S	2	S	plasma membrane	cell membrane	plasma membrane	no
	CSS025160.1_CSS025160	PREDICTED: probable L-type lectin-domain containing receptor kinase S.5 [Nicotiana sylvestris]	homolog SGN-U569888 ;leucine-rich repeat/malectin receptor protein kinase		S	0	S	plasma membrane	cytoplasm. nucleus	plasma membrane	no
Serpin (Serine protease inhibitor)
	CSS025122.1_CSS025122	PREDICTED: serpin-ZX [Vitis vinifera]	Serpin (Serine protease inhibitor)	Y	other	0	other	secreted	chloroplast. mitochondrion. Nucleus	cytoplasm	no
Trypsin and protease inhibitor
	CSS048068.1_CSS048068	PREDICTED: serine/threonine-protein phosphatase 7 long form homolog [Pyrus x bretschneideri]	trypsin and protease inhibitor	Y	other	0	other	secreted	nucleus	mitochondria	no
lysM domain
	CSS011836.1_CSS011836	PREDICTED: lysM domain-containing GPI-anchored protein 1-like [Populus euphratica]	lysM domain	Y	S	0	S	plasma membrane	cell membrane	plasma membrane	no
	CSS018263.1_CSS018263	PREDICTED: lysM domain-containing GPI-anchored protein 2 [Vitis vinifera]	expressed protein (LysM domain)	Y	S	0	S	plasma membrane	cell membrane, cell wall, choroplast	chloroplast	no
Ribosome inactivating protein
New identified	CSS019267.1_CSS019267	PREDICTED: ricin-like [Elaeis guineensis]	Ribosome inactivating protein	no	S	1	S	secreted	cell wall,cytoplasm	extracellularular	no
New identified	CSS020357.1_CSS020357	PREDICTED: ricin-like [Elaeis guineensis]	Ribosome inactivating protein	no	other	0	M	secreted	cell wall,cytoplasm	mitochondrion	no
New identified	CSS038174.1_CSS038174	PREDICTED: ricin-like [Elaeis guineensis]	Ribosome inactivating protein	no	other	0	other	secreted	cell wall	cytoplasm	no
New identified	CSS028711.1_CSS028711	PREDICTED: nigrin b-like [Malus domestica]	Ribosome inactivating protein	no	other	2	other	secreted	cell wall	nucleus	no
New identified	CSS028750.1_CSS028750	PREDICTED: natterin-1-like [Zea mays]	Agglutinin	no	other	0	M	secreted	cell wall	chloroplast	no
Oxido-reductases
Class III peroxidases
	CSS002236.1_CSS002236	PREDICTED: peroxidase 5 [Beta vulgaris subsp. vulgaris]	Class III peroxidase subfamily	Y	S	0	S	secreted	cytoplasm, nucleus, peroxisome	extracellular	no
	CSS006587.1_CSS006587	PREDICTED: peroxidase 15-like [Prunus mume]	Class III peroxidase subfamily	Y	S	1	S	secreted	cytoplasm	chloroplast	no
	CSS006926.1_CSS006926	PREDICTED: peroxidase A2-like [Prunus mume]	Class III peroxidase subfamily	Y	S	0	ch	secreted	vacuole	chloroplast	no
	CSS007763.1_CSS007763	PREDICTED: peroxidase 4 [Citrus sinensis]	Class III peroxidase subfamily	Y	S	0	S	secreted	cytoplasm	chloroplast	no
	CSS009360.1_CSS009360	PREDICTED: peroxidase 31 [Vitis vinifera]	Class III peroxidase subfamily	Y	S	0	S	secreted	cytoplasm	chloroplast	no
	CSS018976.1_CSS018976	PREDICTED: peroxidase P7-like isoform X2 [Musa acuminata subsp. malaccensis]	Class III peroxidase subfamily	Y	S	0	S	secreted	cytoplasm	endoplasmic reticulum	no
	CSS020429.1_CSS020429	PREDICTED: peroxidase 27 [Eucalyptus grandis]	Class III peroxidase subfamily	Y	S	1	S	secreted	cytoplasm	extracellularular	no
	CSS023558.1_CSS023558	PREDICTED: peroxidase N1 [Solanum tuberosum]	Class III peroxidase subfamily	Y	S	1	S	secreted	cytoplasm	chloroplast	no
	CSS027060.1_CSS027060	PREDICTED: peroxidase 15-like [Prunus mume]	Class III peroxidase subfamily	Y	S	0	S	secreted	cytoplasm	chloroplast	no
	CSS030834.1_CSS030834	PREDICTED: peroxidase 73 [Vitis vinifera]	Class III peroxidase subfamily	Y	S	0	S	secreted	cytoplasm	chloroplast	no
	CSS031381.1_CSS031381	PREDICTED: peroxidase P7-like [Solanum tuberosum]	Class III peroxidase subfamily	Y	other	0	other	secreted	cytoplasm	nucleus	no
	CSS033049.1_CSS033049	PREDICTED: peroxidase 12 [Fragaria vesca subsp. vesca]	Class III peroxidase subfamily	Y	S	0	S	secreted	cytoplasm	extracellular	no
	CSS034232.1_CSS034232	PREDICTED: peroxidase 12 [Eucalyptus grandis]	Class III peroxidase subfamily	Y	other	0	other	secreted	cytoplasm	cytoplasm	no
	CSS034233.1_CSS034233	PREDICTED: peroxidase 12 [Populus euphratica]	Class III peroxidase subfamily	Y	S	0	S	secreted	vacuole	extracellular	no
	CSS038010.1_CSS038010	PREDICTED: peroxidase 42 [Eucalyptus grandis]	Class III peroxidase subfamily	Y	S	0	S	secreted	cytoplasm	extracellular	no
	CSS039471.1_CSS039471	PREDICTED: peroxidase 4 [Citrus sinensis]	Class III peroxidase subfamily	Y	S	1	S	secreted	cytoplasm	chloroplast	no
	CSS039472.1_CSS039472	PREDICTED: peroxidase 4-like [Eucalyptus grandis]	Class III peroxidase subfamily	Y	S	0	S	secreted	cytoplasm	chloroplast	no
	CSS040135.1_CSS040135	PREDICTED: peroxidase 4-like [Vitis vinifera]	Class III peroxidase subfamily	Y	S	0	S	secreted	cytoplasm	chloroplast	no
	CSS040781.1_CSS040781	PREDICTED: peroxidase P7-like isoform X2 [Musa acuminata subsp. malaccensis]	Class III peroxidase subfamily	Y	S	0	S	secreted	cytoplasm	chloroplast	no
	CSS040782.1_CSS040782	PREDICTED: cationic peroxidase 1-like [Gossypium raimondii]	Class III peroxidase subfamily	Y	S	1	S	secreted	cytoplasm	chloroplast	no
	CSS041714.1_CSS041714	PREDICTED: peroxidase 73 [Vitis vinifera]	Class III peroxidase subfamily	Y	S	0	S	secreted	cytoplasm	chloroplast	no
	CSS043591.1_CSS043591	PREDICTED: peroxidase 17 [Nicotiana attenuata]	Class III peroxidase subfamily	Y	S	1	S	secreted	vacuole	chloroplast	no
	CSS046619.1_CSS046619	PREDICTED: peroxidase 64 [Nelumbo nucifera]	Class III peroxidase subfamily	Y	S	1	S	secreted	cytoplasm	chloroplast	no
	CSS047607.1_CSS047607	PREDICTED: peroxidase N-like [Pyrus x bretschneideri]	Class III peroxidase subfamily	Y	other	0	M	secreted	cytoplasm	nucleus	no
	CSS051155.1_CSS051155	PREDICTED: peroxidase 40 [Vitis vinifera]	Class III peroxidase subfamily	Y	S	0	S	secreted	cytoplasm	endoplasmic reticulum	no
	CSS051263.1_CSS051263	PREDICTED: peroxidase P7-like [Solanum tuberosum]	Class III peroxidase subfamily	Y	S	0	S	secreted	cytoplasm	chloroplast	no
	CSS051947.1_CSS051947	PREDICTED: peroxidase 4-like [Eucalyptus grandis]	Class III peroxidase subfamily	Y	other	0	Ch	secreted	cytoplasm	chloroplast	no
	CSS052009.1_CSS052009	PREDICTED: peroxidase 72-like [Nelumbo nucifera]	Class III peroxidase subfamily	Y	S	1	S	secreted	cytoplasm	extracellular	no
	CSS052463.1_CSS052463	PREDICTED: peroxidase 47 [Sesamum indicum]	Class III peroxidase subfamily	Y	S	1	S	secreted	cytoplasm	chloroplast	no
Laccases
	CSS004051.1_CSS004051	PREDICTED: laccase-14 [Vitis vinifera]	Laccase	Y	other	0	other	secreted	cell membrane	cytoplasm	no
	CSS004584.1_CSS004584	PREDICTED: laccase-15 [Eucalyptus grandis]	laccase	Y	other	1	S	secreted	cell membrane	cytoplasm	no
	CSS014357.1_CSS014357	PREDICTED: laccase-14 [Vitis vinifera]	laccase	Y	S	0	S	secreted	cell membrane	extracellular	no
	CSS026494.1_CSS026494	PREDICTED: phagocyte signaling-impaired protein [Prunus mume]	laccase	Y	other	0	other	secreted	cell membrane	cytoplasm	no
	CSS044377.1_CSS044377	PREDICTED: laccase-7-like [Solanum pennellii]	laccase	Y	S	1	S	secreted	cell membrane	chloroplast	no
	CSS042939.1_CSS042939	PREDICTED: laccase-7 [Vitis vinifera]	laccase	Y	S	0	S	secreted	Cell membrane	cytoplasm	no
BBE (S)-reticulin
	CSS004129.1_CSS004129	PREDICTED: flavin-dependent oxidoreductase FOX1-like [Nicotiana tomentosiformis]	BBE (S)-reticulin	Y	S	0	S	secreted	cell membrane. cytoplasm	chloroplast	no
	CSS017917.1_CSS017917	PREDICTED: reticuline oxidase-like protein [Eucalyptus grandis]	BBE (S)-reticulin	Y	other	0	other	secreted	cell membrane. cytoplasm	nucleus	no
	CSS017922.1_CSS017922	PREDICTED: reticuline oxidase-like protein [Sesamum indicum]	BBE (S)-reticulin	Y	S	0	S	secreted	cell membrane. cytoplasm	chloroplast	no
	CSS022463.1_CSS022463	PREDICTED: berberine bridge enzyme-like 21 [Vitis vinifera]	BBE (S)-reticulin	Y	other	0	other	secreted	cytoplasm	plasma membrane	no
	CSS038271.1_CSS038271	PREDICTED: berberine bridge enzyme-like 8 [Vitis vinifera]	BBE (S)-reticulin	Y	S	1	S	secreted	cytoplasm	vacuolar membrane	no
	CSS038751.1_CSS038751	PREDICTED: berberine bridge enzyme-like 21 [Vitis vinifera]	BBE (S)-reticulin	Y	S	0	S	secreted	cytoplasm	plasma membrane	no
Multicopper oxidases
	CSS002718.1_CSS002718	basic blue copper family protein [Populus trichocarpa]	Multicopper oxidase	Y	S	1	S	secreted	cell membrane	extracellular	no
	CSS022091.1_CSS022091	PREDICTED: blue copper protein-like [Juglans regia]	Multicopper oxidase	Y	S	2	S	plasma membrane	cell membrane	extracellular	no
	CSS029017.1_CSS029017	PREDICTED: blue copper protein-like [Juglans regia]	Multicopper oxidase	Y	S	1	S	secreted	cell membrane	extracellular	no
	CSS029532.1_CSS029532	PREDICTED: basic blue protein [Arachis ipaensis]	Multicopper oxidase	Y	S	1	S	secreted	cell membrane	extracellular	no
	CSS004806.1_CSS004806	PREDICTED: L-ascorbate oxidase-like [Nicotiana tabacum]	Multicopper oxidase	Y	other	0	other	secreted	cell membrane	cytoskeleton	no
	CSS019061.1_CSS019061	PREDICTED: L-ascorbate oxidase homolog [Juglans regia]	Multicopper oxidase	Y	S	0	S	secreted	cell membrane	extracellular	no
	CSS031923.1_CSS031923	PREDICTED: L-ascorbate oxidase homolog [Prunus mume]	Multicopper oxidases	Y	S	0	S	secreted	cell membrane	nucleus	no
	CSS036409.1_CSS036409	PREDICTED: L-ascorbate oxidase [Erythranthe guttata]	Multicopper oxidases	Y	S	1	S	secreted	cell membrane	cytoplasm	no
	CSS011877.1_CSS011877	PREDICTED: multicopper oxidase LPR1 [Jatropha curcas]	multicopper oxidase	Y	S	0	S	secreted	cell membrane	endoplasmic reticulum	no
	CSS014233.1_CSS014233	PREDICTED: monocopper oxidase-like protein SKU5 [Juglans regia]	multicopper oxidase	Y	S	0	S	secreted	cell membrane	vacuolar membrane	no
	CSS030037.1_CSS030037	PREDICTED: monocopper oxidase-like protein SKU5 [Cucumis melo]	Multicopper oxidases	Y	other	0	other	chloroplast	cell membrane	nucleus	no
	CSS033889.1_CSS033889	PREDICTED: monocopper oxidase-like protein SKS1 [Solanum tuberosum]	Multicopper oxidase	Y	S	0	S	secreted	cell membrane	plasma membrane	no
	CSS040077.1_CSS040077	PREDICTED: monocopper oxidase-like protein SKU5 isoform X1 [Vitis vinifera]	Multicopper oxidase	Y	S	2	S	secreted	Cell membrane	plasma membrane	no
Copper amine oxidases
	CSS045741.1_CSS045741	PREDICTED: primary amine oxidase [Vitis vinifera]	copper amine oxidase	Y	other	0	Ch	cytoplasm	cell wall	chloroplast	no
	CSS051194.1_CSS051194	PREDICTED: primary amine oxidase-like [Juglans regia]	copper amine oxidase	Y	other	1	S	secreted	cytoplasm	cytoplasm	no
Thiol reductase (GILT family)
	CSS048006.1_CSS048006	PREDICTED: gamma-interferon-inducible lysosomal thiol reductase [Ziziphus jujuba]	thiol reductase (GILT family)	Y	S	1	S	secreted	nucleus	extracellular	no
Expressed protein (glyoxal oxidase domain/DUF1929)
	CSS050656.1_CSS050656	PREDICTED: aldehyde oxidase GLOX [Daucus carota subsp. sativus]	expressed protein (glyoxal oxidase domain/DUF1929)	Y	S	0	S	secreted	cell membrane, chloroplast, cytoplasm	vacuolar membrane	no
Expressed protein (thioredoxin fold)
	CSS048990.1_CSS048990	thioredoxin protein [Medicago truncatula]	expressed protein (thioredoxin fold)	Y	S	0	S	cytoplasm	cell membrane	chloroplast	no
Expressed proteins (GMC oxido-reductase domain)
	CSS020753.1_CSS020753	PREDICTED: protein HOTHEAD-like isoform X1 [Nicotiana attenuata]	expressed protein (GMC oxido-reductase domain)	Y	S	0	S	vacuole	vacuole	chloroplast	no
	CSS034076.1_CSS034076	PREDICTED: protein HOTHEAD-like [Prunus mume]	expressed protein (GMC oxido-reductase domain)	Y	S	1	S	vacuole	vacuole	vacuolar membrane	no
Expressed protein (DUF568)
	CSS042406.1_CSS042406	PREDICTED: cytochrome b561 and DOMON domain-containing protein At3g25290-like [Ipomoea nil]	Expressed protein (DUF568)	Y	S	2	S	secreted	cell membrane	chloroplast	no
	CSS011901.1_CSS011901	PREDICTED: cytochrome b561 and DOMON domain-containing protein At3g25290-like [Ipomoea nil]	expressed protein (DUF568)	Y	S	5	S	plasma membrane	cell membrane	plasma membrane	no
Cytochrome b5-like Heme/Steroid binding domain
New identified	CSS019301.1_CSS019301	PREDICTED: membrane steroid-binding protein 2-like [Arachis duranensis]	Cytochrome b5-like Heme/Steroid binding domain	no	other	1	other	secreted	cell membrane	chloroplast	no
New identified	CSS024707.1_CSS024707	PREDICTED: membrane steroid-binding protein 2-like [Sesamum indicum]	Cytochrome b5-like Heme/Steroid binding domain	no	other	1	other	secreted	cell membrane	chloroplast	no
Proteins related to lipid metabolism
LTPs
	CSS004944.1_CSS004944	PREDICTED: non-specific lipid-transfer protein 2 [Theobroma cacao]	LTP	Y	S	1	S	secreted	cell membrane, cell wall	extracellular	no
	CSS021237.1_CSS021237	PREDICTED: non-specific lipid transfer protein GPI-anchored 1 [Vitis vinifera]	LTP	Y	S	2	S	secreted	cell membrane	endoplasmic reticulum	no
	CSS021600.1_CSS021600	PREDICTED: non-specific lipid-transfer protein 1-like [Lupinus angustifolius]	LTP	Y	S	0	S	secreted	cell wall	extracellular	no
	CSS025796.1_CSS025796	PREDICTED: non-specific lipid-transfer protein 1-like [Pyrus x bretschneideri]	LTP	Y	S	1	S	secreted	cell membrane	extracellular	no
	CSS027381.1_CSS027381	PREDICTED: protein YLS3 [Vitis vinifera] non-specific lipid-transfer protein	LTP	Y	S	1	S	secreted	cell membrane	vacuolar membrane	no
	CSS033831.1_CSS033831	PREDICTED: putative lipid-transfer protein DIR1 [Populus euphratica]	LTP	Y	S	0	S	secreted	cell membrane	extracellular	no
	CSS049490.1_CSS049490	PREDICTED: non-specific lipid-transfer protein-like protein At2g13820 isoform X2 [Juglans regia]	LTP	Y	S	0	S	secreted	cell membrane	extracellular	no
	CSS049994.1_CSS049994	PREDICTED: non-specific lipid-transfer protein-like protein At2g13820 [Nicotiana sylvestris]	LTP	Y	S	1	S	secreted	cell membrane	extracellular	no
	CSS052771.1_CSS052771	PREDICTED: non-specific lipid-transfer protein-like protein At5g64080 [Nicotiana attenuata]	LTP	Y	S	0	S	secreted	cell membrane	chloroplast	no
	CSS043924.1_CSS043924	proline-rich protein precursor [Solanum lycopersicum]	homologous to non-specific lipid transfer protein	Y	S	0	S	cytoplasm	cell membrane, nucleus	extracellular	no
GDSLs
	CSS004877.1_CSS004877	PREDICTED: GDSL esterase/lipase At5g45960-like [Nelumbo nucifera]	lipase acylhydrolase (GDSL family)	Y	S	0	S	secreted	extracellularular	extracellularular	no
	CSS008254.1_CSS008254	PREDICTED: GDSL esterase/lipase At5g45950 [Vitis vinifera]	GDSL	Y	S	1	S	secreted	extracellular	vacuolar membrane	no
	CSS009248.1_CSS009248	PREDICTED: GDSL esterase/lipase APG-like [Pyrus x bretschneideri]	GDSL	Y	S	0	S	nucleus	cell wall	extracellular	no
	CSS013542.1_CSS013542	GDSL esterase/lipase [Morus notabilis]	GDSL	Y	other	0	other	cytoplasm	extracellular. nucleus	nucleus	no
	CSS017871.1_CSS017871	PREDICTED: GDSL esterase/lipase At5g55050 [Vitis vinifera]	GDSL	Y	S	2	S	secreted	extracellular	plasma membrane	no
	CSS019550.1_CSS019550	PREDICTED: GDSL esterase/lipase At5g03610 isoform X1 [Vitis vinifera]	GDSL	Y	S	0	S	secreted	extracellular	chloroplast	no
	CSS026481.1_CSS026481	PREDICTED: GDSL esterase/lipase At1g09390-like isoform X1 [Juglans regia]	GDSL	Y	S	0	ch	secreted	extracellular	extracellular	no
	CSS029716.1_CSS029716	PREDICTED: GDSL esterase/lipase At3g26430-like [Juglans regia]	GDSL	Y	S	1	S	secreted	extracellular	chloroplast	no
	CSS041906.1_CSS041906	PREDICTED: GDSL esterase/lipase 1-like [Fragaria vesca subsp. vesca]	GDSL	Y	S	0	S	secreted	extracellular	chloroplast	no
	CSS044248.1_CSS044248	PREDICTED: GDSL esterase/lipase At4g26790 [Vitis vinifera]	GDSL	Y	S	1	S	secreted	extracellular	extracellular	no
	CSS043830.1_CSS043830	PREDICTED: GDSL esterase/lipase At1g29670-like [Daucus carota subsp. sativus]	GDSL family	Y	S	0	S	secreted	extracellular	extracellular	no
	CSS045114.1_CSS045114	PREDICTED: GDSL esterase/lipase At5g55050-like [Nelumbo nucifera]	GDSL	Y	S	0	S	secreted	extracellular	vacuolar membrane	no
	CSS045538.1_CSS045538	PREDICTED: GDSL esterase/lipase At5g33370 [Vitis vinifera]	GDSL	Y	S	1	S	secreted	extracellular	endoplasmic reticulum	no
	CSS046028.1_CSS046028	PREDICTED: GDSL esterase/lipase At1g29670-like [Daucus carota subsp. sativus]	GDSL	Y	S	0	S	secreted	extracellular	extracellular	no
	CSS047257.1_CSS047257	PREDICTED: GDSL esterase/lipase At1g54790 isoform X3 [Juglans regia]	GDSL	Y	S	0	S	secreted	extracellular	plasma membrane	no
	CSS020789.1_CSS020789	lanatoside 15-O-acetylesterase [Medicago truncatula]	GDSL	Y	S	0	S	secreted	extracellular	chloroplast	no
GDPDs
	CSS031304.1_CSS031304	PREDICTED: glycerophosphodiester phosphodiesterase GDPDL3-like [Juglans regia]	GDPD	Y	S	0	S	plasma membrane	cell membrane	plasma membrane	no
	CSS051892.1_CSS051892	PREDICTED: glycerophosphodiester phosphodiesterase GDPD6 isoform X1 [Daucus carota subsp. sativus]	GDPD	Y	other	1	other	mitochondrion membrane	cell membrane	cytoplasm	no
	CSS051893.1_CSS051893	PREDICTED: glycerophosphodiester phosphodiesterase GDPD6 [Prunus mume]	GDPD	Y	other	1	other	mitochondrion membrane	cell membrane	nucleus	no
MD-2-related lipid-recognition (ML) domain
	CSS052410.1_CSS052410	PREDICTED: putative phosphatidylglycerol/phosphatidylinositol transfer protein DDB_G0282179 [Nelumbo nucifera]	MD-2-related lipid-recognition (ML) domain	Y	S	1	S	vacuole	nucleus	cytoplasm	no
Phosphoesterases
	CSS012077.1_CSS012077	PREDICTED: non-specific phospholipase C2 [Theobroma cacao]	phosphoesterase	Y	S	0	S	chloroplast	cell wall	chloroplast	no
	CSS013051.1_CSS013051	PREDICTED: non-specific phospholipase C3 isoform X1 [Vitis vinifera]	phosphoesterase	Y	other	0	Ch	secreted	cell wall. chloroplast	nucleus	no
Expressed proteins (lipase/lipooxygenase domain, PLAT/LH2)(ATS3 embryo-specific protein 3)
	CSS022008.1_CSS022008	PREDICTED: lipoxygenase homology domain-containing protein 1-like [Solanum tuberosum]	expressed protein (lipase/lipooxygenase domain, PLAT/LH2)	Y	S	0	S	secreted	cell membrane, cytoplasm	chloroplast	no
	CSS046402.1_CSS046402	PREDICTED: PLAT domain-containing protein 3-like [Nicotiana attenuata]	expressed protein (lipase/lipooxygenase domain, PLAT/LH2)	Y	S	0	S	secreted	cytoplasm	chloroplast	no
	CSS030250.1_CSS030250	embryo-specific protein ATS3B-like [Cajanus cajan]	Embryo-specific protein 3, (ATS3)	Y	other	0	other	secreted	cell membrane	chloroplast	no
	CSS030251.1_CSS030251	embryo-specific protein ATS3B-like [Cajanus cajan]	Embryo-specific protein 3, (ATS3)	Y	S	0	S	secreted	cell membrane	chloroplast	no
Phospholipase C
	CSS003447.1_CSS003447	PREDICTED: PI-PLC X domain-containing protein At5g67130 [Arachis duranensis]	Expressed protein (phospholipase C, phosphatidylinositol-specific, X domain)	Y	S	0	S	secreted	cell membrane	chloroplast	no
	CSS010967.1_CSS010967	Phospholipase C 4 [Morus notabilis]	Phospholipase	Y	S	1	S	nucleus	cell wall	chloroplast
Phosphodiesterase/phosphate transferase
	CSS032865.1_CSS032865	PREDICTED: ectonucleotide pyrophosphatase/phosphodiesterase family member 3-like [Nicotiana tomentosiformis]	phosphodiesterase/phosphate transferase	Y	other	1	other	endoplasmic reticulum membrane	cell membrane. cell wall	cytoplasm	no
Lecithin
	CSS039997.1_CSS039997	PREDICTED: lecithin-cholesterol acyltransferase-like 1 [Juglans regia]	lecithin:cholesterol/phospholipid:diacylglycerol acyltransferase	Y	S	0	S	secreted	cytoplasm, nucleus	cytoplasm	no
Ceramidase
	CSS026005.1_CSS026005	PREDICTED: neutral ceramidase [Gossypium raimondii]	Neutral/alkaline non-lysosomal ceramidase	Y	other	0	S	plasma membrane	chloroplast	plasma membrane	no
BPI/LBPs
New identified	CSS007540.1_CSS007540	PREDICTED: putative BPI/LBP family protein At1g04970 isoform X1 [Nelumbo nucifera]	BPI/LBP/CETP family protein	no	S	0	S	secreted	nucleus	cytoplasm	no
New identified	CSS044252.1_CSS044252	PREDICTED: putative BPI/LBP family protein At1g04970 [Juglans regia]	BPI/LBP family	no	S	0	S	secreted	cell membrane. chloroplast. nucleus	chloroplast	no
Miscellaneous proteins
Thaumatins (PR5)
	CSS002849.1_CSS002849	PREDICTED: pathogenesis-related protein 5-like isoform X2 [Nicotiana tabacum]uniprot	Thaumatin (PR5)	Y	S	1	S	secreted	cytoplasm	chloroplast	no
	CSS020006.1_CSS020006	PREDICTED: pathogenesis-related protein 5 [Sesamum indicum]	Thaumatin (PR5)	Y	S	0	S	secreted	cytoplasm	chloroplast	no
	CSS022459.1_CSS022459	PREDICTED: thaumatin-like protein [Sesamum indicum]	Thaumatin (PR5)	Y	S	1	S	vacuole	vacuole	chloroplast	no
	CSS035666.1_CSS035666	PREDICTED: osmotin-like protein TPM-1 [Eucalyptus grandis]	Thaumatin (PR5)	Y	S	0	S	vacuole	vacuole	chloroplast	no
	CSS035788.1_CSS035788	PREDICTED: thaumatin-like protein 1b [Vitis vinifera]	thaumatin (PR5)	Y	S	0	S	secreted	cytoplasm	chloroplast	no
	CSS052857.1_CSS052857	PREDICTED: thaumatin-like protein [Sesamum indicum]	thaumatin (PR5)	Y	S	1	S	vacuole	vacuole	extracellular	no
	CSS052858.1_CSS052858	PREDICTED: thaumatin-like protein [Sesamum indicum]	Thaumatin (PR5)	Y	S	1	S	vacuole	vacuole	extracellular	no
Germins
	CSS000560.1_CSS000560	PREDICTED: germin-like protein subfamily T member 1 [Juglans regia]	germin	Y	S	0	S	secreted	cell wall	extracellular	no
	CSS007453.1_CSS007453	PREDICTED: germin-like protein 9-3 [Amborella trichopoda]	germin	Y	S	0	S	secreted	chloroplast, nucleus	chloroplast	no
	CSS030683.1_CSS030683	PREDICTED: putative germin-like protein 2-1 [Nelumbo nucifera]	germin	Y	other	0	S	secreted	cell wall	cytoplasm	no
	CSS046822.1_CSS046822	PREDICTED: germin-like protein subfamily 1 member 13 [Theobroma cacao]	germin	Y	S	0	S	secreted	cell wall	extracellular	no
	CSS050729.1_CSS050729	PREDICTED: germin-like protein subfamily T member 1 [Juglans regia]	germin	Y	S	0	S	secreted	cell wall	extracellular	no
Metallophosphoesterases (PAPs)
	CSS007849.1_CSS007849	PREDICTED: probable inactive purple acid phosphatase 27 [Fragaria vesca subsp. vesca]	purple acid phosphatase	Y	other	1	S	chloroplast	nucleus	vacuolar membrane	no
	CSS008556.1_CSS008556	PREDICTED: probable inactive purple acid phosphatase 1 isoform X1 [Citrus sinensis]	PAP1	Y	S	0	S	chloroplast	cell wall. nucleus	chloroplast	no
	CSS009672.1_CSS009672	PREDICTED: probable inactive purple acid phosphatase 2 [Citrus sinensis]	purple acid phosphatase	Y	other	1	other	chloroplast	cell wall. nucleus	cytoplasm	no
	CSS010875.1_CSS010875	PREDICTED: purple acid phosphatase 23 [Juglans regia]	PAP23	Y	S	2	S	secreted	cell wall. nucleus	plasma membrane	no
	CSS014586.1_CSS014586	PREDICTED: probable inactive purple acid phosphatase 1 [Vitis vinifera]	purple acid phosphatase	Y	S	0	S	chloroplast	cell wall. nucleus	chloroplast	no
	CSS016947.1_CSS016947	PREDICTED: probable inactive purple acid phosphatase 29 [Citrus sinensis]	PAP29	Y	S	1	S	cytoplasm	nucleus	chloroplast	no
	CSS016948.1_CSS016948	PREDICTED: probable inactive purple acid phosphatase 29 [Jatropha curcas]	PAP29	Y	S	1	S	cytoplasm	chloroplast, nucleus	plasma membrane	no
	CSS018390.1_CSS018390	PREDICTED: probable inactive purple acid phosphatase 27 [Fragaria vesca subsp. vesca]	PAP27	Y	other	0	other	chloroplast	cell wall. nucleus	nucleus	no
	CSS018782.1_CSS018782	PREDICTED: probable inactive purple acid phosphatase 1 isoform X1 [Citrus sinensis]	PAP1	Y	S	0	S	chloroplast	cell wall. nucleus	chloroplast	no
	CSS021912.1_CSS021912	PREDICTED: purple acid phosphatase [Eucalyptus grandis]	purple acid phosphatase	Y	S	1	S	secreted	extracellularular	endoplasmic reticulum	no
	CSS022273.1_CSS022273	PREDICTED: probable purple acid phosphatase 20 [Nicotiana tomentosiformis]	PAP20	Y	S	0	S	secreted	cell wall. nucleus	chloroplast	no
	CSS025204.1_CSS025204	PREDICTED: probable inactive purple acid phosphatase 27 [Fragaria vesca subsp. vesca]	purple acid phosphatase	Y	other	1	S	chloroplast	cell wall. nucleus	vacuolar membrane	no
	CSS025318.1_CSS025318	PREDICTED: purple acid phosphatase 3 [Eucalyptus grandis]	purple acid phosphatase	Y	S	1	S	secreted	nucleus	chloroplast	no
	CSS036797.1_CSS036797	PREDICTED: probable inactive purple acid phosphatase 27 [Daucus carota subsp. sativus]	PAP27	Y	S	0	S	chloroplast	nucleus	nucleus	no
	CSS041232.1_CSS041232	PREDICTED: purple acid phosphatase [Vitis vinifera]	PAP	Y	S	1	S	secreted	extracellular	vacuolar membrane	no
	CSS042258.1_CSS042258	PREDICTED: purple acid phosphatase [Vitis vinifera]	PAP	Y	S	1	S	secreted	extracellular	vacuolar membrane	no
	CSS049073.1_CSS049073	PREDICTED: purple acid phosphatase 3 [Vitis vinifera]	purple acid phosphatase	Y	other	0	S	secreted	nucleus	cytoplasm	no
Blue copper binding proteins
	CSS007132.1_CSS007132	PREDICTED: lamin-like protein [Citrus sinensis]	blue copper binding protein	Y	other	3	M	secreted	cell membrane	mitochondria	no
	CSS031105.1_CSS031105	PREDICTED: early nodulin-like protein 1 [Nicotiana attenuata]	blue copper binding protein	Y	S	1	S	nucleus	cell membrane	chloroplast	no
	CSS039212.1_CSS039212	PREDICTED: early nodulin-like protein 1 [Nicotiana attenuata]	blue copper binding protein	Y	S	0	S	secreted	cell membrane	chloroplast	no
	CSS041471.1_CSS041471	PREDICTED: mavicyanin-like [Gossypium hirsutum]	blue copper binding protein	Y	S	0	S	secreted	cell membrane	extracellular	no
	CSS042235.1_CSS042235	PREDICTED: early nodulin-like protein 2 [Solanum pennellii]	blue copper binding protein	Y	S	0	S	nucleus	cell membrane	chloroplast	no
	CSS043533.1_CSS043533	PREDICTED: cucumber peeling cupredoxin-like [Solanum pennellii]	blue copper binding protein	Y	S	1	S	secreted	cell membrane	vacuolar membrane	no
	CSS045748.1_CSS045748	PREDICTED: mavicyanin [Theobroma cacao]	blue copper binding protein	Y	S	1	S	secreted	cell membrane	plasma membrane	no
	CSS050299.1_CSS050299	PREDICTED: mavicyanin [Citrus sinensis]	blue copper binding protein	Y	S	2	S	secreted	cell membrane	plasma membrane	no
	CSS049795.1_CSS049795	plastocyanin-like domain-containing family protein [Populus trichocarpa]	blue copper binding protein	Y	S	1	S	secreted	Cell membrane	golgi apparatus
Dirigent proteins
	CSS009856.1_CSS009856	PREDICTED: dirigent protein 22-like [Nicotiana sylvestris]	Dirigent protein	Y	S	0	S	secreted	cell membrane	extracellular	no
	CSS016097.1_CSS016097	PREDICTED: dirigent protein 22-like [Juglans regia]	dirigent protein	Y	S	1	S	secreted	cell membrane	chloroplast	no
	CSS019245.1_CSS019245	PREDICTED: dirigent protein 5 [Eucalyptus grandis]	Dirigent protein	Y	S	0	S	secreted	cell membrane	chloroplast	no
	CSS019238.1_CSS019238	PREDICTED: disease resistance response protein 206-like [Juglans regia]	dirigent protein	Y	S	0	S	secreted	cell wal	chloroplast	no
	CSS032412.1_CSS032412	PREDICTED: dirigent protein 21-like [Daucus carota subsp. sativus]	Dirigent protein	Y	other	0	other	secreted	cell membrane, vacuole	cytoplasm	no
	CSS035307.1_CSS035307	PREDICTED: dirigent protein 21-like [Sesamum indicum]	Dirigent protein	Y	S	0	S	secreted	cell wall	chloroplast	no
	CSS040351.1_CSS040351	PREDICTED: dirigent protein 22-like [Juglans regia]	Dirigent protein	Y	S	1	S	secreted	cell membrane, chloroplast	vacuolar membrane	no
	CSS040354.1_CSS040354	PREDICTED: dirigent protein 22-like [Juglans regia]	Dirigent protein	Y	S	1	S	secreted	cell membrane, cell wall, choroplast	extracellular	no
Phosphate-induced (phi) proteins
	CSS005824.1_CSS005824	PREDICTED: protein EXORDIUM [Juglans regia]	phosphate-induced (phi) protein	Y	S	0	S	secreted	cell membrane, nucleus	chloroplast	no
	CSS037806.1_CSS037806	PREDICTED: protein EXORDIUM-like 2 [Nicotiana tomentosiformis]	phosphate-induced (phi) protein	Y	other	0	other	secreted	cell membrane	chloroplast	no
	CSS040622.1_CSS040622	PREDICTED: protein EXORDIUM-like 2 [Theobroma cacao]	phosphate-induced (phi) protein	Y	S	0	S	secreted	cell membrane	chloroplast	no
SCP-like extracellularular proteins (PR-1)
	CSS002327.1_CSS002327	PREDICTED: STS14 protein-like [Ziziphus jujuba]	SCP-like extracellularular protein	Y	S	0	S	vacuole	vacuole	chloroplast	no
	CSS052263.1_CSS052263	PREDICTED: basic form of pathogenesis-related protein 1 [Vitis vinifera]	SCP-like extracellularular protein	Y	S	0	S	vacuole	vacuole	chloroplast	no
Phosphorylases
	CSS004103.1_CSS004103	PREDICTED: bark storage protein A [Vitis vinifera]	Phosphorylase	Y	other	0	S	cytoplasm	nucleus	nucleus	no
	CSS005350.1_CSS005350	PREDICTED: bark storage protein A [Vitis vinifera]	Phosphorylase	Y	other	1	S	secreted	chloroplast	chloroplast	no
	CSS011119.1_CSS011119	PREDICTED: bark storage protein A [Vitis vinifera]	Phosphorylase	Y	other	0	S	cytoplasm	chloroplast.cytoplasm	chloroplast	no
	CSS023502.1_CSS023502	PREDICTED: bark storage protein A-like [Juglans regia]	phosphorylase	Y	S	0	S	secreted	chloroplast. cytoplasm	chloroplast
Strictosidine synthase
	CSS002924.1_CSS002924	PREDICTED: protein STRICTOSIDINE SYNTHASE-LIKE 3-like [Jatropha curcas]	Strictosidine synthase	Y	S	0	S	vacuole	vacuole	endoplasmic reticulum	no
Gibberellic acid-stimulated Arabidopsis (AtGASA1) proteins
	CSS005494.1_CSS005494	PREDICTED: peamaclein-like [Nicotiana attenuata]	gibberellic acid-stimulated Arabidopsis (AtGASA1) protein	Y	S	1	S	secreted	nucleus	extracellular	no
	CSS016554.1_CSS016554	PREDICTED: gibberellin-regulated protein 1-like isoform X2 [Nicotiana sylvestris] miscellaneous functions	gibberellic acid-stimulated Arabidopsis (AtGASA1) protein	Y	S	0	S	secreted	golgi apparatus	extracellular	no
	CSS022886.1_CSS022886	PREDICTED: peamaclein [Vitis vinifera]	gibberellic acid-stimulated Arabidopsis (AtGASA1) protein	Y	S	0	S	secreted	golgi apparatus	chloroplast	no
Homologous to dienelactone hydrolase
	CSS014108.1_CSS014108	PREDICTED: endo-1,3;1,4-beta-D-glucanase [Ricinus communis]	homologous to dienelactone hydrolase	Y	other	0	other	secreted	chloroplast	chloroplast	no
	CSS048349.1_CSS048349	PREDICTED: endo-1,3;1,4-beta-D-glucanase [Theobroma cacao]	homologous to dienelactone hydrolase	Y	other	0	other	secreted	chloroplast	cytoplasm
Aldose-1-epimerases
	CSS006849.1_CSS006849	PREDICTED: putative glucose-6-phosphate 1-epimerase isoform X1 [Vitis vinifera]	aldose-1-epimerase	Y	other	0	M	secreted	chloroplast	chloroplast	no
	CSS010624.1_CSS010624	PREDICTED: aldose 1-epimerase [Juglans regia]	aldose-1-epimerase	Y	other	0	other	secreted	cytoplasm, nucleus	cytoplasm	no
Homologous to phosphatidylinositol transfer protein
	CSS030601.1_CSS030601	PREDICTED: patellin-3-like [Gossypium arboreum]	homologous to phosphatidylinositol transfer protein	Y	other	0	other	plasma membrane	cytoplasm	cytoplasm	no
Hexokinase
	CSS052112.1_CSS052112	PREDICTED: hexokinase-1 isoform X1 [Vitis vinifera]	Hexokinase	Y	other	1	S	chloroplast membrane	chloroplast.mitochondrion	chloroplast	no
Glucose/sorbosone dehydrogenaes
	CSS009736.1_CSS009736	PREDICTED: HIPL1 protein isoform X1 [Vitis vinifera]	glucose/sorbosone dehydrogenas	Y	S	0	other	secreted	cell membrane	chloroplast	no
Carbonic anhydrases
	CSS025958.1_CSS025958	PREDICTED: alpha carbonic anhydrase 1, chloroplastic-like [Erythranthe guttata]	carbonic anhydrase	Y	S	1	S	secreted	cell wall	extracellular	no
	CSS025963.1_CSS025963	PREDICTED: alpha carbonic anhydrase 1, chloroplastic-like [Erythranthe guttata]	carbonic anhydrase	Y	S	1	S	secreted	cell wall	extracellular	no
	CSS025964.1_CSS025964	PREDICTED: alpha carbonic anhydrase 1, chloroplastic-like [Erythranthe guttata]	carbonic anhydrase	Y	S	0	S	secreted	cell membrane, cell wall, choroplast	extracellular	no
Expressed proteisns (cupin domain)
	CSS000173.1_CSS000173	PREDICTED: nectarin-1 [Eucalyptus grandis]another name: Superoxide dismutase	expressed protein (cupin domain)	Y	S	0	S	secreted	cell wall	extracellular	no
	CSS001294.1_CSS001294	PREDICTED: auxin-binding protein ABP19a [Eucalyptus grandis]	expressed protein (cupin domain)	Y	S	0	S	secreted	cell wall	chloroplast	no
	CSS007973.1_CSS007973	PREDICTED: nectarin-1 [Eucalyptus grandis]	expressed protein (cupin domain)	Y	S	1	S	secreted	cell wall	extracellular	no
	CSS010560.1_CSS010560	PREDICTED: auxin-binding protein ABP19a [Eucalyptus grandis]	expressed protein (cupin domain)	Y	S	0	S	secreted	cell wall	chloroplast	no
	CSS043142.1_CSS043142	PREDICTED: auxin-binding protein ABP19a-like [Nelumbo nucifera]	expressed protein (cupin domain)	Y	S	0	S	secreted	cell wall	extracellular	no
Expressed protein
New identified	CSS038653.1_CSS038653	late embryogenesis abundant hydroxyproline-rich glycoprotein [Medicago truncatula] DUF642	Late embryogenesis abundant protein	no	S	1	S	plasma membrane	nucleus	chloroplast	no
Structural proteins
LRR-extensins
	CSS014967.1_CSS014967	PREDICTED: leucine-rich repeat extensin-like protein 6 [Vitis vinifera]	LRR-extensin	Y	S	1	S	secreted	cell membrane, cell wall	chloroplast	no
	CSS017655.1_CSS017655	PREDICTED: LOW QUALITY PROTEIN: leucine-rich repeat extensin-like protein 4 [Jatropha curcas]	LRR-extensin	Y	S	0	S	secreted	cell wall, nucleus	nucleus	no
	CSS043814.1_CSS043814	PREDICTED: leucine-rich repeat extensin-like protein 4 [Citrus sinensis]	LRR-extensin	Y	S	1	S	secreted	cell membrane	chloroplast	no
homologous to AGP/proline-rich protein
	CSS020156.1_CSS020156	PREDICTED: non-classical arabinogalactan protein 31-like [Prunus mume]	homologous to AGP/proline-rich protein	Y	S	0	S	secreted	chloroplast, nucleus	extracellular	no
hydroxyproline-rich glycoprotein
	CSS004861.1_CSS004861	hydroxyproline-rich glycoprotein [Populus trichocarpa]	HRGP	Y	other	0	other	nucleus	nucleus	nucleus
Unknown
Expressed proteins (Gnk2-homologous domain, antifungal protein of Ginkgo seeds)
	CSS010131.1_CSS010131	PREDICTED: cysteine-rich repeat secretory protein 12 [Ipomoea nil]	expressed protein (Gnk2-homologous domain, antifungal protein of Ginkgo seeds)	Y	S	0	S	secreted	cell membrane	chloroplast
	CSS030423.1_CSS030423	PREDICTED: cysteine-rich repeat secretory protein 38 [Theobroma cacao]	expressed protein (Gnk2-homologous domain, antifungal protein of Ginkgo seeds)	Y	S	1	S	secreted	cell membrane	extracellular	no
	CSS040392.1_CSS040392	PREDICTED: cysteine-rich repeat secretory protein 55-like [Gossypium hirsutum]	expressed protein (Gnk2-homologous domain, antifungal protein of Ginkgo seeds)	Y	S	0	S	secreted	cell membrane	extracellular	no
	CSS023598.1_CSS023598	PREDICTED: cysteine-rich repeat secretory protein 60-like [Daucus carota subsp. sativus]		Y	S	0	S	secreted	Cell membran	extracellularular	no
	CSS051187.1_CSS051187	PREDICTED: cysteine-rich repeat secretory protein 12 [Ipomoea nil]	expressed protein (Gnk2-homologous domain, antifungal protein of Ginkgo seeds)	Y	S	2	S	secreted	cell membrane	extracellularular	no
Expressed proteins (DPBB domain)
	CSS002289.1_CSS002289	PREDICTED: kiwellin [Citrus sinensis]	expressed protein (DPBB domain)	Y	S	0	S	secreted	cell membrane	extracellular	no
	CSS008766.1_CSS008766	PREDICTED: putative ripening-related protein 1 [Sesamum indicum]	expressed protein (DPBB domain)	Y	other	0	other	secreted	cell membrane. cell wall. chloroplast. cytoplasm. nucleus	chloroplast	no
	CSS020008.1_CSS020008	PREDICTED: putative ripening-related protein 1 [Juglans regia]	expressed protein (DPBB domain)	Y	S	0	S	secreted	cell membrane. nucleus	chloroplast	no
	CSS015553.1_CSS015553	PREDICTED: putative ripening-related protein 1 [Vigna angularis]	expressed protein (DPBB domain)	Y	S	0	S	secreted	cell membrane. nucleus	extracellular	no
Expressed proteins (DUF642)
	CSS036382.1_CSS036382	imidazolonepropionase (Protein of unknown function, DUF642) [Arabidopsis thaliana]	expressed protein (DUF642)	Y	S	1	S	secreted	chloroplast	extracellular	no
	CSS039012.1_CSS039012	uncharacterized LOC8278573 precursor [Ricinus communis]	expressed protein (DUF642)	Y	S	1	S	secreted	chloroplast	chloroplast	no
Plant basic secretory proteins (BSP)
	CSS049076.1_CSS049076	NtPRp27-like protein precursor [Solanum tuberosum]	Plant basic secretory protein (BSP) family protein	Y	S	0	S	secreted	cell membrane. cell wall.	chloroplast	no
	CSS052427.1_CSS052427	plant basic secretory family protein [Populus trichocarpa]	Plant basic secretory protein (BSP) family protein	Y	other	0	Ch	secreted	cell wall. mitochondrion	cytoplasm	no
Expressed protein (alpha/beta hydrolase fold)
	CSS010754.1_CSS010754	alpha/beta fold hydrolase [Medicago truncatula]	expressed protein (alpha/beta hydrolase fold)	Y	S	0	S	secreted	no result	mitochondria	no
Expressed proteins (WD40-like beta propeller domain)
	CSS008729.1_CSS008729	DPP6 N-terminal domain-like protein [Arabidopsis thaliana]	expressed protein (WD40-like beta propeller domain)	Y	S	1	S	cytoplasm	cell wall	vacuolar membrane	no
	CSS047094.1_CSS047094	tolB protein-like protein [Arabidopsis thaliana]	expressed protein (WD40-like beta propeller domain)	Y	other	0	other	nucleus	cell wall	nucleus	no
	CSS051828.1_CSS051828	tolB protein-like protein [Arabidopsis thaliana]	expressed protein (WD40-like beta propeller domain)	Y	other	0	other	nucleus	cell wall	nucleus	no
NADPH-dependent FMN reductases
	CSS007113.1_CSS007113	PREDICTED: probable NAD(P)H dehydrogenase (quinone) FQR1-like 1 [Vigna radiata var. radiata]	NADPH-dependent FMN reductase	Y	other	0	other	secreted	no result	mitochondria	no
	CSS043184.1_CSS043184	Minor allergen Alt a 7 [Morus notabilis]	NADPH-dependent FMN reductase	Y	other	0	Ch	secreted	no result	nucleus	no
Homolog TC173720
	CSS031842.1_CSS031842	PREDICTED: patatin-like protein 3 [Solanum tuberosum]	homolog TC173720	Y	other	1	M	vacuole	cell membrane	chloroplast	no
	CSS038934.1_CSS038934	Patatin group A-3 [Morus notabilis]	homolog TC173720	Y	other	0	other	vacuole	vacuole	plasma membrane	no
Expressed proteins (PA domain)
	CSS007274.1_CSS007274	PREDICTED: vacuolar-sorting receptor 3-like [Juglans regia]	expressed protein (PA domain)	Y	S	2	S	secreted	cytoplasm. golgi apparatus	golgi apparatus	no
	CSS030973.1_CSS030973	PREDICTED: vacuolar-sorting receptor 3 [Theobroma cacao]	expressed protein (PA domain)	Y	S	2	S	secreted	cytoplasm. golgi apparatus	golgi apparatus	no
	CSS043032.1_CSS043032	PREDICTED: vacuolar-sorting receptor 6 [Vitis vinifera]	expressed protein (PA domain)	Y	S	2	S	secreted	cytoplasm. golgi apparatus	plasma membrane	no
Expressed protein (glyoxal oxidase domain/DUF1929)
	CSS010173.1_CSS010173	WSC domain-containing protein ARB_07867 precursor [Ziziphus jujuba]	expressed protein (glyoxal oxidase domain/DUF1929)	Y	S	0	M	secreted	cell membrane	chloroplast	no
	CSS031902.1_CSS031902	WSC domain-containing protein ARB_07867 precursor [Ziziphus jujuba]	expressed protein (glyoxal oxidase domain/DUF1929)	Y	S	1	S	secreted	cell membrane, cell wall	chloroplast	no
Expressed proteins (saposin domains)
	CSS002310.1_CSS002310	PREDICTED: prosaposin isoform X2 [Jatropha curcas]	expressed protein (saposin domains)	Y	S	0	S	secreted	nucleus, vacuole	extracellularular	no
	CSS016710.1_CSS016710	PREDICTED: nucleophosmin isoform X2 [Lupinus angustifolius]	expressed protein (saposin domain)	Y	S	1	S	nucleus	nucleus	chloroplast	no
Expressed proteins (Ole e1 allergen domain)
	CSS038469.1_CSS038469	PREDICTED: pollen-specific protein-like At4g18596 [Juglans regia]	expressed protein (Ole e1 allergen domain)	Y	S	0	S	secreted	nucleus	nucleus	no
	CSS044713.1_CSS044713	PREDICTED: leucine-rich repeat extensin-like protein 3 [Populus euphratica]	expressed protein (Ole e1 allergen domain)	Y	S	0	S	nucleus	nucleus	extracellularular	no
Expressed protein (cyclase domain)
	CSS000782.1_CSS000782	PREDICTED: kynurenine formamidase isoform X1 [Solanum tuberosum]	expressed protein (cyclase domain)	Y	S	0	other	secreted	cell wall	chloroplast	no
	CSS028556.1_CSS028556	PREDICTED: kynurenine formamidase [Daucus carota subsp. sativus]	expressed protein (cyclase domain)	Y	S	0	S	secreted	chloroplast	endoplasmic reticulum	no
Expressed protein (BURP domain)
	CSS028487.1_CSS028487	rd22-c protein precursor [Vitis vinifera]	expressed protein (BURP domain)	Y	other	0	other	secreted	cell wall. chloroplast	chloroplast	no
Expressed protein (Xylose isomerase-like TIM barrel)
	CSS028989.1_CSS028989	PREDICTED: xylose isomerase [Jatropha curcas]	expressed protein (Xylose isomerase-like TIM barrel)	Y	S	0	S	secreted	cytoplasm	cytoplasm	no
Expressed protein (human brain CREG protein domain)
	CSS034703.1_CSS034703	PREDICTED: protein CREG1 isoform X1 [Sesamum indicum]	expressed protein (human brain CREG protein domain)	Y	S	0	S	mitochondrion	chloroplast	chloroplast	no
Expressed protein (ferritin-like domain)
	CSS052926.1_CSS052926	PREDICTED: desiccation-related protein PCC13-62-like [Fragaria vesca subsp. vesca]	expressed protein (ferritin-like domain)	Y	S	1	S	secreted	chloroplast	mitochondrion	no
Expressed protein (DUF303)
	CSS005245.1_CSS005245	PREDICTED: probable carbohydrate esterase At4g34215 [Lupinus angustifolius]	expressed protein (DUF303)	Y	other	0	other	secreted	chloroplast	cytoplasm	no
Expressed protein (DUF538)
	CSS027382.1_CSS027382	DUF538 family protein [Medicago truncatula]	expressed protein (DUF538)	Y	other	1	S	secreted	cell membrane	chloroplast	no
Expressed proteins
	CSS002380.1_CSS002380	uncharacterized LOC102588286 precursor [Solanum tuberosum]	expressed protein	Y	S	0	S	secreted	cell membrane	extracellularular	no
	CSS022407.1_CSS022407	PREDICTED: structural maintenance of chromosomes protein 2-1-like [Ziziphus jujuba]	expressed protein	Y	S	1	S	nucleus	nucleus	plasma membrane	no
	CSS030563.1_CSS030563	PREDICTED: nodal modulator 1 [Vitis vinifera]	expressed protein （Carboxypeptidase regulatory-like domain）	Y	S	1	S	chloroplast,cytoplasm	endoplasmic reticulum membrane	plasma membrane	no
	CSS032471.1_CSS032471	PREDICTED: structural maintenance of chromosomes protein 2-1-like [Ziziphus jujuba]	expressed protein	Y	S	1	S	cytoplasm	nucleus	plasma membrane	no
	CSS036774.1_CSS036774	latex abundant protein 1 [Populus trichocarpa]	expressed protein	Y	other	0	other	secreted	nucleus	nucleus	no
	CSS037768.1_CSS037768	ferredoxin-like protein [Medicago truncatula]	expressed protein	Y	S	0	S	secreted	cell membrane	extracellularular	no
	CSS039232.1_CSS039232	plant/F10M23-360 protein [Medicago truncatula]	expressed protein	Y	other	1	S	secreted	cell wall	chloroplast	no
	CSS044356.1_CSS044356	plant/protein [Arabidopsis thaliana]	expressed protein	Y	other	0	other	cytoplasm	cell membrane	cytoplasm	no
	CSS049807.1_CSS049807	pro-resilin, putative [Medicago truncatula]	expressed protein	Y	other	0	S	secreted	nucleus	nucleus	no
	CSS047680.1_CSS047680	PREDICTED: ureidoglycolate hydrolase [Prunus mume]	homolog XP_003577703	Y	S	2	S	endoplasmic reticulum	chloroplast	extracellularular	no
	CSS006732.1_CSS006732	plant/F17O14-7 protein [Medicago truncatula]	homolog SGN-U600860	Y	S	3	S	plasma membrane	chloroplast	plasma membrane	no
	CSS044612.1_CSS044612	plant/F10M23-360 protein [Medicago truncatula]	expressed protein	Y	S	1	S	secreted	cell membrane. chloroplast	chloroplast	no
	CSS005672.1_CSS005672	inositol-1,4,5-trisphosphate 5-phosphatase [Arabidopsis thaliana]	expressed protein	Y	other	0	other	secreted	cell membrane. chloroplast. cytoplasm. nucleus	chloroplast	no
	CSS007380.1_CSS007380	uncharacterized LOC8278573 precursor [Ricinus communis]	DUF642	Y	other	0	other	cytoplasm	vacuoe	cytoplasm	no
New identified	CSS006185.1_CSS006185	PREDICTED: protein DEFECTIVE IN EXINE FORMATION 1 [Erythranthe guttata]		no	S	1	S	secreted	cytoplasm. nucleus	plasma membrane	no
New identified	CSS009748.1_CSS009748	PREDICTED: Niemann-Pick C1 protein [Vitis vinifera],uniprotkb,ex/pm	patched family	no	other	12	other	plasma membrane	cell membrane. nucleus	plasma membrane	no
New identified	CSS052389.1_CSS052389	PREDICTED: Niemann-Pick C1 protein-like [Nelumbo nucifera]	patched family	no	other	4	other	plasma membrane	cell membrane. nucleus	chloroplast	no
New identified	CSS021881.1_CSS021881	folate receptor family protein [Arabidopsis thaliana]	folate receptor	no	S	1	S	secreted	nucleus	chloroplast	no
New identified	CSS018726.1_CSS018726	PREDICTED: adhesive plaque matrix protein 2 [Jatropha curcas]		no	S	1	S	secreted	golgi apparatus	golgi apparatus	no
New identified	CSS037344.1_CSS037344	PREDICTED: 23 kDa jasmonate-induced protein-like [Pyrus x bretschneideri]		no	other	0	S	secreted	cell membrane, cell wall	cytoplasm	no
New identified	CSS028137.1_CSS028137	PREDICTED: 23 kDa jasmonate-induced protein [Elaeis guineensis]		no	other	0	M	secreted	cell membrane, cell wall	cytoplasm	no
New identified	CSS047988.1_CSS047988	PREDICTED: 23 kDa jasmonate-induced protein-like [Malus domestica]		no	other	0	other	secreted	cell wall	mitochondria	no
New identified	CSS015258.1_CSS015258	SMP-30/gluconolaconase/LRE-like region protein [Medicago truncatula]		no	S	1	S	secreted	chloroplast	chloroplast	no
