# Supplementary material for: Investigation of cell wall proteins of C. sinensis leaves by combining cell wall proteomics and N-glycoproteomics
Source: BMC Plant Biol. 2021 Aug 20;21:384. doi: 10.1186/s12870-021-03166-4 (PMC8377857; doi:10.1186/s12870-021-03166-4)
Supplement: Supplementary file 4 — Additional file 4: Table S4. Plasma membrane proteins identified by cell wall proteomics. [file 12870_2021_3166_MOESM4_ESM.xlsx]

## Sheet: Sheet1
	Table 4 Plasma membrane proteins identified by cell wall proteomics.
	Protein accession	Protein description	SP	HM	Target	Loctree	Plant-mPLoc	WOLF	ER retention signal	SecretomeP	Cellular Component
Plasma membrane proteins
ATPases
	CSS000968.1_CSS000968	PREDICTED: putative calcium-transporting ATPase 13, plasma membrane-type [Citrus sinensis]	other	5	other	plasma membrane	Cell membrane	plasma membrane	no	0.242	GO:0005886 plasma membrane;
	CSS003083.1_CSS003083	PREDICTED: ATPase 9, plasma membrane-type [Nelumbo nucifera]	other	6	other	plasma membrane	Cell membrane	plasma membrane	no	0.26	GO:0005886 plasma membrane; GO:0005622 intracellular;
	CSS011513.1_CSS011513	PREDICTED: ATPase 11, plasma membrane-type isoform X3 [Brassica rapa]	other	8	other	plasma membrane	Cell membrane	plasma membrane	no	0.315	GO:0005886 plasma membrane;
	CSS016696.1_CSS016696	PREDICTED: plasma membrane ATPase 4 [Vitis vinifera]	other	6	other	plasma membrane	Cell membrane	plasma membrane	no	0.207	GO:0005886 plasma membrane;
	CSS028874.1_CSS028874	LOW QUALITY PROTEIN: plasma membrane ATPase 1-like [Asparagus officinalis]	other	7	other	plasma membrane	Cell membrane	plasma membrane	no	0.52	GO:0005886 plasma membrane;
Inorganic salt transporters
	CSS001582.1_CSS001582	PREDICTED: probable inorganic phosphate transporter 1-3 [Sesamum indicum]	other	10	other	plasma membrane	Cell membrane	plasma membrane	no	0.27	GO:0005886 plasma membrane;
	CSS023731.1_CSS023731	PREDICTED: probable boron transporter 7 [Vitis vinifera]	other	4	S	plasma membrane	Cell membrane	plasma membrane	no	SP,0.434	GO:0005886 plasma membrane;
	CSS022980.1_CSS022980	PREDICTED: ammonium transporter 3 member 1-like [Jatropha curcas]	other	11	other	plasma membrane	Cell membrane	plasma membrane	no	0.381
	CSS047108.1_CSS047108	PREDICTED: ammonium transporter 1 member 1-like [Erythranthe guttata]	other	11	other	plasma membrane	Cell membrane	plasma membrane	no	0.478	GO:0005886 plasma membrane; GO:0005622 intracellular;
Aquaporins
	CSS011095.1_CSS011095	PREDICTED: aquaporin PIP1-3 [Theobroma cacao]	other	6	other	plasma membrane	Cell membrane	plasma membrane	no	0.703	GO:0005886 plasma membrane; GO:0005622 intracellular;
	CSS016171.1_CSS016171	PREDICTED: probable aquaporin PIP2-5 [Populus euphratica]	other	6	other	plasma membrane	Cell membrane	plasma membrane	no	0.855	GO:0005886 plasma membrane; GO:0005622 intracellular;
	CSS025653.1_CSS025653	probable aquaporin PIP2-2	S	6	other	plasma membrane	Cell membrane	plasma membrane	no	SP,0.611
	CSS049853.1_CSS049853	aquaporin PIP2;2 [Vitis vinifera]	other	4	other	plasma membrane	Cell membrane	plasma membrane	no	0.275
	CSS050935.1_CSS050935	PREDICTED: aquaporin PIP1-3 [Daucus carota subsp. sativus]	other	5	other	plasma membrane	Cell membrane	plasma membrane	no	0.779	GO:0005886 plasma membrane; GO:0005622 intracellular;
ABC transporters
	CSS018636.1_CSS018636	PREDICTED: ABC transporter B family member 1 [Ipomoea nil]	other	12	other	plasma membrane	Cell membrane	plasma membrane	no	0.53	GO:0005886 plasma membrane;
	CSS034771.1_CSS034771	PREDICTED: ABC transporter B family member 27-like [Juglans regia]	other	8	other	plasma membrane	Cell membrane	plasma membrane	no	0.807	GO:0043227 membrane-bounded organelle
	CSS038070.1_CSS038070	PREDICTED: pleiotropic drug resistance protein 2-like [Sesamum indicum]	other	13	Ch	plasma membrane	Cell membrane	plasma membrane	no	0.415	GO:0005886 plasma membrane;
	CSS040986.1_CSS040986	PREDICTED: pleiotropic drug resistance protein 2-like [Sesamum indicum]	other	13	Ch	plasma membrane	Cell membrane	plasma membrane	no	0.484	GO:0005886 plasma membrane;
Organic matter transporters
	CSS009625.1_CSS009625	PREDICTED: sugar transporter ERD6-like 5 isoform X1 [Daucus carota subsp. sativus]	other	12	other	plasma membrane	Cell membrane	plasma membrane	no	0.475
	CSS030704.1_CSS030704	PREDICTED: monosaccharide-sensing protein 2 [Theobroma cacao]	other	9	S	plasma membrane	Cell membrane	plasma membrane	no	SP,0.701	GO:0043227 membrane-bounded organelle
	CSS035602.1_CSS035602	PREDICTED: nucleobase-ascorbate transporter 6 [Sesamum indicum]	other	11	other	plasma membrane	Cell membrane	plasma membrane	no	0.699	GO:0005618 cell wall;
	CSS039198.1_CSS039198	PREDICTED: nucleobase-ascorbate transporter 6 [Sesamum indicum]	other	11	other	plasma membrane	Cell membrane	plasma membrane	no	0.73	GO:0005618 cell wall;
	CSS049245.1_CSS049245	PREDICTED: nucleobase-ascorbate transporter 3 [Solanum tuberosum]	other	8	other	plasma membrane	Cell membrane	plasma membrane	no	0.757	GO:0005886 plasma membrane;
	CSS018563.1_CSS018563	PREDICTED: probable polyol transporter 6 [Eucalyptus grandis]	other	10	S	plasma membrane	Cell membrane	vacuolar membrane	no	0.291
	CSS021762.1_CSS021762	PREDICTED: tyrosine-specific transport protein isoform X2 [Ricinus communis]	other	8	other	plasma membrane	Cell membrane	plasma membrane	no	0.603
	CSS036433.1_CSS036433	PREDICTED: probable plastidic glucose transporter 1 isoform X2 [Juglans regia]	other	6	other	plasma membrane	Cell membrane	plasma membrane	no	0.412	GO:0005886 plasma membrane;
Others
	CSS018801.1_CSS018801	PREDICTED: protein DETOXIFICATION 48 [Ricinus communis]	other	12	other	plasma membrane	Cell membrane	plasma membrane	no	0.309	GO:0043227 membrane-bounded organelle
	CSS031481.1_CSS031481	PREDICTED: ferric reduction oxidase 7, chloroplastic isoform X1 [Vitis vinifera]	other	10	other	plasma membrane	Cell membrane	plasma membrane	no	0.643	GO:0005886 plasma membrane; GO:0005622 intracellular;
	CSS027933.1_CSS027933	PREDICTED: dolichyl-diphosphooligosaccharide--protein glycosyltransferase subunit 2-like [Juglans regia]	S	3	S	plasma membrane	Cell membrane	plasma membrane	no	SP, 0.777	GO:0005886 plasma membrane; GO:0005618 cell wall;
	CSS053457.1_CSS053457	PREDICTED: phytochrome E isoform X2 [Theobroma cacao]PM(80)	other	0	other	plasma membrane	Nucleus	plasma membrane	no	0.647
	CSS036513.1_CSS036513	PREDICTED: TMV resistance protein N-like [Pyrus x bretschneideri]	other	0	other	plasma membrane	Cell membrane. Cytoplasm	nucleus	no	0.424
	CSS049333.1_CSS049333	PREDICTED: Niemann-Pick C1 protein isoform X2 [Vitis vinifera]	other	13	other	plasma membrane	Cell membrane, nucleus	chloroplast	no	0.766	GO:0005576 extracellular region; GO:0005886 plasma membrane
	CSS008036.1_CSS008036	sodium/calcium exchanger family protein [Populus trichocarpa]	other	7	S	cytoplasm	Cell membrane	plasma membrane	no	SP, 0.537
	CSS029743.1_CSS029743	PREDICTED: E3 ubiquitin-protein ligase ATL42 [Vitis vinifera]	S	2	S	plasma membrane	Nucleus	extracellular	no	SP, 0.310
	CSS041269.1_CSS041269	PREDICTED: protein QUIRKY-like [Nicotiana tabacum]	other	3	other	secreted	cytoplasm	plasma membrane	no	0.429	GO:0043227 membrane-bounded organelle;
	CSS046716.1_CSS046716	PREDICTED: multiple C2 and transmembrane domain-containing protein 1-like [Jatropha curcas]	other	2	other	secreted	Cytoplasm. Nucleus	plasma membrane	no	0.379	GO:0043227 membrane-bounded organelle;
	CSS013593.1_CSS013593	PREDICTED: glycerol-3-phosphate 2-O-acyltransferase 4 [Capsicum annuum]	other	3	other	secreted	Mitochondrion	plasma membrane	no	0.857	GO:0043227 membrane-bounded organelle;
	CSS007654.1_CSS007654	sodium/calcium exchanger family protein / calcium-binding EF hand family protein [Arabidopsis thaliana]		14	S	vacuolar membrane	Cell membrane	plasma membrane	no	SP,0.536	GO:0043227 membrane-bounded organelle;
